# Supplementary material for: Evolutionary conservation of intrinsically unstructured regions in slit-diaphragm proteins
Source: PLoS One. 2021 Jul 21;16(7):e0254917. doi: 10.1371/journal.pone.0254917 (PMC8294545; doi:10.1371/journal.pone.0254917)
Supplement: S2 Table — A predicted threshold value of ≥0.5 for residue indicates it be intrinsically unstructured. (XLSX) [file pone.0254917.s002.xlsx]

## Sheet: Nephrin
S2 Table: DISOPRED 3.1 prediction confidence for each residue in Nephrin, KIRREL1, CD2AP, podocin, and TRPC6 and their orthologs sequences. A predicted threshold value of ≥0.5 for residue indicates it be intrinsically unstructured.
Residue No.	DISOPRED3 - Prediction confidence
	Priapulus	Caenorhabditis	Hypsibius	Drosophila	Brachionus	Macrostomum	Octopus	Capitella	Lingula	Saccoglossus	Acanthaster	Branchiostoma	Danio	Xenopus	Anolis	Ornithorhynehus	Rattus	Mus	Pan	Homo sapiens
1	0.96	0.93	0.96	0.96	0.15	0.92	0.19	0.4	0.94	0.69	0.93	0.73	0.93	0.95	0.94	0.94	0.94	0.96	0.93	0.93
2	0.96	0.94	0.96	0.97	0.11	0.9	0.1	0.17	0.94	0.54	0.93	0.43	0.94	0.96	0.95	0.94	0.94	0.96	0.93	0.93
3	0.96	0.94	0.96	0.97	0.16	0.88	0.09	0.32	0.95	0.34	0.93	0.38	0.95	0.96	0.95	0.93	0.95	0.96	0.95	0.95
4	0.97	0.95	0.97	0.98	0.15	0.89	0.09	0.27	0.96	0.14	0.93	0.63	0.96	0.97	0.96	0.94	0.95	0.97	0.96	0.96
5	0.97	0.94	0.96	0.98	0.11	0.89	0.12	0.34	0.95	0.09	0.93	0.61	0.96	0.97	0.97	0.93	0.95	0.97	0.96	0.96
6	0.97	0.95	0.97	0.98	0.17	0.88	0.09	0.38	0.95	0.06	0.93	0.72	0.97	0.97	0.97	0.93	0.95	0.96	0.97	0.97
7	0.98	0.96	0.97	0.98	0.1	0.9	0.08	0.22	0.97	0.07	0.94	0.74	0.97	0.98	0.98	0.95	0.96	0.96	0.98	0.98
8	0.99	0.97	0.99	0.99	0.09	0.96	0.07	0.2	0.98	0.11	0.96	0.77	0.99	0.99	0.99	0.98	0.98	0.97	0.99	0.99
9	0.99	0.96	0.98	0.99	0.08	0.93	0.05	0.13	0.99	0.11	0.97	0.66	0.99	0.99	0.99	0.98	0.97	0.97	0.99	0.99
10	0.99	0.95	0.98	0.99	0.08	0.89	0.05	0.19	0.99	0.09	0.97	0.61	0.99	0.99	0.99	0.98	0.98	0.92	0.99	0.99
11	0.99	0.91	0.98	0.99	0.06	0.86	0.05	0.11	0.99	0.06	0.97	0.85	0.99	0.98	0.99	0.98	0.97	0.93	0.99	0.99
12	0.98	0.88	0.97	0.99	0.04	0.87	0.05	0.08	0.99	0.06	0.97	0.89	0.99	0.98	0.99	0.98	0.97	0.94	0.99	0.99
13	0.98	0.87	0.96	0.99	0.04	0.9	0.03	0.05	0.99	0.05	0.98	0.93	0.99	0.96	0.99	0.98	0.97	0.91	0.99	0.99
14	0.98	0.85	0.96	0.98	0.02	0.94	0.02	0.03	0.99	0.04	0.98	0.91	0.98	0.93	0.99	0.99	0.97	0.82	0.99	0.99
15	0.97	0.73	0.96	0.98	0.02	0.94	0.02	0.03	0.99	0.04	0.98	0.87	0.98	0.91	0.99	0.99	0.97	0.79	0.99	0.99
16	0.97	0.65	0.97	0.98	0.02	0.89	0.01	0.02	0.99	0.04	0.97	0.88	0.94	0.88	0.98	0.99	0.97	0.87	0.99	0.99
17	0.93	0.52	0.97	0.96	0.02	0.9	0.02	0.02	0.99	0.03	0.97	0.86	0.91	0.86	0.95	0.98	0.96	0.75	0.98	0.99
18	0.91	0.32	0.97	0.95	0.02	0.82	0.01	0.01	0.98	0.03	0.97	0.94	0.89	0.84	0.93	0.98	0.96	0.84	0.98	0.99
19	0.9	0.21	0.96	0.92	0.03	0.77	0.01	0.01	0.96	0.03	0.96	0.94	0.86	0.77	0.9	0.98	0.97	0.9	0.96	0.98
20	0.86	0.18	0.95	0.9	0.03	0.71	0.01	0.01	0.93	0.02	0.97	0.92	0.8	0.52	0.86	0.99	0.96	0.87	0.94	0.96
21	0.84	0.2	0.95	0.9	0.04	0.7	0.01	0.01	0.91	0.01	0.97	0.88	0.69	0.4	0.81	0.98	0.96	0.82	0.85	0.91
22	0.79	0.21	0.94	0.82	0.05	0.65	0.02	0.01	0.87	0.01	0.97	0.89	0.56	0.28	0.73	0.99	0.96	0.85	0.8	0.9
23	0.75	0.21	0.93	0.8	0.07	0.49	0.01	0.01	0.82	0.01	0.96	0.87	0.32	0.17	0.51	0.98	0.97	0.91	0.78	0.88
24	0.54	0.17	0.92	0.66	0.09	0.53	0.01	0.03	0.68	0.01	0.95	0.81	0.17	0.14	0.3	0.98	0.97	0.86	0.71	0.83
25	0.48	0.1	0.91	0.64	0.09	0.44	0.01	0.04	0.4	0.02	0.88	0.79	0.1	0.12	0.2	0.98	0.97	0.91	0.63	0.75
26	0.33	0.09	0.88	0.48	0.1	0.36	0.01	0.05	0.34	0.01	0.79	0.74	0.06	0.15	0.11	0.97	0.97	0.94	0.46	0.59
27	0.22	0.08	0.83	0.46	0.07	0.32	0.01	0.06	0.21	0.02	0.82	0.59	0.05	0.12	0.06	0.97	0.97	0.93	0.43	0.52
28	0.21	0.08	0.78	0.44	0.06	0.27	0.01	0.08	0.13	0.02	0.82	0.53	0.06	0.11	0.05	0.94	0.97	0.92	0.26	0.34
29	0.2	0.07	0.69	0.27	0.05	0.28	0.01	0.09	0.08	0.02	0.78	0.5	0.07	0.09	0.05	0.89	0.97	0.94	0.24	0.32
30	0.24	0.07	0.63	0.3	0.04	0.22	0.01	0.09	0.07	0.02	0.74	0.4	0.05	0.06	0.06	0.87	0.97	0.96	0.19	0.24
31	0.15	0.05	0.6	0.21	0.03	0.22	0.02	0.12	0.08	0.03	0.69	0.4	0.05	0.06	0.05	0.85	0.97	0.96	0.14	0.17
32	0.15	0.04	0.6	0.25	0.02	0.18	0.02	0.13	0.05	0.04	0.39	0.42	0.04	0.05	0.05	0.78	0.97	0.96	0.14	0.15
33	0.12	0.03	0.51	0.22	0.02	0.15	0.02	0.12	0.05	0.04	0.27	0.39	0.03	0.04	0.04	0.73	0.96	0.96	0.11	0.12
34	0.09	0.02	0.53	0.23	0.01	0.14	0.02	0.12	0.04	0.05	0.18	0.27	0.03	0.04	0.03	0.66	0.95	0.95	0.1	0.12
35	0.1	0.01	0.57	0.29	0.01	0.12	0.02	0.11	0.03	0.04	0.12	0.26	0.03	0.03	0.04	0.57	0.92	0.9	0.08	0.09
36	0.08	0.01	0.59	0.17	0.01	0.11	0.03	0.11	0.03	0.08	0.1	0.25	0.02	0.03	0.03	0.42	0.89	0.89	0.08	0.09
37	0.06	0.01	0.57	0.22	0.01	0.1	0.03	0.09	0.03	0.09	0.1	0.13	0.02	0.02	0.03	0.39	0.87	0.88	0.07	0.08
38	0.05	0.01	0.61	0.19	0.01	0.1	0.06	0.1	0.03	0.15	0.14	0.12	0.02	0.02	0.04	0.3	0.84	0.83	0.05	0.06
39	0.04	0.01	0.63	0.22	0.02	0.1	0.08	0.06	0.03	0.12	0.09	0.11	0.02	0.01	0.04	0.25	0.79	0.76	0.06	0.06
40	0.03	0.01	0.6	0.24	0.03	0.08	0.1	0.03	0.03	0.12	0.09	0.13	0.02	0.01	0.03	0.25	0.73	0.72	0.05	0.04
41	0.03	0.01	0.64	0.3	0.03	0.07	0.12	0.02	0.02	0.13	0.07	0.11	0.02	0.01	0.02	0.23	0.67	0.66	0.05	0.04
42	0.03	0.01	0.63	0.27	0.05	0.05	0.16	0.02	0.02	0.12	0.06	0.09	0.01	0.01	0.02	0.18	0.53	0.46	0.04	0.04
43	0.02	0.01	0.6	0.24	0.06	0.05	0.18	0.01	0.02	0.17	0.05	0.07	0.01	0.01	0.01	0.13	0.44	0.43	0.04	0.04
44	0.02	0.01	0.57	0.3	0.08	0.04	0.23	0.01	0.02	0.16	0.04	0.05	0.01	0.01	0.01	0.12	0.35	0.35	0.03	0.03
45	0.02	0.01	0.51	0.29	0.08	0.03	0.35	0.01	0.02	0.21	0.04	0.04	0.01	0.02	0.01	0.1	0.25	0.25	0.03	0.03
46	0.02	0.02	0.54	0.43	0.08	0.03	0.34	0.01	0.02	0.18	0.04	0.03	0.01	0.02	0.01	0.07	0.21	0.17	0.03	0.03
47	0.02	0.02	0.47	0.52	0.09	0.02	0.4	0.01	0.02	0.19	0.04	0.02	0.01	0.01	0.01	0.07	0.21	0.13	0.02	0.02
48	0.02	0.02	0.54	0.57	0.09	0.02	0.43	0.01	0.02	0.17	0.03	0.02	0.02	0.01	0.01	0.06	0.23	0.14	0.02	0.02
49	0.02	0.02	0.58	0.57	0.09	0.01	0.44	0.01	0.02	0.18	0.03	0.01	0.01	0.01	0.02	0.06	0.19	0.12	0.02	0.02
50	0.02	0.02	0.55	0.55	0.09	0.01	0.38	0.01	0.03	0.25	0.02	0.01	0.01	0.01	0.01	0.06	0.17	0.11	0.01	0.01
51	0.01	0.03	0.46	0.55	0.08	0.01	0.34	0.01	0.02	0.24	0.02	0.01	0.01	0.01	0.01	0.04	0.14	0.09	0.02	0.02
52	0.01	0.03	0.4	0.48	0.08	0.01	0.35	0.01	0.03	0.27	0.01	0.01	0.01	0.01	0.01	0.04	0.1	0.07	0.02	0.02
53	0.01	0.03	0.46	0.53	0.08	0.01	0.35	0.01	0.03	0.27	0.02	0.01	0.01	0.01	0.01	0.03	0.09	0.05	0.03	0.03
54	0.01	0.03	0.37	0.6	0.06	0.01	0.39	0.01	0.03	0.26	0.02	0.01	0.01	0.01	0.01	0.03	0.08	0.04	0.02	0.02
55	0.01	0.03	0.36	0.56	0.04	0.01	0.37	0.01	0.03	0.23	0.02	0.01	0.01	0.01	0.01	0.02	0.07	0.04	0.02	0.02
56	0.01	0.04	0.37	0.57	0.03	0.01	0.36	0.01	0.03	0.23	0.02	0.01	0.01	0.01	0.01	0.02	0.06	0.03	0.03	0.02
57	0.01	0.05	0.33	0.59	0.02	0.01	0.26	0.01	0.04	0.23	0.02	0.01	0.01	0.01	0.01	0.02	0.05	0.03	0.02	0.02
58	0.02	0.06	0.22	0.69	0.02	0.01	0.18	0.01	0.06	0.22	0.01	0.02	0.02	0.02	0.01	0.02	0.04	0.03	0.04	0.03
59	0.02	0.07	0.19	0.73	0.01	0.01	0.14	0.01	0.04	0.23	0.01	0.02	0.02	0.02	0.01	0.02	0.03	0.02	0.04	0.04
60	0.03	0.13	0.21	0.8	0.01	0.02	0.09	0.01	0.06	0.21	0.01	0.02	0.02	0.03	0.01	0.02	0.03	0.02	0.05	0.04
61	0.04	0.14	0.14	0.76	0.01	0.02	0.05	0.02	0.05	0.19	0.01	0.03	0.02	0.04	0.01	0.03	0.02	0.02	0.06	0.05
62	0.03	0.17	0.14	0.7	0.01	0.02	0.03	0.03	0.05	0.16	0.02	0.04	0.03	0.08	0.02	0.03	0.01	0.01	0.05	0.04
63	0.04	0.2	0.16	0.72	0.01	0.02	0.03	0.04	0.05	0.13	0.02	0.04	0.03	0.09	0.03	0.03	0.02	0.02	0.1	0.07
64	0.04	0.29	0.18	0.63	0.01	0.03	0.03	0.07	0.06	0.1	0.02	0.04	0.04	0.13	0.03	0.03	0.02	0.02	0.09	0.1
65	0.04	0.33	0.15	0.64	0.01	0.03	0.02	0.11	0.06	0.08	0.03	0.05	0.08	0.18	0.04	0.04	0.02	0.02	0.19	0.21
66	0.06	0.37	0.15	0.65	0.01	0.03	0.02	0.19	0.08	0.04	0.03	0.05	0.09	0.22	0.06	0.07	0.02	0.02	0.13	0.13
67	0.08	0.4	0.15	0.67	0.01	0.03	0.02	0.27	0.14	0.03	0.03	0.05	0.14	0.26	0.08	0.07	0.02	0.03	0.13	0.14
68	0.09	0.38	0.13	0.59	0.01	0.03	0.02	0.38	0.13	0.02	0.04	0.09	0.17	0.39	0.13	0.07	0.01	0.02	0.11	0.11
69	0.09	0.44	0.11	0.56	0.01	0.03	0.02	0.41	0.17	0.02	0.04	0.12	0.2	0.41	0.18	0.08	0.02	0.02	0.1	0.1
70	0.11	0.49	0.09	0.68	0.01	0.03	0.03	0.47	0.16	0.02	0.04	0.1	0.19	0.33	0.21	0.05	0.02	0.03	0.13	0.14
71	0.14	0.57	0.08	0.65	0.01	0.03	0.03	0.46	0.19	0.02	0.05	0.11	0.22	0.42	0.2	0.07	0.03	0.03	0.13	0.14
72	0.17	0.62	0.06	0.58	0.01	0.04	0.03	0.39	0.2	0.02	0.06	0.11	0.3	0.48	0.21	0.06	0.03	0.03	0.17	0.18
73	0.18	0.62	0.05	0.54	0.01	0.04	0.02	0.42	0.22	0.02	0.06	0.12	0.28	0.51	0.23	0.05	0.04	0.04	0.16	0.17
74	0.16	0.59	0.05	0.46	0.01	0.06	0.02	0.45	0.29	0.02	0.13	0.13	0.31	0.47	0.23	0.05	0.05	0.05	0.19	0.19
75	0.18	0.51	0.03	0.38	0.02	0.07	0.02	0.47	0.28	0.02	0.17	0.15	0.3	0.5	0.27	0.07	0.05	0.05	0.17	0.18
76	0.22	0.51	0.03	0.34	0.03	0.09	0.02	0.46	0.32	0.02	0.17	0.18	0.3	0.59	0.34	0.09	0.05	0.05	0.18	0.19
77	0.24	0.52	0.02	0.32	0.03	0.09	0.03	0.47	0.34	0.02	0.15	0.16	0.24	0.45	0.37	0.1	0.12	0.11	0.27	0.28
78	0.29	0.5	0.02	0.3	0.05	0.1	0.03	0.41	0.34	0.02	0.19	0.18	0.27	0.47	0.3	0.14	0.15	0.13	0.27	0.28
79	0.3	0.49	0.02	0.26	0.06	0.1	0.02	0.33	0.29	0.03	0.18	0.2	0.31	0.45	0.27	0.12	0.17	0.16	0.32	0.33
80	0.31	0.46	0.02	0.23	0.06	0.11	0.02	0.25	0.28	0.03	0.21	0.2	0.24	0.41	0.3	0.17	0.11	0.11	0.37	0.38
81	0.3	0.37	0.01	0.19	0.07	0.14	0.03	0.2	0.31	0.02	0.27	0.19	0.25	0.31	0.25	0.17	0.12	0.12	0.38	0.38
82	0.33	0.26	0.02	0.18	0.08	0.14	0.04	0.14	0.29	0.03	0.27	0.17	0.24	0.22	0.24	0.2	0.08	0.1	0.29	0.3
83	0.33	0.18	0.02	0.17	0.08	0.15	0.04	0.11	0.31	0.02	0.25	0.19	0.2	0.19	0.23	0.19	0.12	0.14	0.26	0.27
84	0.28	0.15	0.02	0.14	0.09	0.14	0.05	0.11	0.28	0.02	0.22	0.16	0.16	0.13	0.2	0.18	0.18	0.19	0.29	0.29
85	0.29	0.1	0.02	0.14	0.09	0.13	0.07	0.08	0.24	0.03	0.25	0.17	0.13	0.07	0.16	0.24	0.18	0.19	0.27	0.27
86	0.29	0.06	0.04	0.09	0.07	0.13	0.07	0.05	0.19	0.04	0.27	0.17	0.1	0.04	0.14	0.23	0.21	0.25	0.27	0.28
87	0.28	0.04	0.05	0.06	0.06	0.14	0.09	0.03	0.15	0.05	0.28	0.15	0.07	0.04	0.14	0.27	0.19	0.23	0.29	0.31
88	0.28	0.03	0.05	0.04	0.05	0.17	0.07	0.02	0.12	0.05	0.35	0.13	0.04	0.03	0.15	0.31	0.21	0.26	0.28	0.29
89	0.32	0.02	0.07	0.04	0.04	0.13	0.12	0.02	0.08	0.06	0.3	0.1	0.03	0.03	0.11	0.3	0.19	0.25	0.23	0.24
90	0.32	0.02	0.08	0.03	0.04	0.11	0.1	0.01	0.05	0.06	0.23	0.08	0.02	0.02	0.07	0.24	0.19	0.24	0.18	0.18
91	0.22	0.02	0.08	0.04	0.03	0.08	0.08	0.01	0.03	0.07	0.24	0.06	0.02	0.02	0.05	0.22	0.28	0.33	0.16	0.15
92	0.17	0.02	0.1	0.04	0.03	0.06	0.08	0.01	0.03	0.09	0.24	0.04	0.02	0.02	0.05	0.25	0.28	0.33	0.11	0.11
93	0.15	0.02	0.12	0.03	0.02	0.05	0.05	0.01	0.02	0.08	0.22	0.03	0.02	0.02	0.04	0.23	0.28	0.36	0.06	0.06
94	0.14	0.02	0.13	0.03	0.02	0.05	0.05	0.01	0.02	0.09	0.2	0.02	0.02	0.03	0.03	0.23	0.3	0.37	0.04	0.04
95	0.1	0.02	0.14	0.03	0.02	0.04	0.04	0.01	0.01	0.08	0.18	0.02	0.01	0.03	0.04	0.23	0.29	0.36	0.04	0.04
96	0.1	0.02	0.18	0.02	0.01	0.03	0.04	0.01	0.01	0.08	0.14	0.02	0.01	0.03	0.03	0.2	0.24	0.32	0.02	0.02
97	0.1	0.02	0.12	0.02	0.01	0.02	0.03	0.01	0.01	0.06	0.11	0.02	0.02	0.02	0.04	0.16	0.22	0.26	0.02	0.02
98	0.06	0.02	0.08	0.03	0.01	0.02	0.02	0.01	0.01	0.05	0.1	0.02	0.02	0.02	0.04	0.13	0.24	0.28	0.02	0.02
99	0.06	0.02	0.07	0.03	0.01	0.02	0.03	0.01	0.02	0.05	0.07	0.02	0.02	0.02	0.04	0.11	0.22	0.27	0.02	0.02
100	0.07	0.02	0.08	0.03	0.01	0.02	0.03	0.01	0.02	0.04	0.05	0.02	0.02	0.02	0.04	0.08	0.23	0.28	0.02	0.02
101	0.07	0.01	0.05	0.04	0.01	0.01	0.03	0.01	0.02	0.03	0.03	0.02	0.02	0.02	0.04	0.05	0.23	0.29	0.02	0.02
102	0.07	0.02	0.05	0.04	0.01	0.02	0.04	0.01	0.02	0.03	0.02	0.03	0.02	0.01	0.05	0.03	0.21	0.25	0.03	0.02
103	0.08	0.02	0.06	0.04	0.01	0.01	0.07	0.01	0.03	0.03	0.02	0.04	0.02	0.02	0.03	0.03	0.17	0.2	0.02	0.02
104	0.07	0.02	0.06	0.05	0.01	0.02	0.07	0.01	0.03	0.03	0.02	0.04	0.02	0.02	0.02	0.02	0.14	0.16	0.03	0.02
105	0.05	0.02	0.06	0.07	0.02	0.02	0.09	0.01	0.03	0.04	0.01	0.04	0.02	0.02	0.02	0.02	0.12	0.14	0.02	0.02
106	0.04	0.02	0.07	0.05	0.02	0.02	0.12	0.01	0.03	0.06	0.02	0.05	0.03	0.03	0.03	0.02	0.09	0.11	0.02	0.02
107	0.04	0.03	0.07	0.05	0.02	0.02	0.17	0.01	0.04	0.07	0.01	0.05	0.03	0.04	0.02	0.02	0.06	0.07	0.02	0.02
108	0.05	0.03	0.09	0.07	0.02	0.02	0.16	0.01	0.04	0.08	0.01	0.06	0.04	0.05	0.03	0.02	0.04	0.05	0.03	0.02
109	0.05	0.05	0.11	0.06	0.02	0.02	0.18	0.01	0.05	0.09	0.02	0.05	0.06	0.05	0.03	0.02	0.03	0.04	0.03	0.02
110	0.03	0.05	0.14	0.06	0.02	0.02	0.22	0.01	0.05	0.11	0.02	0.08	0.06	0.07	0.04	0.02	0.02	0.02	0.02	0.02
111	0.03	0.05	0.15	0.08	0.02	0.02	0.21	0.01	0.09	0.11	0.02	0.08	0.07	0.09	0.04	0.02	0.02	0.02	0.02	0.02
112	0.03	0.07	0.19	0.1	0.02	0.02	0.18	0.02	0.08	0.13	0.01	0.08	0.07	0.09	0.06	0.02	0.02	0.02	0.03	0.03
113	0.04	0.07	0.22	0.08	0.02	0.03	0.17	0.01	0.1	0.14	0.01	0.09	0.07	0.13	0.08	0.03	0.02	0.02	0.04	0.03
114	0.04	0.07	0.23	0.07	0.01	0.03	0.19	0.01	0.1	0.16	0.01	0.08	0.13	0.12	0.09	0.03	0.02	0.02	0.06	0.05
115	0.05	0.05	0.25	0.07	0.01	0.03	0.17	0.01	0.1	0.15	0.02	0.08	0.11	0.09	0.13	0.03	0.02	0.02	0.07	0.06
116	0.06	0.06	0.22	0.07	0.01	0.03	0.16	0.01	0.13	0.16	0.02	0.07	0.13	0.07	0.14	0.03	0.02	0.02	0.1	0.08
117	0.06	0.05	0.23	0.07	0.01	0.04	0.16	0.01	0.11	0.15	0.02	0.08	0.09	0.06	0.17	0.03	0.02	0.02	0.11	0.09
118	0.06	0.03	0.25	0.09	0.01	0.05	0.12	0.01	0.13	0.13	0.01	0.09	0.07	0.06	0.14	0.03	0.02	0.03	0.11	0.1
119	0.07	0.03	0.28	0.11	0.01	0.05	0.1	0.02	0.09	0.13	0.01	0.09	0.06	0.04	0.14	0.04	0.02	0.02	0.15	0.13
120	0.07	0.03	0.31	0.13	0.01	0.05	0.07	0.02	0.08	0.12	0.02	0.1	0.05	0.03	0.13	0.05	0.02	0.02	0.13	0.11
121	0.06	0.02	0.34	0.14	0.01	0.05	0.06	0.02	0.07	0.13	0.02	0.07	0.04	0.02	0.12	0.06	0.01	0.02	0.2	0.15
122	0.06	0.02	0.37	0.12	0.01	0.09	0.05	0.02	0.06	0.08	0.03	0.07	0.03	0.03	0.13	0.08	0.02	0.02	0.24	0.19
123	0.05	0.02	0.33	0.13	0.01	0.07	0.03	0.02	0.08	0.07	0.03	0.06	0.02	0.03	0.12	0.09	0.02	0.02	0.18	0.13
124	0.05	0.02	0.3	0.13	0.02	0.07	0.02	0.02	0.06	0.05	0.03	0.05	0.01	0.04	0.1	0.13	0.02	0.01	0.12	0.09
125	0.05	0.03	0.3	0.15	0.02	0.05	0.02	0.03	0.04	0.04	0.04	0.06	0.01	0.05	0.09	0.15	0.02	0.01	0.14	0.08
126	0.04	0.04	0.3	0.14	0.03	0.03	0.02	0.03	0.03	0.03	0.05	0.06	0.02	0.07	0.07	0.15	0.03	0.02	0.13	0.09
127	0.05	0.08	0.3	0.13	0.04	0.02	0.01	0.04	0.03	0.03	0.05	0.06	0.02	0.08	0.05	0.28	0.04	0.03	0.09	0.06
128	0.05	0.09	0.34	0.12	0.06	0.02	0.01	0.04	0.04	0.02	0.07	0.06	0.02	0.13	0.05	0.22	0.06	0.04	0.06	0.04
129	0.06	0.11	0.38	0.11	0.06	0.02	0.01	0.05	0.05	0.02	0.07	0.08	0.02	0.15	0.05	0.24	0.08	0.05	0.04	0.03
130	0.06	0.15	0.38	0.1	0.09	0.02	0.01	0.05	0.07	0.01	0.07	0.11	0.03	0.15	0.07	0.15	0.11	0.06	0.04	0.03
131	0.09	0.17	0.35	0.09	0.09	0.01	0.01	0.05	0.1	0.01	0.07	0.13	0.04	0.21	0.08	0.13	0.14	0.07	0.04	0.03
132	0.1	0.2	0.34	0.09	0.09	0.01	0.02	0.05	0.12	0.01	0.06	0.16	0.06	0.21	0.08	0.09	0.16	0.08	0.02	0.02
133	0.09	0.19	0.3	0.06	0.09	0.01	0.01	0.04	0.14	0.01	0.06	0.19	0.08	0.23	0.09	0.09	0.19	0.11	0.03	0.02
134	0.1	0.19	0.29	0.04	0.09	0.02	0.01	0.05	0.16	0.01	0.08	0.18	0.11	0.2	0.11	0.07	0.18	0.1	0.04	0.03
135	0.11	0.16	0.33	0.04	0.1	0.02	0.01	0.04	0.19	0.01	0.09	0.2	0.11	0.22	0.12	0.04	0.26	0.13	0.04	0.04
136	0.12	0.15	0.32	0.04	0.09	0.03	0.01	0.04	0.21	0.01	0.09	0.21	0.11	0.31	0.12	0.03	0.23	0.11	0.06	0.06
137	0.12	0.17	0.31	0.04	0.1	0.04	0.01	0.03	0.22	0.01	0.1	0.23	0.1	0.25	0.13	0.03	0.2	0.09	0.06	0.06
138	0.15	0.17	0.27	0.02	0.07	0.05	0.01	0.02	0.25	0.01	0.11	0.22	0.11	0.25	0.14	0.02	0.17	0.08	0.06	0.07
139	0.12	0.16	0.25	0.02	0.05	0.07	0.01	0.02	0.26	0.01	0.1	0.22	0.11	0.2	0.17	0.02	0.19	0.07	0.06	0.08
140	0.1	0.14	0.19	0.02	0.04	0.1	0.01	0.02	0.25	0.01	0.12	0.24	0.13	0.18	0.14	0.02	0.18	0.08	0.08	0.11
141	0.1	0.12	0.15	0.03	0.03	0.11	0.01	0.02	0.25	0.01	0.12	0.22	0.12	0.12	0.12	0.02	0.13	0.05	0.09	0.11
142	0.08	0.09	0.13	0.03	0.02	0.11	0.01	0.02	0.24	0.01	0.12	0.24	0.1	0.11	0.11	0.03	0.1	0.04	0.09	0.11
143	0.07	0.06	0.1	0.03	0.02	0.13	0.01	0.01	0.25	0.01	0.12	0.23	0.07	0.09	0.11	0.04	0.07	0.03	0.09	0.1
144	0.06	0.04	0.07	0.04	0.02	0.11	0.01	0.01	0.22	0.01	0.13	0.21	0.06	0.07	0.12	0.06	0.06	0.03	0.09	0.1
145	0.05	0.03	0.04	0.04	0.02	0.11	0.02	0.01	0.18	0.01	0.13	0.17	0.05	0.06	0.09	0.07	0.05	0.03	0.09	0.1
146	0.04	0.02	0.03	0.04	0.02	0.09	0.03	0.01	0.15	0.01	0.11	0.15	0.04	0.05	0.08	0.09	0.04	0.03	0.07	0.08
147	0.03	0.02	0.03	0.02	0.01	0.08	0.04	0.01	0.11	0.01	0.11	0.12	0.03	0.03	0.07	0.12	0.04	0.04	0.07	0.08
148	0.02	0.02	0.02	0.02	0.01	0.07	0.05	0.01	0.08	0.01	0.1	0.09	0.02	0.02	0.07	0.14	0.05	0.05	0.06	0.07
149	0.02	0.01	0.02	0.02	0.02	0.06	0.08	0.01	0.05	0.02	0.08	0.1	0.02	0.02	0.06	0.14	0.05	0.06	0.06	0.05
150	0.02	0.01	0.02	0.03	0.02	0.05	0.11	0.01	0.04	0.02	0.07	0.12	0.01	0.02	0.04	0.15	0.06	0.07	0.05	0.04
151	0.01	0.01	0.02	0.02	0.02	0.04	0.15	0.01	0.03	0.03	0.06	0.08	0.01	0.02	0.03	0.15	0.07	0.08	0.04	0.03
152	0.01	0.02	0.02	0.02	0.03	0.04	0.21	0.01	0.03	0.05	0.05	0.07	0.01	0.02	0.02	0.15	0.07	0.09	0.03	0.03
153	0.01	0.02	0.02	0.02	0.03	0.03	0.27	0.01	0.02	0.11	0.03	0.07	0.01	0.03	0.02	0.16	0.08	0.1	0.03	0.02
154	0.01	0.02	0.03	0.02	0.03	0.02	0.31	0.01	0.02	0.16	0.02	0.08	0.01	0.02	0.02	0.18	0.1	0.13	0.02	0.02
155	0.01	0.02	0.02	0.02	0.04	0.02	0.3	0.02	0.01	0.17	0.02	0.08	0.01	0.02	0.02	0.15	0.1	0.14	0.02	0.02
156	0.01	0.02	0.03	0.02	0.04	0.01	0.28	0.02	0.01	0.19	0.02	0.07	0.01	0.02	0.02	0.14	0.1	0.14	0.03	0.02
157	0.01	0.03	0.02	0.02	0.05	0.01	0.26	0.03	0.01	0.25	0.01	0.09	0.01	0.02	0.02	0.13	0.09	0.12	0.02	0.01
158	0.01	0.04	0.02	0.02	0.08	0.01	0.26	0.03	0.01	0.3	0.01	0.06	0.01	0.02	0.02	0.11	0.09	0.12	0.02	0.01
159	0.01	0.03	0.01	0.02	0.11	0.01	0.28	0.04	0.01	0.33	0.01	0.06	0.01	0.02	0.02	0.07	0.08	0.11	0.02	0.01
160	0.01	0.03	0.01	0.02	0.15	0.01	0.3	0.07	0.01	0.35	0.01	0.08	0.01	0.02	0.02	0.07	0.07	0.1	0.03	0.02
161	0.01	0.04	0.01	0.02	0.17	0.01	0.3	0.1	0.01	0.29	0.01	0.06	0.01	0.02	0.02	0.05	0.07	0.09	0.02	0.01
162	0.01	0.03	0.01	0.02	0.18	0.01	0.27	0.19	0.01	0.27	0.01	0.05	0.01	0.01	0.02	0.04	0.05	0.07	0.03	0.01
163	0.01	0.03	0.01	0.02	0.21	0.01	0.24	0.23	0.01	0.27	0.01	0.06	0.01	0.01	0.02	0.04	0.05	0.06	0.03	0.02
164	0.01	0.03	0.01	0.01	0.24	0.01	0.21	0.23	0.01	0.29	0.01	0.04	0.01	0.02	0.02	0.03	0.04	0.05	0.03	0.01
165	0.01	0.04	0.01	0.01	0.27	0.01	0.15	0.35	0.01	0.33	0.01	0.02	0.01	0.02	0.02	0.03	0.03	0.03	0.03	0.01
166	0.01	0.05	0.02	0.01	0.28	0.01	0.11	0.44	0.01	0.33	0.01	0.02	0.01	0.02	0.02	0.03	0.03	0.03	0.03	0.02
167	0.01	0.07	0.02	0.01	0.33	0.01	0.07	0.43	0.01	0.26	0.01	0.02	0.01	0.03	0.03	0.02	0.02	0.02	0.02	0.01
168	0.01	0.08	0.02	0.01	0.36	0.01	0.05	0.4	0.01	0.19	0.01	0.01	0.02	0.04	0.03	0.02	0.02	0.02	0.02	0.02
169	0.01	0.09	0.03	0.02	0.34	0.01	0.03	0.44	0.01	0.12	0.01	0.01	0.03	0.05	0.05	0.02	0.01	0.02	0.02	0.02
170	0.01	0.1	0.04	0.02	0.36	0.01	0.03	0.44	0.01	0.07	0.02	0.01	0.04	0.06	0.05	0.01	0.02	0.02	0.02	0.02
171	0.01	0.12	0.05	0.02	0.42	0.01	0.02	0.35	0.01	0.05	0.02	0.01	0.06	0.08	0.05	0.01	0.02	0.02	0.02	0.02
172	0.02	0.17	0.05	0.04	0.42	0.01	0.02	0.31	0.02	0.04	0.03	0.01	0.08	0.12	0.07	0.01	0.01	0.01	0.02	0.02
173	0.02	0.19	0.05	0.05	0.42	0.01	0.02	0.38	0.02	0.02	0.03	0.01	0.12	0.17	0.08	0.01	0.01	0.02	0.03	0.03
174	0.03	0.26	0.04	0.07	0.48	0.01	0.02	0.33	0.03	0.02	0.04	0.02	0.17	0.23	0.09	0.01	0.01	0.02	0.03	0.03
175	0.05	0.32	0.04	0.1	0.55	0.02	0.03	0.3	0.04	0.02	0.04	0.02	0.24	0.31	0.1	0.01	0.01	0.01	0.04	0.05
176	0.07	0.35	0.03	0.15	0.51	0.02	0.03	0.28	0.05	0.01	0.04	0.03	0.32	0.37	0.1	0.01	0.01	0.01	0.06	0.07
177	0.09	0.33	0.02	0.15	0.42	0.03	0.03	0.25	0.08	0.01	0.06	0.05	0.37	0.37	0.12	0.01	0.01	0.02	0.08	0.08
178	0.12	0.32	0.02	0.19	0.41	0.05	0.05	0.21	0.12	0.01	0.09	0.07	0.36	0.38	0.18	0.01	0.01	0.01	0.09	0.09
179	0.21	0.32	0.02	0.24	0.35	0.08	0.05	0.16	0.16	0.02	0.15	0.11	0.33	0.33	0.23	0.02	0.01	0.01	0.11	0.11
180	0.23	0.31	0.01	0.26	0.32	0.11	0.06	0.13	0.22	0.02	0.17	0.17	0.3	0.32	0.27	0.02	0.01	0.01	0.15	0.16
181	0.26	0.32	0.01	0.27	0.35	0.15	0.06	0.08	0.27	0.02	0.2	0.21	0.37	0.36	0.36	0.02	0.01	0.01	0.2	0.21
182	0.32	0.34	0.01	0.33	0.34	0.23	0.07	0.07	0.33	0.02	0.23	0.26	0.46	0.35	0.31	0.03	0.01	0.01	0.25	0.33
183	0.27	0.35	0.01	0.36	0.29	0.27	0.08	0.05	0.4	0.02	0.27	0.28	0.4	0.37	0.29	0.05	0.01	0.01	0.31	0.41
184	0.25	0.36	0.01	0.29	0.29	0.29	0.09	0.05	0.39	0.02	0.34	0.26	0.43	0.38	0.28	0.08	0.02	0.01	0.36	0.43
185	0.24	0.32	0.02	0.28	0.28	0.35	0.09	0.04	0.34	0.02	0.47	0.29	0.44	0.36	0.28	0.09	0.01	0.01	0.34	0.4
186	0.27	0.28	0.02	0.25	0.27	0.31	0.06	0.05	0.34	0.02	0.52	0.3	0.4	0.31	0.3	0.11	0.01	0.01	0.36	0.36
187	0.27	0.22	0.03	0.21	0.28	0.33	0.07	0.04	0.35	0.01	0.55	0.34	0.32	0.31	0.26	0.14	0.01	0.01	0.34	0.34
188	0.25	0.16	0.04	0.19	0.34	0.38	0.11	0.04	0.29	0.01	0.52	0.38	0.27	0.29	0.25	0.2	0.02	0.01	0.33	0.33
189	0.26	0.12	0.05	0.17	0.34	0.4	0.11	0.04	0.3	0.01	0.47	0.33	0.19	0.28	0.22	0.29	0.02	0.02	0.32	0.33
190	0.24	0.09	0.06	0.16	0.26	0.4	0.19	0.04	0.29	0.01	0.52	0.32	0.15	0.25	0.22	0.4	0.04	0.04	0.29	0.31
191	0.21	0.06	0.09	0.12	0.18	0.38	0.19	0.03	0.28	0.01	0.56	0.34	0.11	0.23	0.22	0.52	0.05	0.04	0.3	0.32
192	0.16	0.05	0.09	0.11	0.14	0.4	0.19	0.02	0.25	0.01	0.64	0.29	0.08	0.19	0.24	0.55	0.06	0.06	0.27	0.3
193	0.12	0.03	0.1	0.1	0.13	0.37	0.18	0.02	0.22	0.01	0.64	0.21	0.06	0.15	0.19	0.5	0.08	0.09	0.26	0.29
194	0.08	0.03	0.11	0.06	0.14	0.34	0.23	0.01	0.18	0.02	0.59	0.15	0.04	0.14	0.14	0.45	0.09	0.12	0.24	0.27
195	0.05	0.02	0.12	0.04	0.13	0.35	0.27	0.02	0.13	0.02	0.52	0.1	0.03	0.13	0.11	0.44	0.11	0.15	0.2	0.23
196	0.04	0.03	0.11	0.03	0.11	0.31	0.26	0.02	0.09	0.03	0.5	0.07	0.03	0.11	0.08	0.5	0.16	0.21	0.16	0.18
197	0.05	0.03	0.1	0.02	0.09	0.27	0.39	0.02	0.07	0.04	0.5	0.04	0.03	0.1	0.06	0.48	0.3	0.32	0.13	0.15
198	0.04	0.03	0.1	0.02	0.06	0.23	0.32	0.02	0.05	0.07	0.45	0.03	0.03	0.12	0.04	0.45	0.32	0.35	0.1	0.12
199	0.04	0.03	0.1	0.02	0.04	0.18	0.24	0.03	0.03	0.1	0.41	0.03	0.03	0.11	0.03	0.41	0.31	0.36	0.06	0.09
200	0.03	0.03	0.09	0.02	0.03	0.16	0.21	0.03	0.02	0.12	0.32	0.02	0.03	0.1	0.03	0.37	0.29	0.35	0.05	0.07
201	0.03	0.03	0.08	0.02	0.03	0.17	0.22	0.04	0.02	0.13	0.21	0.02	0.04	0.09	0.03	0.38	0.24	0.3	0.04	0.06
202	0.05	0.04	0.07	0.02	0.03	0.16	0.26	0.06	0.02	0.11	0.14	0.02	0.04	0.08	0.03	0.33	0.24	0.31	0.03	0.05
203	0.06	0.04	0.06	0.02	0.02	0.14	0.24	0.07	0.02	0.11	0.11	0.02	0.05	0.06	0.02	0.29	0.25	0.34	0.03	0.04
204	0.08	0.04	0.04	0.02	0.02	0.14	0.24	0.12	0.02	0.11	0.07	0.01	0.05	0.05	0.03	0.24	0.31	0.41	0.03	0.05
205	0.08	0.05	0.04	0.02	0.02	0.09	0.18	0.1	0.03	0.13	0.05	0.02	0.05	0.05	0.04	0.21	0.27	0.36	0.04	0.05
206	0.09	0.05	0.04	0.02	0.02	0.09	0.16	0.11	0.02	0.13	0.03	0.03	0.06	0.04	0.04	0.17	0.24	0.33	0.04	0.04
207	0.07	0.06	0.03	0.01	0.03	0.09	0.12	0.09	0.03	0.12	0.03	0.03	0.07	0.03	0.04	0.13	0.23	0.31	0.04	0.04
208	0.07	0.07	0.03	0.01	0.04	0.12	0.11	0.07	0.03	0.12	0.02	0.03	0.06	0.04	0.04	0.1	0.22	0.28	0.04	0.05
209	0.08	0.07	0.03	0.01	0.05	0.12	0.14	0.08	0.04	0.08	0.02	0.03	0.06	0.05	0.04	0.07	0.21	0.24	0.04	0.05
210	0.08	0.11	0.04	0.01	0.07	0.12	0.13	0.05	0.04	0.1	0.01	0.03	0.07	0.05	0.04	0.05	0.17	0.18	0.04	0.06
211	0.07	0.12	0.03	0.01	0.09	0.12	0.14	0.05	0.04	0.07	0.02	0.03	0.1	0.07	0.05	0.04	0.14	0.17	0.04	0.05
212	0.05	0.14	0.03	0.01	0.09	0.09	0.12	0.04	0.03	0.09	0.02	0.03	0.13	0.12	0.04	0.03	0.11	0.14	0.04	0.05
213	0.06	0.15	0.03	0.01	0.09	0.08	0.13	0.04	0.02	0.09	0.02	0.03	0.14	0.14	0.05	0.03	0.07	0.09	0.04	0.05
214	0.05	0.17	0.03	0.01	0.1	0.08	0.12	0.03	0.02	0.09	0.02	0.03	0.13	0.13	0.06	0.03	0.05	0.07	0.03	0.04
215	0.05	0.2	0.04	0.02	0.09	0.08	0.13	0.03	0.02	0.1	0.02	0.03	0.14	0.14	0.07	0.04	0.04	0.06	0.03	0.05
216	0.1	0.19	0.05	0.03	0.1	0.07	0.15	0.04	0.01	0.11	0.02	0.04	0.16	0.15	0.08	0.03	0.03	0.05	0.03	0.04
217	0.08	0.23	0.05	0.03	0.1	0.06	0.15	0.05	0.01	0.13	0.01	0.04	0.18	0.19	0.1	0.03	0.03	0.04	0.03	0.06
218	0.07	0.21	0.06	0.05	0.12	0.05	0.14	0.07	0.02	0.11	0.01	0.05	0.2	0.2	0.1	0.02	0.03	0.04	0.04	0.06
219	0.07	0.29	0.07	0.08	0.1	0.04	0.14	0.09	0.02	0.16	0.01	0.04	0.2	0.25	0.13	0.02	0.03	0.04	0.05	0.08
220	0.09	0.2	0.07	0.13	0.12	0.04	0.14	0.12	0.03	0.15	0.01	0.05	0.17	0.18	0.15	0.02	0.03	0.03	0.08	0.1
221	0.1	0.18	0.06	0.22	0.15	0.05	0.12	0.15	0.04	0.14	0.01	0.06	0.12	0.13	0.13	0.02	0.03	0.04	0.07	0.11
222	0.09	0.17	0.08	0.33	0.18	0.07	0.12	0.2	0.05	0.17	0.01	0.07	0.09	0.13	0.18	0.01	0.04	0.04	0.08	0.13
223	0.1	0.13	0.09	0.37	0.18	0.09	0.12	0.21	0.07	0.17	0.01	0.09	0.08	0.12	0.16	0.01	0.03	0.03	0.09	0.13
224	0.08	0.14	0.15	0.39	0.21	0.1	0.1	0.24	0.09	0.18	0.01	0.07	0.08	0.11	0.19	0.01	0.03	0.03	0.1	0.14
225	0.05	0.12	0.16	0.44	0.25	0.11	0.08	0.24	0.13	0.14	0.01	0.09	0.07	0.1	0.13	0.01	0.03	0.03	0.13	0.16
226	0.05	0.11	0.18	0.43	0.27	0.12	0.06	0.22	0.13	0.17	0.02	0.07	0.09	0.1	0.09	0.01	0.02	0.03	0.15	0.17
227	0.04	0.08	0.15	0.48	0.34	0.11	0.05	0.22	0.17	0.15	0.03	0.06	0.06	0.09	0.09	0.02	0.02	0.02	0.19	0.2
228	0.05	0.08	0.13	0.55	0.41	0.12	0.05	0.2	0.14	0.16	0.03	0.07	0.06	0.09	0.07	0.03	0.02	0.02	0.17	0.18
229	0.04	0.07	0.17	0.62	0.46	0.13	0.03	0.22	0.12	0.14	0.04	0.06	0.08	0.1	0.06	0.03	0.02	0.02	0.16	0.17
230	0.04	0.07	0.19	0.58	0.48	0.14	0.02	0.23	0.12	0.17	0.06	0.07	0.11	0.12	0.04	0.04	0.01	0.02	0.15	0.16
231	0.04	0.08	0.27	0.56	0.45	0.13	0.02	0.24	0.12	0.15	0.07	0.07	0.1	0.15	0.03	0.04	0.02	0.02	0.14	0.16
232	0.04	0.09	0.33	0.52	0.46	0.11	0.02	0.21	0.13	0.12	0.08	0.06	0.12	0.19	0.03	0.05	0.02	0.02	0.18	0.18
233	0.04	0.13	0.38	0.47	0.43	0.11	0.01	0.18	0.11	0.12	0.1	0.05	0.17	0.3	0.03	0.07	0.02	0.03	0.17	0.17
234	0.06	0.13	0.34	0.44	0.46	0.09	0.01	0.19	0.1	0.1	0.08	0.05	0.2	0.36	0.02	0.07	0.03	0.05	0.18	0.15
235	0.08	0.17	0.29	0.4	0.46	0.07	0.01	0.14	0.08	0.13	0.08	0.08	0.27	0.44	0.02	0.1	0.04	0.07	0.17	0.15
236	0.11	0.21	0.32	0.35	0.45	0.05	0.01	0.1	0.08	0.12	0.08	0.09	0.38	0.51	0.02	0.07	0.05	0.08	0.17	0.15
237	0.12	0.19	0.27	0.3	0.4	0.04	0.01	0.08	0.07	0.11	0.07	0.09	0.45	0.48	0.03	0.06	0.06	0.09	0.16	0.13
238	0.16	0.22	0.31	0.29	0.33	0.03	0.01	0.07	0.09	0.07	0.07	0.11	0.47	0.48	0.05	0.06	0.08	0.11	0.16	0.15
239	0.15	0.25	0.32	0.27	0.32	0.03	0.01	0.06	0.11	0.05	0.07	0.12	0.49	0.52	0.06	0.05	0.11	0.15	0.17	0.17
240	0.18	0.25	0.34	0.21	0.26	0.02	0.01	0.06	0.11	0.04	0.07	0.12	0.52	0.61	0.08	0.04	0.13	0.17	0.18	0.17
241	0.21	0.25	0.31	0.2	0.19	0.02	0.01	0.06	0.13	0.03	0.07	0.12	0.54	0.66	0.1	0.04	0.18	0.21	0.17	0.17
242	0.23	0.26	0.29	0.16	0.13	0.03	0.02	0.05	0.15	0.04	0.07	0.16	0.54	0.62	0.11	0.04	0.16	0.18	0.19	0.21
243	0.23	0.25	0.31	0.11	0.09	0.04	0.02	0.05	0.2	0.04	0.1	0.16	0.58	0.63	0.14	0.03	0.15	0.16	0.28	0.28
244	0.21	0.2	0.32	0.11	0.07	0.05	0.02	0.04	0.18	0.04	0.12	0.17	0.6	0.58	0.21	0.03	0.14	0.15	0.26	0.27
245	0.22	0.23	0.35	0.12	0.04	0.08	0.02	0.03	0.2	0.07	0.15	0.17	0.56	0.55	0.25	0.04	0.13	0.15	0.3	0.32
246	0.17	0.22	0.34	0.12	0.03	0.13	0.02	0.03	0.2	0.05	0.16	0.13	0.53	0.52	0.29	0.05	0.14	0.17	0.3	0.32
247	0.14	0.19	0.28	0.1	0.03	0.17	0.02	0.02	0.21	0.04	0.22	0.13	0.5	0.48	0.22	0.05	0.13	0.17	0.33	0.32
248	0.13	0.19	0.23	0.08	0.03	0.24	0.03	0.02	0.21	0.04	0.22	0.12	0.45	0.44	0.18	0.06	0.13	0.17	0.36	0.34
249	0.11	0.18	0.22	0.07	0.03	0.27	0.04	0.02	0.23	0.05	0.24	0.12	0.38	0.33	0.21	0.12	0.11	0.14	0.4	0.39
250	0.1	0.15	0.18	0.06	0.03	0.28	0.06	0.01	0.25	0.06	0.31	0.1	0.33	0.26	0.22	0.1	0.09	0.13	0.5	0.42
251	0.07	0.11	0.15	0.07	0.02	0.3	0.08	0.01	0.25	0.06	0.32	0.08	0.27	0.22	0.28	0.14	0.07	0.12	0.44	0.43
252	0.07	0.1	0.13	0.06	0.03	0.34	0.09	0.01	0.23	0.1	0.29	0.07	0.21	0.18	0.34	0.15	0.07	0.13	0.46	0.48
253	0.06	0.07	0.13	0.05	0.03	0.34	0.11	0.01	0.21	0.1	0.31	0.05	0.17	0.13	0.29	0.13	0.08	0.16	0.43	0.46
254	0.04	0.05	0.11	0.05	0.02	0.28	0.12	0.01	0.2	0.08	0.34	0.04	0.15	0.08	0.23	0.11	0.06	0.15	0.45	0.45
255	0.03	0.03	0.09	0.03	0.02	0.28	0.16	0.01	0.19	0.08	0.34	0.04	0.11	0.06	0.21	0.11	0.06	0.13	0.35	0.45
256	0.03	0.04	0.09	0.03	0.02	0.33	0.28	0.02	0.19	0.09	0.35	0.03	0.09	0.04	0.17	0.12	0.07	0.14	0.36	0.48
257	0.02	0.03	0.11	0.03	0.02	0.34	0.25	0.03	0.17	0.11	0.37	0.02	0.08	0.03	0.13	0.11	0.09	0.18	0.48	0.55
258	0.02	0.02	0.11	0.03	0.02	0.31	0.28	0.04	0.22	0.11	0.35	0.02	0.06	0.02	0.1	0.11	0.1	0.19	0.36	0.52
259	0.02	0.02	0.13	0.04	0.02	0.35	0.26	0.06	0.13	0.13	0.36	0.02	0.05	0.02	0.09	0.09	0.13	0.23	0.27	0.34
260	0.02	0.02	0.1	0.05	0.02	0.32	0.24	0.08	0.14	0.11	0.34	0.01	0.05	0.02	0.07	0.07	0.12	0.2	0.2	0.32
261	0.02	0.03	0.07	0.07	0.02	0.25	0.17	0.1	0.13	0.09	0.4	0.01	0.04	0.01	0.05	0.05	0.11	0.19	0.14	0.21
262	0.02	0.03	0.07	0.06	0.04	0.2	0.15	0.14	0.12	0.08	0.27	0.02	0.03	0.01	0.05	0.04	0.11	0.18	0.09	0.15
263	0.02	0.03	0.06	0.08	0.05	0.17	0.17	0.17	0.12	0.07	0.36	0.01	0.03	0.01	0.05	0.04	0.11	0.2	0.06	0.1
264	0.01	0.04	0.04	0.11	0.07	0.11	0.13	0.24	0.11	0.07	0.27	0.02	0.03	0.01	0.04	0.02	0.12	0.21	0.04	0.07
265	0.01	0.03	0.04	0.13	0.08	0.1	0.13	0.3	0.14	0.05	0.25	0.02	0.03	0.01	0.03	0.02	0.11	0.2	0.03	0.06
266	0.01	0.03	0.05	0.15	0.09	0.09	0.12	0.32	0.09	0.04	0.24	0.01	0.03	0.01	0.02	0.02	0.1	0.2	0.02	0.03
267	0.01	0.04	0.05	0.14	0.1	0.07	0.08	0.33	0.1	0.04	0.21	0.01	0.03	0.01	0.01	0.02	0.09	0.17	0.02	0.03
268	0.01	0.06	0.05	0.18	0.1	0.05	0.07	0.36	0.09	0.03	0.2	0.01	0.04	0.02	0.01	0.01	0.07	0.16	0.02	0.02
269	0.01	0.06	0.07	0.14	0.13	0.05	0.06	0.45	0.05	0.02	0.14	0.01	0.04	0.02	0.01	0.01	0.06	0.13	0.01	0.02
270	0.01	0.1	0.08	0.16	0.16	0.05	0.05	0.43	0.04	0.03	0.15	0.01	0.04	0.02	0.01	0.01	0.06	0.12	0.01	0.02
271	0.01	0.11	0.13	0.14	0.22	0.04	0.04	0.44	0.04	0.04	0.1	0.01	0.05	0.04	0.01	0.01	0.06	0.1	0.02	0.02
272	0.01	0.11	0.14	0.13	0.24	0.03	0.04	0.41	0.04	0.04	0.09	0.01	0.07	0.05	0.01	0.01	0.05	0.09	0.02	0.02
273	0.01	0.14	0.17	0.15	0.21	0.02	0.05	0.34	0.02	0.06	0.12	0.01	0.09	0.08	0.01	0.02	0.04	0.09	0.02	0.02
274	0.01	0.18	0.21	0.12	0.22	0.02	0.04	0.27	0.02	0.06	0.07	0.01	0.15	0.1	0.01	0.02	0.03	0.06	0.03	0.02
275	0.02	0.21	0.23	0.11	0.27	0.02	0.05	0.27	0.02	0.07	0.05	0.01	0.19	0.13	0.01	0.02	0.03	0.06	0.03	0.02
276	0.03	0.22	0.28	0.07	0.35	0.02	0.05	0.26	0.02	0.08	0.03	0.01	0.17	0.14	0.02	0.01	0.03	0.05	0.04	0.02
277	0.03	0.21	0.26	0.05	0.34	0.02	0.05	0.25	0.02	0.09	0.03	0.01	0.17	0.16	0.02	0.01	0.03	0.05	0.05	0.03
278	0.05	0.19	0.27	0.03	0.29	0.02	0.05	0.24	0.02	0.11	0.02	0.02	0.19	0.17	0.03	0.01	0.02	0.05	0.06	0.03
279	0.11	0.16	0.25	0.02	0.27	0.02	0.04	0.2	0.02	0.13	0.02	0.02	0.2	0.18	0.05	0.01	0.03	0.05	0.07	0.04
280	0.14	0.16	0.25	0.02	0.21	0.02	0.03	0.15	0.03	0.15	0.02	0.03	0.19	0.25	0.07	0.02	0.02	0.04	0.09	0.05
281	0.17	0.22	0.29	0.02	0.2	0.03	0.02	0.11	0.04	0.1	0.01	0.05	0.2	0.24	0.1	0.02	0.02	0.04	0.12	0.07
282	0.21	0.19	0.3	0.04	0.21	0.04	0.02	0.08	0.05	0.1	0.02	0.06	0.21	0.21	0.13	0.02	0.02	0.04	0.12	0.09
283	0.22	0.16	0.32	0.04	0.2	0.05	0.01	0.05	0.05	0.12	0.02	0.07	0.17	0.19	0.16	0.02	0.02	0.03	0.14	0.12
284	0.19	0.14	0.29	0.04	0.21	0.06	0.01	0.04	0.08	0.2	0.02	0.07	0.15	0.16	0.19	0.02	0.02	0.03	0.16	0.14
285	0.28	0.13	0.28	0.06	0.19	0.08	0.01	0.03	0.1	0.14	0.03	0.09	0.15	0.16	0.19	0.03	0.02	0.03	0.24	0.19
286	0.32	0.14	0.27	0.07	0.17	0.12	0.01	0.02	0.09	0.16	0.03	0.12	0.16	0.15	0.21	0.04	0.01	0.03	0.23	0.18
287	0.22	0.15	0.24	0.1	0.1	0.17	0.01	0.02	0.09	0.14	0.06	0.14	0.14	0.13	0.18	0.06	0.01	0.04	0.22	0.2
288	0.21	0.14	0.21	0.13	0.07	0.21	0.02	0.02	0.1	0.09	0.05	0.16	0.13	0.11	0.18	0.06	0.01	0.04	0.22	0.21
289	0.22	0.11	0.18	0.15	0.04	0.25	0.02	0.02	0.12	0.08	0.07	0.13	0.12	0.08	0.18	0.1	0.01	0.04	0.2	0.19
290	0.21	0.08	0.16	0.15	0.03	0.28	0.03	0.02	0.19	0.09	0.1	0.12	0.1	0.06	0.19	0.12	0.01	0.04	0.2	0.2
291	0.19	0.07	0.17	0.17	0.02	0.28	0.04	0.02	0.17	0.12	0.1	0.11	0.08	0.05	0.22	0.13	0.01	0.04	0.17	0.18
292	0.18	0.04	0.21	0.17	0.01	0.3	0.05	0.01	0.14	0.09	0.11	0.11	0.07	0.04	0.18	0.14	0.01	0.04	0.14	0.15
293	0.18	0.04	0.23	0.16	0.01	0.31	0.07	0.01	0.12	0.1	0.13	0.11	0.07	0.04	0.17	0.15	0.02	0.06	0.12	0.14
294	0.13	0.04	0.25	0.15	0.01	0.3	0.07	0.01	0.12	0.05	0.15	0.09	0.08	0.04	0.15	0.17	0.02	0.09	0.11	0.14
295	0.1	0.04	0.28	0.15	0.01	0.26	0.1	0.01	0.13	0.03	0.14	0.09	0.07	0.03	0.12	0.15	0.03	0.11	0.11	0.14
296	0.09	0.04	0.21	0.18	0.01	0.28	0.07	0.01	0.13	0.03	0.15	0.07	0.07	0.03	0.1	0.18	0.04	0.12	0.1	0.12
297	0.05	0.04	0.21	0.13	0.01	0.3	0.06	0.01	0.09	0.04	0.12	0.07	0.07	0.03	0.1	0.2	0.06	0.17	0.09	0.12
298	0.06	0.05	0.18	0.14	0.01	0.27	0.06	0.01	0.07	0.04	0.11	0.06	0.07	0.05	0.1	0.16	0.08	0.2	0.07	0.1
299	0.05	0.05	0.19	0.12	0.01	0.26	0.06	0.01	0.07	0.03	0.1	0.06	0.1	0.06	0.09	0.14	0.1	0.26	0.06	0.08
300	0.05	0.05	0.2	0.09	0.01	0.25	0.07	0.01	0.06	0.03	0.11	0.06	0.1	0.06	0.08	0.14	0.13	0.26	0.06	0.08
301	0.05	0.06	0.21	0.06	0.01	0.21	0.07	0.01	0.07	0.03	0.1	0.07	0.12	0.06	0.08	0.14	0.16	0.28	0.05	0.07
302	0.06	0.05	0.21	0.05	0.01	0.15	0.09	0.01	0.05	0.05	0.07	0.08	0.1	0.05	0.08	0.11	0.18	0.25	0.05	0.07
303	0.07	0.04	0.18	0.04	0.01	0.11	0.08	0.01	0.05	0.06	0.05	0.09	0.1	0.05	0.1	0.1	0.19	0.22	0.05	0.07
304	0.07	0.03	0.18	0.02	0.01	0.09	0.09	0.01	0.05	0.1	0.05	0.1	0.11	0.05	0.1	0.08	0.2	0.24	0.05	0.05
305	0.09	0.03	0.17	0.02	0.01	0.06	0.1	0.02	0.06	0.11	0.04	0.12	0.11	0.05	0.11	0.06	0.19	0.22	0.05	0.05
306	0.08	0.03	0.14	0.02	0.02	0.05	0.12	0.02	0.06	0.16	0.05	0.11	0.11	0.05	0.12	0.06	0.17	0.17	0.06	0.05
307	0.07	0.03	0.12	0.02	0.02	0.03	0.18	0.02	0.05	0.15	0.04	0.1	0.13	0.05	0.12	0.05	0.17	0.16	0.08	0.07
308	0.05	0.03	0.11	0.02	0.02	0.03	0.22	0.02	0.06	0.18	0.05	0.11	0.21	0.04	0.13	0.04	0.18	0.15	0.07	0.06
309	0.05	0.03	0.09	0.02	0.02	0.03	0.22	0.02	0.04	0.2	0.05	0.11	0.15	0.04	0.13	0.04	0.16	0.14	0.07	0.06
310	0.05	0.03	0.06	0.02	0.02	0.03	0.24	0.02	0.04	0.2	0.05	0.08	0.17	0.04	0.12	0.05	0.14	0.11	0.08	0.06
311	0.05	0.04	0.05	0.02	0.02	0.03	0.23	0.02	0.03	0.23	0.07	0.1	0.22	0.04	0.15	0.06	0.11	0.09	0.07	0.04
312	0.07	0.04	0.03	0.01	0.03	0.03	0.23	0.02	0.03	0.22	0.08	0.09	0.23	0.06	0.17	0.05	0.09	0.07	0.06	0.03
313	0.06	0.05	0.02	0.01	0.07	0.04	0.21	0.03	0.02	0.24	0.09	0.08	0.28	0.06	0.2	0.06	0.06	0.05	0.05	0.02
314	0.08	0.05	0.01	0.01	0.07	0.05	0.23	0.03	0.02	0.18	0.1	0.06	0.28	0.06	0.2	0.06	0.05	0.04	0.05	0.02
315	0.11	0.06	0.01	0.01	0.06	0.07	0.22	0.04	0.02	0.2	0.09	0.07	0.24	0.06	0.23	0.06	0.06	0.03	0.05	0.02
316	0.14	0.06	0.01	0.01	0.06	0.1	0.18	0.04	0.02	0.2	0.09	0.06	0.23	0.06	0.31	0.06	0.04	0.02	0.05	0.02
317	0.15	0.06	0.01	0.01	0.05	0.09	0.23	0.06	0.02	0.18	0.07	0.05	0.21	0.06	0.27	0.05	0.04	0.02	0.07	0.02
318	0.18	0.06	0.01	0.01	0.04	0.1	0.2	0.06	0.03	0.15	0.06	0.06	0.26	0.05	0.26	0.04	0.03	0.02	0.06	0.01
319	0.2	0.05	0.01	0.01	0.03	0.11	0.18	0.06	0.05	0.11	0.05	0.06	0.2	0.04	0.24	0.03	0.03	0.02	0.06	0.01
320	0.23	0.05	0.01	0.01	0.05	0.13	0.16	0.06	0.06	0.08	0.06	0.07	0.14	0.04	0.26	0.02	0.03	0.02	0.09	0.02
321	0.22	0.04	0.01	0.01	0.05	0.11	0.14	0.06	0.07	0.05	0.05	0.06	0.16	0.03	0.31	0.02	0.04	0.03	0.09	0.03
322	0.23	0.03	0.01	0.01	0.05	0.12	0.11	0.06	0.09	0.03	0.05	0.07	0.14	0.03	0.26	0.02	0.06	0.04	0.1	0.04
323	0.19	0.04	0.01	0.01	0.06	0.13	0.07	0.06	0.13	0.02	0.08	0.06	0.11	0.03	0.24	0.02	0.06	0.03	0.1	0.05
324	0.17	0.04	0.01	0.02	0.05	0.11	0.06	0.06	0.1	0.02	0.08	0.05	0.1	0.02	0.18	0.02	0.06	0.04	0.11	0.07
325	0.2	0.03	0.01	0.02	0.06	0.09	0.04	0.06	0.15	0.02	0.11	0.05	0.08	0.03	0.18	0.02	0.05	0.03	0.12	0.08
326	0.24	0.03	0.02	0.03	0.06	0.12	0.04	0.05	0.12	0.02	0.13	0.05	0.07	0.04	0.16	0.03	0.04	0.02	0.11	0.07
327	0.19	0.04	0.02	0.04	0.07	0.12	0.03	0.04	0.1	0.02	0.18	0.07	0.06	0.04	0.14	0.04	0.04	0.02	0.14	0.08
328	0.14	0.05	0.02	0.06	0.08	0.12	0.02	0.03	0.11	0.02	0.22	0.08	0.07	0.05	0.14	0.05	0.05	0.02	0.11	0.05
329	0.12	0.06	0.02	0.08	0.06	0.1	0.02	0.03	0.1	0.02	0.14	0.07	0.08	0.08	0.13	0.07	0.05	0.01	0.1	0.04
330	0.09	0.08	0.03	0.1	0.06	0.1	0.02	0.02	0.1	0.02	0.23	0.08	0.11	0.11	0.13	0.09	0.04	0.01	0.09	0.03
331	0.07	0.12	0.05	0.12	0.05	0.12	0.02	0.01	0.09	0.02	0.12	0.1	0.14	0.12	0.11	0.13	0.04	0.01	0.08	0.03
332	0.05	0.16	0.05	0.13	0.05	0.11	0.02	0.01	0.09	0.03	0.09	0.11	0.19	0.16	0.12	0.12	0.03	0.01	0.08	0.03
333	0.04	0.23	0.07	0.12	0.04	0.14	0.03	0.01	0.08	0.03	0.08	0.13	0.26	0.19	0.12	0.15	0.03	0.01	0.07	0.02
334	0.04	0.32	0.08	0.12	0.04	0.13	0.02	0.01	0.09	0.04	0.08	0.18	0.28	0.21	0.12	0.14	0.05	0.02	0.06	0.02
335	0.04	0.36	0.08	0.12	0.03	0.11	0.02	0.01	0.1	0.04	0.08	0.25	0.29	0.21	0.19	0.13	0.05	0.03	0.05	0.02
336	0.04	0.41	0.09	0.12	0.03	0.11	0.02	0.01	0.11	0.05	0.08	0.31	0.34	0.26	0.19	0.13	0.06	0.03	0.07	0.03
337	0.05	0.48	0.1	0.12	0.02	0.1	0.02	0.01	0.14	0.06	0.09	0.4	0.35	0.25	0.2	0.13	0.06	0.04	0.07	0.03
338	0.06	0.49	0.14	0.14	0.02	0.12	0.02	0.01	0.13	0.07	0.07	0.48	0.34	0.19	0.21	0.18	0.07	0.05	0.09	0.04
339	0.07	0.44	0.13	0.12	0.01	0.11	0.02	0.01	0.14	0.1	0.1	0.53	0.27	0.19	0.27	0.12	0.09	0.06	0.13	0.06
340	0.11	0.4	0.12	0.09	0.01	0.11	0.02	0.01	0.18	0.18	0.12	0.59	0.31	0.21	0.31	0.15	0.07	0.05	0.17	0.08
341	0.13	0.44	0.12	0.07	0.01	0.09	0.02	0.01	0.18	0.14	0.14	0.63	0.3	0.22	0.3	0.18	0.1	0.06	0.23	0.14
342	0.13	0.41	0.11	0.05	0.01	0.09	0.04	0.02	0.16	0.14	0.16	0.71	0.31	0.2	0.32	0.16	0.06	0.04	0.28	0.21
343	0.13	0.45	0.1	0.04	0.01	0.09	0.04	0.02	0.17	0.11	0.2	0.68	0.36	0.21	0.31	0.15	0.04	0.04	0.32	0.28
344	0.14	0.47	0.09	0.04	0.01	0.1	0.06	0.02	0.18	0.1	0.24	0.69	0.34	0.22	0.31	0.14	0.03	0.03	0.32	0.33
345	0.15	0.5	0.06	0.03	0.01	0.12	0.08	0.02	0.17	0.12	0.26	0.67	0.34	0.16	0.31	0.17	0.03	0.03	0.37	0.37
346	0.14	0.41	0.05	0.04	0.01	0.12	0.1	0.02	0.14	0.11	0.32	0.65	0.25	0.13	0.3	0.15	0.03	0.03	0.39	0.35
347	0.14	0.3	0.04	0.04	0.01	0.12	0.09	0.02	0.15	0.12	0.32	0.67	0.26	0.12	0.27	0.23	0.02	0.02	0.39	0.4
348	0.15	0.26	0.04	0.03	0.01	0.11	0.11	0.02	0.15	0.12	0.31	0.65	0.23	0.1	0.4	0.26	0.02	0.03	0.31	0.31
349	0.14	0.2	0.04	0.03	0.01	0.14	0.15	0.02	0.13	0.12	0.34	0.66	0.18	0.09	0.3	0.34	0.02	0.03	0.33	0.35
350	0.13	0.13	0.05	0.03	0.01	0.19	0.18	0.03	0.13	0.1	0.41	0.62	0.21	0.09	0.42	0.33	0.02	0.03	0.33	0.34
351	0.13	0.11	0.06	0.03	0.02	0.16	0.3	0.03	0.12	0.13	0.43	0.53	0.18	0.09	0.48	0.35	0.03	0.04	0.33	0.36
352	0.1	0.13	0.04	0.03	0.02	0.18	0.34	0.02	0.11	0.18	0.37	0.48	0.12	0.06	0.43	0.38	0.03	0.05	0.37	0.41
353	0.09	0.11	0.05	0.02	0.02	0.19	0.37	0.03	0.07	0.19	0.38	0.45	0.08	0.06	0.39	0.35	0.05	0.07	0.35	0.34
354	0.06	0.09	0.06	0.02	0.02	0.18	0.32	0.03	0.05	0.2	0.36	0.36	0.08	0.07	0.34	0.43	0.07	0.09	0.38	0.38
355	0.05	0.09	0.06	0.02	0.02	0.16	0.3	0.04	0.04	0.17	0.33	0.31	0.09	0.06	0.35	0.43	0.12	0.14	0.24	0.22
356	0.03	0.09	0.07	0.02	0.02	0.17	0.33	0.06	0.03	0.18	0.35	0.27	0.08	0.06	0.17	0.45	0.16	0.18	0.2	0.18
357	0.03	0.07	0.06	0.02	0.02	0.18	0.3	0.07	0.03	0.17	0.39	0.25	0.07	0.06	0.21	0.38	0.23	0.18	0.17	0.14
358	0.02	0.07	0.05	0.02	0.02	0.19	0.33	0.07	0.03	0.18	0.47	0.19	0.07	0.04	0.22	0.29	0.32	0.17	0.12	0.09
359	0.03	0.07	0.04	0.02	0.03	0.2	0.32	0.07	0.04	0.21	0.47	0.17	0.05	0.05	0.18	0.27	0.38	0.19	0.11	0.08
360	0.04	0.06	0.03	0.05	0.03	0.21	0.29	0.09	0.03	0.19	0.53	0.16	0.04	0.06	0.15	0.24	0.39	0.18	0.1	0.06
361	0.03	0.06	0.04	0.06	0.03	0.19	0.26	0.1	0.03	0.17	0.53	0.14	0.04	0.07	0.13	0.23	0.4	0.19	0.13	0.07
362	0.04	0.07	0.03	0.07	0.04	0.14	0.24	0.12	0.02	0.16	0.46	0.12	0.04	0.06	0.09	0.18	0.34	0.17	0.09	0.04
363	0.04	0.05	0.04	0.09	0.05	0.14	0.22	0.14	0.02	0.16	0.4	0.1	0.04	0.12	0.05	0.17	0.33	0.19	0.09	0.04
364	0.05	0.05	0.04	0.11	0.08	0.13	0.21	0.15	0.02	0.14	0.31	0.08	0.04	0.14	0.04	0.15	0.35	0.19	0.1	0.04
365	0.05	0.08	0.04	0.12	0.06	0.12	0.2	0.14	0.03	0.11	0.32	0.05	0.05	0.15	0.03	0.11	0.39	0.16	0.07	0.03
366	0.06	0.13	0.05	0.13	0.07	0.11	0.18	0.12	0.03	0.09	0.25	0.04	0.04	0.2	0.02	0.08	0.43	0.18	0.06	0.02
367	0.05	0.15	0.06	0.16	0.08	0.09	0.15	0.13	0.03	0.08	0.26	0.03	0.06	0.25	0.02	0.05	0.41	0.16	0.06	0.02
368	0.04	0.17	0.08	0.12	0.09	0.07	0.14	0.11	0.04	0.08	0.31	0.03	0.06	0.26	0.02	0.04	0.42	0.21	0.05	0.02
369	0.05	0.15	0.08	0.12	0.08	0.06	0.14	0.11	0.04	0.05	0.27	0.03	0.08	0.25	0.02	0.03	0.31	0.11	0.04	0.01
370	0.06	0.14	0.08	0.12	0.08	0.05	0.09	0.12	0.05	0.05	0.3	0.02	0.09	0.31	0.02	0.03	0.25	0.09	0.04	0.01
371	0.05	0.17	0.09	0.11	0.07	0.05	0.09	0.11	0.07	0.04	0.31	0.03	0.12	0.33	0.03	0.02	0.28	0.1	0.04	0.01
372	0.05	0.21	0.09	0.1	0.05	0.05	0.09	0.09	0.08	0.04	0.18	0.03	0.14	0.32	0.05	0.02	0.17	0.08	0.03	0.01
373	0.06	0.24	0.09	0.09	0.06	0.04	0.08	0.07	0.12	0.05	0.11	0.05	0.16	0.53	0.07	0.02	0.11	0.08	0.03	0.01
374	0.07	0.31	0.07	0.11	0.06	0.04	0.08	0.06	0.11	0.06	0.08	0.06	0.23	0.57	0.1	0.02	0.1	0.08	0.03	0.02
375	0.07	0.31	0.07	0.08	0.05	0.03	0.08	0.06	0.11	0.06	0.06	0.08	0.26	0.6	0.13	0.02	0.11	0.11	0.05	0.02
376	0.09	0.33	0.05	0.07	0.04	0.02	0.09	0.05	0.11	0.05	0.04	0.12	0.3	0.57	0.17	0.02	0.09	0.06	0.06	0.03
377	0.11	0.32	0.04	0.08	0.03	0.02	0.07	0.05	0.12	0.05	0.05	0.14	0.32	0.69	0.25	0.02	0.08	0.06	0.08	0.04
378	0.09	0.33	0.03	0.09	0.02	0.02	0.08	0.05	0.14	0.04	0.04	0.16	0.32	0.66	0.26	0.02	0.11	0.07	0.11	0.06
379	0.12	0.37	0.02	0.13	0.02	0.02	0.07	0.04	0.2	0.03	0.03	0.21	0.29	0.59	0.31	0.02	0.07	0.05	0.11	0.08
380	0.16	0.36	0.02	0.15	0.01	0.02	0.05	0.03	0.21	0.03	0.03	0.26	0.3	0.62	0.34	0.02	0.05	0.04	0.16	0.1
381	0.14	0.38	0.01	0.23	0.01	0.02	0.04	0.03	0.23	0.02	0.04	0.28	0.37	0.59	0.31	0.02	0.05	0.03	0.2	0.13
382	0.18	0.35	0.01	0.22	0.01	0.02	0.02	0.02	0.3	0.02	0.05	0.3	0.3	0.58	0.3	0.02	0.04	0.03	0.21	0.16
383	0.26	0.32	0.02	0.23	0.01	0.02	0.02	0.02	0.36	0.01	0.05	0.36	0.3	0.51	0.3	0.02	0.03	0.02	0.27	0.21
384	0.33	0.32	0.02	0.25	0.01	0.03	0.01	0.01	0.32	0.01	0.08	0.39	0.28	0.48	0.36	0.03	0.03	0.01	0.33	0.26
385	0.3	0.29	0.02	0.27	0.01	0.04	0.01	0.01	0.3	0.01	0.1	0.48	0.28	0.31	0.32	0.03	0.02	0.01	0.36	0.3
386	0.3	0.27	0.04	0.27	0.01	0.04	0.01	0.01	0.24	0.01	0.11	0.5	0.25	0.21	0.35	0.05	0.02	0.02	0.39	0.32
387	0.27	0.27	0.05	0.25	0.01	0.05	0.01	0.01	0.2	0.01	0.13	0.46	0.25	0.13	0.36	0.07	0.01	0.02	0.4	0.32
388	0.26	0.28	0.06	0.26	0.01	0.07	0.01	0.01	0.22	0.01	0.2	0.38	0.23	0.08	0.31	0.1	0.01	0.01	0.42	0.33
389	0.27	0.26	0.1	0.24	0.01	0.09	0.02	0.01	0.23	0.01	0.26	0.33	0.2	0.04	0.3	0.12	0.02	0.02	0.42	0.31
390	0.29	0.26	0.16	0.23	0.01	0.11	0.02	0.01	0.24	0.02	0.31	0.32	0.19	0.03	0.32	0.14	0.02	0.02	0.43	0.34
391	0.32	0.23	0.2	0.24	0.01	0.15	0.03	0.01	0.23	0.02	0.36	0.34	0.18	0.03	0.29	0.16	0.02	0.02	0.41	0.3
392	0.27	0.19	0.25	0.25	0.01	0.16	0.04	0.01	0.23	0.03	0.27	0.28	0.16	0.02	0.31	0.18	0.03	0.03	0.42	0.31
393	0.26	0.16	0.28	0.25	0.01	0.17	0.07	0.01	0.24	0.03	0.25	0.28	0.15	0.02	0.25	0.25	0.03	0.04	0.4	0.28
394	0.24	0.14	0.26	0.24	0.01	0.19	0.07	0.01	0.18	0.03	0.25	0.26	0.15	0.02	0.26	0.3	0.05	0.05	0.43	0.27
395	0.22	0.13	0.27	0.16	0.01	0.23	0.09	0.01	0.11	0.03	0.26	0.21	0.14	0.02	0.18	0.33	0.07	0.07	0.39	0.26
396	0.18	0.12	0.24	0.11	0.01	0.23	0.07	0.01	0.07	0.02	0.3	0.17	0.14	0.02	0.15	0.35	0.09	0.08	0.31	0.24
397	0.13	0.13	0.25	0.09	0.01	0.29	0.08	0.01	0.04	0.02	0.31	0.12	0.14	0.03	0.15	0.36	0.13	0.1	0.28	0.22
398	0.11	0.11	0.25	0.07	0.01	0.36	0.08	0.01	0.03	0.02	0.29	0.09	0.12	0.03	0.13	0.34	0.19	0.14	0.23	0.18
399	0.11	0.1	0.27	0.06	0.01	0.3	0.07	0.01	0.02	0.02	0.26	0.05	0.13	0.03	0.12	0.34	0.26	0.21	0.21	0.16
400	0.08	0.09	0.18	0.05	0.01	0.31	0.09	0.01	0.02	0.03	0.2	0.04	0.13	0.04	0.1	0.39	0.29	0.26	0.2	0.14
401	0.06	0.06	0.11	0.06	0.01	0.28	0.08	0.01	0.02	0.02	0.14	0.03	0.14	0.04	0.1	0.38	0.28	0.26	0.17	0.12
402	0.05	0.06	0.08	0.04	0.01	0.28	0.06	0.01	0.02	0.03	0.1	0.02	0.13	0.03	0.11	0.39	0.26	0.22	0.14	0.1
403	0.05	0.05	0.06	0.04	0.02	0.27	0.06	0.01	0.02	0.03	0.06	0.02	0.12	0.03	0.09	0.41	0.23	0.19	0.12	0.08
404	0.05	0.04	0.05	0.05	0.02	0.28	0.07	0.01	0.02	0.05	0.05	0.02	0.11	0.02	0.06	0.31	0.25	0.21	0.12	0.07
405	0.06	0.03	0.04	0.05	0.04	0.32	0.09	0.02	0.03	0.06	0.05	0.03	0.1	0.02	0.04	0.3	0.26	0.23	0.1	0.06
406	0.06	0.02	0.03	0.05	0.05	0.31	0.09	0.02	0.03	0.09	0.03	0.02	0.08	0.02	0.03	0.31	0.28	0.26	0.09	0.07
407	0.06	0.02	0.02	0.05	0.06	0.23	0.1	0.04	0.03	0.14	0.03	0.02	0.07	0.01	0.02	0.31	0.28	0.25	0.09	0.07
408	0.06	0.02	0.02	0.05	0.08	0.2	0.12	0.05	0.03	0.16	0.03	0.02	0.06	0.02	0.02	0.31	0.25	0.22	0.08	0.07
409	0.06	0.01	0.02	0.04	0.07	0.19	0.12	0.08	0.03	0.22	0.03	0.02	0.05	0.02	0.01	0.34	0.23	0.23	0.07	0.06
410	0.05	0.01	0.02	0.03	0.08	0.15	0.14	0.08	0.03	0.21	0.04	0.02	0.05	0.03	0.01	0.32	0.21	0.24	0.08	0.06
411	0.04	0.02	0.01	0.04	0.08	0.12	0.15	0.12	0.02	0.28	0.04	0.02	0.06	0.03	0.01	0.24	0.18	0.25	0.06	0.05
412	0.03	0.02	0.01	0.04	0.08	0.1	0.18	0.12	0.02	0.29	0.05	0.01	0.07	0.02	0.01	0.18	0.13	0.25	0.05	0.04
413	0.03	0.02	0.01	0.04	0.13	0.07	0.17	0.11	0.01	0.29	0.04	0.01	0.08	0.03	0.01	0.17	0.1	0.25	0.04	0.05
414	0.02	0.04	0.01	0.04	0.17	0.06	0.19	0.19	0.01	0.25	0.04	0.01	0.1	0.04	0.01	0.19	0.09	0.25	0.03	0.04
415	0.01	0.04	0.01	0.08	0.24	0.04	0.17	0.25	0.01	0.21	0.04	0.01	0.11	0.06	0.01	0.16	0.08	0.19	0.02	0.03
416	0.01	0.05	0.02	0.08	0.23	0.03	0.14	0.31	0.01	0.22	0.03	0.01	0.12	0.07	0.02	0.17	0.06	0.13	0.02	0.03
417	0.01	0.06	0.02	0.09	0.24	0.03	0.15	0.31	0.01	0.18	0.03	0.01	0.13	0.09	0.02	0.19	0.05	0.13	0.02	0.02
418	0.01	0.08	0.03	0.1	0.22	0.03	0.14	0.4	0.02	0.18	0.02	0.01	0.15	0.08	0.03	0.11	0.06	0.12	0.02	0.02
419	0.02	0.07	0.04	0.13	0.27	0.04	0.14	0.4	0.02	0.16	0.01	0.01	0.13	0.07	0.04	0.1	0.06	0.11	0.02	0.02
420	0.02	0.09	0.05	0.17	0.4	0.03	0.11	0.39	0.02	0.13	0.01	0.01	0.12	0.06	0.05	0.1	0.06	0.1	0.02	0.03
421	0.03	0.07	0.06	0.23	0.5	0.04	0.09	0.51	0.03	0.08	0.01	0.01	0.12	0.05	0.07	0.08	0.07	0.1	0.02	0.03
422	0.04	0.06	0.09	0.27	0.6	0.04	0.06	0.65	0.04	0.06	0.01	0.02	0.12	0.06	0.06	0.06	0.05	0.08	0.03	0.03
423	0.05	0.06	0.13	0.28	0.68	0.04	0.04	0.71	0.07	0.04	0.01	0.02	0.11	0.06	0.06	0.05	0.05	0.07	0.04	0.04
424	0.06	0.05	0.16	0.33	0.73	0.04	0.03	0.72	0.07	0.03	0.02	0.02	0.09	0.05	0.05	0.03	0.05	0.07	0.06	0.04
425	0.06	0.04	0.21	0.37	0.77	0.03	0.03	0.77	0.1	0.03	0.02	0.03	0.08	0.05	0.04	0.02	0.04	0.05	0.06	0.05
426	0.09	0.04	0.24	0.33	0.76	0.03	0.02	0.85	0.07	0.02	0.03	0.04	0.06	0.04	0.04	0.02	0.04	0.03	0.07	0.04
427	0.07	0.04	0.29	0.33	0.75	0.04	0.02	0.88	0.07	0.02	0.04	0.03	0.05	0.04	0.04	0.02	0.03	0.03	0.08	0.06
428	0.06	0.05	0.31	0.34	0.79	0.04	0.02	0.94	0.07	0.01	0.05	0.03	0.05	0.05	0.04	0.02	0.03	0.02	0.08	0.06
429	0.06	0.05	0.36	0.36	0.82	0.04	0.02	0.95	0.06	0.01	0.08	0.03	0.05	0.07	0.04	0.02	0.02	0.01	0.08	0.06
430	0.05	0.06	0.43	0.33	0.81	0.04	0.01	0.91	0.06	0.01	0.08	0.03	0.05	0.08	0.04	0.03	0.02	0.01	0.08	0.06
431	0.04	0.08	0.45	0.32	0.81	0.04	0.01	0.9	0.05	0.01	0.11	0.03	0.05	0.09	0.04	0.03	0.02	0.01	0.08	0.06
432	0.04	0.09	0.48	0.33	0.79	0.05	0.02	0.87	0.05	0.01	0.1	0.03	0.07	0.13	0.04	0.04	0.02	0.01	0.07	0.06
433	0.04	0.11	0.43	0.25	0.71	0.04	0.02	0.85	0.05	0.01	0.09	0.04	0.07	0.16	0.05	0.05	0.02	0.01	0.06	0.07
434	0.04	0.14	0.48	0.21	0.55	0.05	0.02	0.81	0.05	0.01	0.09	0.04	0.08	0.19	0.05	0.05	0.03	0.02	0.06	0.06
435	0.04	0.16	0.55	0.18	0.43	0.05	0.03	0.81	0.06	0.01	0.08	0.03	0.1	0.2	0.09	0.06	0.04	0.03	0.05	0.05
436	0.05	0.16	0.6	0.15	0.33	0.07	0.02	0.78	0.06	0.01	0.09	0.03	0.11	0.25	0.1	0.07	0.04	0.04	0.04	0.04
437	0.05	0.15	0.63	0.12	0.26	0.07	0.02	0.77	0.07	0.01	0.07	0.03	0.13	0.19	0.13	0.09	0.06	0.05	0.03	0.04
438	0.06	0.15	0.53	0.08	0.2	0.06	0.02	0.75	0.08	0.01	0.08	0.04	0.14	0.18	0.14	0.08	0.07	0.06	0.04	0.04
439	0.06	0.15	0.46	0.06	0.15	0.07	0.01	0.64	0.1	0.01	0.08	0.04	0.14	0.24	0.13	0.08	0.11	0.08	0.04	0.05
440	0.08	0.14	0.42	0.05	0.17	0.06	0.02	0.69	0.11	0.01	0.07	0.06	0.13	0.19	0.14	0.08	0.13	0.09	0.03	0.05
441	0.1	0.15	0.5	0.04	0.18	0.08	0.02	0.74	0.12	0.01	0.09	0.08	0.11	0.25	0.12	0.07	0.15	0.11	0.04	0.05
442	0.12	0.13	0.46	0.03	0.13	0.06	0.02	0.72	0.15	0.01	0.1	0.08	0.11	0.22	0.13	0.08	0.14	0.1	0.04	0.05
443	0.15	0.12	0.39	0.03	0.11	0.05	0.02	0.48	0.15	0.02	0.11	0.08	0.1	0.22	0.13	0.09	0.16	0.11	0.05	0.05
444	0.15	0.11	0.4	0.02	0.1	0.05	0.02	0.46	0.13	0.02	0.1	0.09	0.1	0.19	0.13	0.12	0.17	0.12	0.06	0.06
445	0.13	0.13	0.43	0.02	0.09	0.04	0.03	0.43	0.12	0.02	0.11	0.12	0.08	0.19	0.11	0.12	0.13	0.1	0.08	0.07
446	0.11	0.09	0.47	0.02	0.08	0.05	0.04	0.36	0.11	0.02	0.16	0.15	0.06	0.19	0.09	0.14	0.14	0.1	0.1	0.09
447	0.11	0.08	0.57	0.03	0.09	0.05	0.06	0.44	0.11	0.03	0.16	0.22	0.04	0.2	0.09	0.14	0.16	0.11	0.1	0.11
448	0.12	0.05	0.58	0.03	0.09	0.07	0.07	0.49	0.1	0.04	0.2	0.22	0.03	0.14	0.08	0.16	0.14	0.09	0.11	0.09
449	0.1	0.05	0.57	0.03	0.07	0.08	0.09	0.55	0.09	0.06	0.18	0.17	0.02	0.13	0.08	0.23	0.13	0.07	0.1	0.1
450	0.09	0.06	0.51	0.03	0.07	0.11	0.1	0.4	0.07	0.09	0.17	0.16	0.02	0.12	0.07	0.33	0.13	0.07	0.09	0.1
451	0.08	0.06	0.51	0.03	0.06	0.12	0.13	0.34	0.05	0.11	0.18	0.17	0.02	0.09	0.05	0.38	0.13	0.08	0.1	0.1
452	0.06	0.07	0.54	0.02	0.05	0.13	0.17	0.24	0.04	0.1	0.19	0.15	0.02	0.08	0.04	0.44	0.15	0.09	0.1	0.09
453	0.04	0.07	0.53	0.02	0.04	0.16	0.19	0.25	0.04	0.11	0.2	0.15	0.01	0.08	0.03	0.47	0.17	0.1	0.09	0.08
454	0.04	0.08	0.62	0.02	0.03	0.22	0.19	0.26	0.03	0.11	0.16	0.14	0.01	0.07	0.03	0.45	0.15	0.1	0.09	0.07
455	0.03	0.06	0.62	0.01	0.03	0.3	0.19	0.27	0.03	0.11	0.18	0.12	0.02	0.07	0.03	0.37	0.13	0.1	0.07	0.06
456	0.04	0.07	0.54	0.02	0.02	0.35	0.21	0.25	0.02	0.17	0.15	0.11	0.02	0.07	0.02	0.37	0.16	0.11	0.06	0.05
457	0.03	0.06	0.47	0.01	0.02	0.36	0.18	0.19	0.03	0.16	0.13	0.09	0.02	0.07	0.02	0.51	0.17	0.12	0.04	0.04
458	0.03	0.05	0.45	0.02	0.03	0.4	0.17	0.27	0.03	0.12	0.09	0.09	0.03	0.06	0.02	0.5	0.17	0.13	0.03	0.03
459	0.02	0.05	0.55	0.03	0.02	0.48	0.19	0.25	0.03	0.11	0.08	0.06	0.02	0.04	0.02	0.51	0.2	0.16	0.03	0.02
460	0.02	0.04	0.49	0.04	0.02	0.49	0.18	0.21	0.03	0.12	0.06	0.04	0.03	0.03	0.03	0.48	0.19	0.15	0.02	0.02
461	0.02	0.03	0.52	0.05	0.04	0.48	0.17	0.18	0.03	0.1	0.04	0.03	0.03	0.04	0.04	0.44	0.19	0.17	0.02	0.02
462	0.02	0.02	0.47	0.07	0.05	0.41	0.13	0.23	0.03	0.09	0.03	0.02	0.03	0.02	0.04	0.37	0.17	0.13	0.02	0.02
463	0.03	0.02	0.43	0.12	0.08	0.5	0.11	0.4	0.03	0.08	0.02	0.02	0.03	0.02	0.03	0.32	0.18	0.13	0.01	0.01
464	0.03	0.02	0.37	0.12	0.14	0.53	0.08	0.37	0.03	0.07	0.02	0.02	0.04	0.02	0.04	0.33	0.17	0.13	0.01	0.01
465	0.03	0.02	0.31	0.15	0.27	0.64	0.07	0.43	0.02	0.06	0.02	0.02	0.04	0.03	0.04	0.34	0.16	0.12	0.01	0.01
466	0.03	0.01	0.26	0.16	0.26	0.72	0.05	0.53	0.02	0.05	0.02	0.01	0.05	0.04	0.04	0.32	0.17	0.11	0.01	0.01
467	0.04	0.02	0.18	0.18	0.32	0.72	0.03	0.65	0.02	0.04	0.01	0.01	0.04	0.06	0.05	0.32	0.13	0.08	0.02	0.01
468	0.04	0.02	0.14	0.16	0.43	0.7	0.03	0.77	0.02	0.03	0.01	0.01	0.06	0.08	0.05	0.28	0.12	0.05	0.02	0.02
469	0.05	0.04	0.09	0.13	0.49	0.64	0.04	0.83	0.01	0.03	0.01	0.01	0.09	0.12	0.06	0.27	0.09	0.03	0.02	0.02
470	0.09	0.05	0.08	0.15	0.6	0.72	0.05	0.89	0.01	0.03	0.01	0.01	0.11	0.18	0.08	0.22	0.08	0.02	0.01	0.01
471	0.08	0.08	0.06	0.13	0.64	0.63	0.04	0.92	0.01	0.03	0.01	0.01	0.14	0.19	0.14	0.19	0.06	0.02	0.01	0.01
472	0.04	0.11	0.03	0.16	0.74	0.64	0.04	0.96	0.01	0.03	0.01	0.01	0.14	0.22	0.16	0.17	0.05	0.02	0.01	0.02
473	0.03	0.15	0.03	0.12	0.72	0.58	0.04	0.97	0.01	0.04	0.01	0.01	0.15	0.24	0.17	0.15	0.04	0.01	0.01	0.01
474	0.04	0.21	0.03	0.07	0.8	0.61	0.04	0.97	0.02	0.04	0.01	0.01	0.19	0.36	0.18	0.15	0.03	0.01	0.01	0.01
475	0.04	0.26	0.03	0.06	0.88	0.49	0.05	0.98	0.02	0.03	0.01	0.01	0.22	0.55	0.2	0.14	0.03	0.01	0.01	0.01
476	0.06	0.33	0.03	0.04	0.9	0.39	0.04	0.97	0.03	0.04	0.01	0.01	0.19	0.63	0.26	0.13	0.02	0.01	0.02	0.02
477	0.09	0.37	0.03	0.06	0.93	0.59	0.03	0.98	0.04	0.04	0.01	0.01	0.23	0.67	0.39	0.11	0.02	0.01	0.02	0.02
478	0.12	0.43	0.04	0.05	0.93	0.6	0.02	0.97	0.06	0.03	0.01	0.01	0.25	0.69	0.57	0.09	0.02	0.01	0.03	0.02
479	0.14	0.4	0.05	0.05	0.92	0.64	0.02	0.96	0.08	0.03	0.01	0.01	0.21	0.61	0.66	0.07	0.02	0.01	0.03	0.03
480	0.16	0.41	0.07	0.06	0.93	0.61	0.01	0.95	0.1	0.03	0.01	0.01	0.22	0.53	0.64	0.05	0.01	0.01	0.04	0.04
481	0.16	0.48	0.08	0.06	0.95	0.53	0.01	0.91	0.13	0.02	0.02	0.01	0.17	0.49	0.65	0.04	0.01	0.01	0.05	0.05
482	0.21	0.6	0.09	0.08	0.95	0.47	0.01	0.89	0.16	0.02	0.02	0.02	0.18	0.48	0.68	0.03	0.02	0.01	0.06	0.06
483	0.25	0.66	0.09	0.1	0.95	0.43	0.01	0.88	0.17	0.02	0.02	0.02	0.16	0.59	0.74	0.02	0.01	0.01	0.1	0.1
484	0.25	0.69	0.1	0.14	0.96	0.38	0.01	0.8	0.17	0.02	0.04	0.04	0.18	0.62	0.78	0.02	0.01	0.01	0.14	0.15
485	0.28	0.75	0.12	0.14	0.95	0.28	0.02	0.77	0.17	0.02	0.07	0.06	0.18	0.59	0.82	0.02	0.01	0.01	0.19	0.2
486	0.26	0.69	0.09	0.16	0.94	0.19	0.02	0.72	0.19	0.02	0.09	0.07	0.17	0.46	0.83	0.02	0.01	0.01	0.23	0.29
487	0.32	0.64	0.09	0.16	0.95	0.22	0.03	0.76	0.2	0.02	0.14	0.09	0.16	0.37	0.8	0.02	0.01	0.01	0.28	0.34
488	0.26	0.66	0.09	0.14	0.95	0.28	0.04	0.64	0.24	0.02	0.18	0.12	0.15	0.37	0.82	0.02	0.01	0.01	0.33	0.34
489	0.26	0.61	0.07	0.13	0.95	0.32	0.05	0.68	0.21	0.02	0.17	0.17	0.14	0.37	0.81	0.01	0.01	0.01	0.33	0.34
490	0.29	0.58	0.06	0.13	0.95	0.35	0.08	0.67	0.18	0.03	0.15	0.19	0.13	0.38	0.79	0.02	0.01	0.01	0.45	0.44
491	0.24	0.52	0.07	0.16	0.96	0.35	0.09	0.59	0.19	0.03	0.17	0.2	0.12	0.38	0.67	0.02	0.01	0.02	0.46	0.47
492	0.31	0.53	0.06	0.13	0.96	0.37	0.14	0.57	0.19	0.03	0.19	0.2	0.11	0.32	0.64	0.02	0.01	0.02	0.46	0.49
493	0.32	0.45	0.08	0.11	0.95	0.4	0.12	0.61	0.24	0.05	0.19	0.22	0.11	0.22	0.51	0.02	0.02	0.03	0.48	0.54
494	0.31	0.4	0.05	0.1	0.95	0.45	0.12	0.71	0.18	0.04	0.26	0.22	0.1	0.16	0.43	0.02	0.03	0.04	0.5	0.56
495	0.22	0.39	0.05	0.08	0.96	0.44	0.11		0.2	0.04	0.22	0.2	0.09	0.15	0.43	0.02	0.04	0.06	0.53	0.59
496	0.18	0.31	0.05	0.07	0.96	0.46	0.09		0.17	0.03	0.15	0.21	0.09	0.14	0.35	0.02	0.05	0.07	0.5	0.57
497	0.14	0.26	0.06	0.05	0.96	0.47	0.1		0.13	0.04	0.15	0.19	0.08	0.14	0.3	0.02	0.07	0.1	0.61	0.66
498	0.08	0.19	0.08	0.03	0.97	0.41	0.08		0.11	0.03	0.13	0.18	0.09	0.13	0.26	0.02	0.11	0.16	0.61	0.68
499	0.06	0.16	0.08	0.02	0.96	0.37	0.08		0.12	0.03	0.13	0.16	0.08	0.12	0.25	0.02	0.18	0.27	0.6	0.67
500	0.04	0.12	0.09	0.02	0.96	0.34	0.11		0.13	0.03	0.08	0.15	0.07	0.09	0.2	0.02	0.35	0.47	0.54	0.61
501	0.03	0.08	0.06	0.01	0.96	0.38	0.09		0.08	0.03	0.07	0.11	0.05	0.07	0.21	0.01	0.46	0.54	0.45	0.52
502	0.02	0.07	0.08	0.01	0.96	0.39	0.08		0.13	0.04	0.05	0.07	0.04	0.05	0.18	0.01	0.51	0.6	0.41	0.54
503	0.01	0.05	0.09	0.01	0.97	0.36	0.09		0.12	0.05	0.04	0.05	0.03	0.04	0.16	0.02	0.54	0.51	0.37	0.49
504	0.02	0.04	0.1	0.01	0.97	0.39	0.1		0.12	0.07	0.03	0.04	0.03	0.03	0.16	0.02	0.56	0.52	0.35	0.43
505	0.01	0.04	0.1	0.01	0.97	0.39	0.11		0.11	0.08	0.03	0.03	0.02	0.02	0.17	0.03	0.56	0.6	0.35	0.45
506	0.02	0.03	0.06	0.01	0.96	0.36	0.15		0.11	0.12	0.03	0.03	0.02	0.02	0.2	0.04	0.6	0.63	0.31	0.41
507	0.02	0.03	0.06	0.01	0.96	0.35	0.2		0.11	0.14	0.03	0.02	0.02	0.03	0.2	0.05	0.68	0.73	0.25	0.34
508	0.02	0.02	0.06	0.01	0.97	0.31	0.21		0.09	0.19	0.04	0.02	0.02	0.04	0.25	0.07	0.73	0.75	0.19	0.27
509	0.02	0.02	0.08	0.01	0.97	0.31	0.25		0.13	0.18	0.04	0.02	0.03	0.05	0.23	0.08	0.75	0.76	0.16	0.24
510	0.02	0.02	0.09	0.01	0.98	0.26	0.24		0.08	0.2	0.03	0.02	0.04	0.06	0.23	0.09	0.68	0.7	0.12	0.18
511	0.02	0.02	0.1	0.01	0.98	0.2	0.19		0.07	0.19	0.03	0.02	0.06	0.07	0.25	0.12	0.6	0.7	0.09	0.13
512	0.02	0.02	0.1	0.01	0.98	0.18	0.21		0.06	0.14	0.03	0.02	0.09	0.08	0.31	0.14	0.61	0.69	0.07	0.11
513	0.03	0.02	0.09	0.01	0.96	0.18	0.2		0.09	0.16	0.02	0.02	0.09	0.08	0.37	0.2	0.61	0.69	0.06	0.09
514	0.02	0.02	0.11	0.02	0.96	0.16	0.27		0.07	0.15	0.02	0.01	0.09	0.09	0.46	0.25	0.52	0.6	0.04	0.07
515	0.02	0.01	0.15	0.02	0.96	0.14	0.22		0.06	0.18	0.02	0.01	0.12	0.11	0.46	0.26	0.44	0.5	0.04	0.08
516	0.03	0.01	0.21	0.02	0.94	0.16	0.23		0.11	0.15	0.02	0.01	0.12	0.1	0.36	0.23	0.41	0.45	0.04	0.08
517	0.03	0.01	0.24	0.02	0.92	0.15	0.2		0.07	0.13	0.02	0.01	0.14	0.09	0.33	0.21	0.34	0.37	0.04	0.07
518	0.03	0.01	0.24	0.02	0.94	0.16	0.17		0.07	0.09	0.01	0.01	0.15	0.08	0.33	0.24	0.28	0.36	0.05	0.06
519	0.04	0.02	0.29	0.03	0.94	0.24	0.15		0.06	0.06	0.01	0.01	0.12	0.08	0.33	0.19	0.27	0.34	0.06	0.07
520	0.04	0.02	0.28	0.04	0.89	0.22	0.12		0.08	0.04	0.01	0.01	0.11	0.07	0.32	0.19	0.26	0.33	0.07	0.07
521	0.06	0.04	0.25	0.06	0.87	0.17	0.12		0.09	0.03	0.02	0.01	0.1	0.06	0.33	0.21	0.22	0.26	0.07	0.08
522	0.07	0.05	0.31	0.08	0.9	0.13	0.1		0.11	0.02	0.03	0.01	0.1	0.05	0.31	0.24	0.16	0.2	0.08	0.08
523	0.07	0.07	0.29	0.11	0.88	0.11	0.1		0.06	0.01	0.04	0.01	0.1	0.05	0.25	0.21	0.14	0.17	0.08	0.08
524	0.09	0.1	0.3	0.17	0.86	0.08	0.08		0.04	0.01	0.05	0.01	0.13	0.05	0.23	0.17	0.1	0.12	0.09	0.08
525	0.09	0.14	0.25	0.27	0.89	0.06	0.08		0.04	0.01	0.07	0.01	0.15	0.06	0.2	0.17	0.08	0.09	0.1	0.09
526	0.11	0.18	0.26	0.36	0.85	0.05	0.07		0.03	0.01	0.11	0.02	0.17	0.07	0.16	0.13	0.06	0.08	0.11	0.08
527	0.1	0.17	0.3	0.36	0.77	0.06	0.08		0.03	0.01	0.11	0.02	0.15	0.08	0.11	0.12	0.05	0.07	0.12	0.08
528	0.09	0.2	0.26	0.37	0.71	0.05	0.09		0.03	0.01	0.16	0.02	0.13	0.09	0.08	0.11	0.04	0.06	0.09	0.08
529	0.08	0.15	0.31	0.35	0.69	0.05	0.1		0.02	0.01	0.13	0.03	0.15	0.14	0.06	0.1	0.04	0.06	0.12	0.11
530	0.06	0.15	0.27	0.32	0.69	0.05	0.13		0.02	0.01	0.11	0.03	0.19	0.17	0.04	0.06	0.04	0.06	0.08	0.08
531	0.07	0.16	0.32	0.34	0.68	0.05	0.13		0.02	0.02	0.11	0.02	0.24	0.22	0.03	0.05	0.04	0.05	0.08	0.09
532	0.06	0.17	0.28	0.37	0.78	0.06	0.14		0.02	0.02	0.09	0.02	0.23	0.26	0.03	0.05	0.03	0.06	0.12	0.13
533	0.04	0.23	0.24	0.39	0.75	0.06	0.14		0.03	0.02	0.1	0.02	0.29	0.26	0.03	0.06	0.04	0.07	0.08	0.09
534	0.04	0.22	0.26	0.27	0.72	0.06	0.17		0.03	0.03	0.08	0.02	0.27	0.22	0.03	0.05	0.04	0.07	0.08	0.1
535	0.04	0.21	0.23	0.19	0.63	0.07	0.25		0.05	0.05	0.06	0.01	0.24	0.21	0.04	0.05	0.04	0.07	0.07	0.07
536	0.04	0.22	0.21	0.11	0.65	0.08	0.27		0.06	0.07	0.06	0.01	0.22	0.22	0.04	0.05	0.04	0.07	0.07	0.08
537	0.04	0.25	0.17	0.07	0.67	0.06	0.28		0.08	0.08	0.06	0.01	0.23	0.23	0.04	0.05	0.05	0.07	0.06	0.07
538	0.05	0.26	0.15	0.05	0.74	0.07	0.19		0.09	0.11	0.07	0.01	0.33	0.24	0.04	0.04	0.05	0.08	0.07	0.06
539	0.06	0.26	0.14	0.04	0.7	0.06	0.22		0.1	0.11	0.07	0.01	0.26	0.25	0.04	0.03	0.07	0.09	0.06	0.05
540	0.09	0.29	0.12	0.03	0.61	0.05	0.18		0.12	0.14	0.07	0.02	0.27	0.24	0.04	0.04	0.06	0.08	0.04	0.04
541	0.13	0.29	0.14	0.02	0.66	0.05	0.18		0.11	0.2	0.09	0.02	0.21	0.21	0.05	0.04	0.07	0.08	0.04	0.03
542	0.19	0.34	0.14	0.02	0.58	0.05	0.18		0.1	0.36	0.12	0.03	0.19	0.18	0.05	0.03	0.09	0.09	0.03	0.03
543	0.22	0.48	0.13	0.02	0.59	0.05	0.24		0.09	0.48	0.15	0.04	0.15	0.24	0.06	0.03	0.13	0.14	0.03	0.03
544	0.25	0.58	0.13	0.02	0.62	0.04	0.24		0.09	0.45	0.15	0.07	0.18	0.15	0.07	0.03	0.13	0.11	0.03	0.03
545	0.22	0.57	0.14	0.01	0.65	0.06	0.21		0.08	0.43	0.15	0.1	0.1	0.17	0.08	0.03	0.16	0.14	0.03	0.03
546	0.21	0.63	0.14	0.01	0.77	0.06	0.23		0.07	0.43	0.14	0.11	0.09	0.25	0.1	0.03	0.25	0.21	0.04	0.04
547	0.21	0.58	0.09	0.01	0.73	0.08	0.3		0.06	0.45	0.13	0.11	0.11	0.18	0.14	0.06	0.16	0.15	0.05	0.05
548	0.2	0.54	0.09	0.01	0.8	0.11	0.36		0.04	0.55	0.14	0.12	0.09	0.14	0.18	0.04	0.17	0.14	0.06	0.08
549	0.23	0.51	0.08	0.01	0.65	0.14	0.37		0.03	0.65	0.14	0.1	0.1	0.13	0.25	0.06	0.16	0.13	0.08	0.1
550	0.22	0.55	0.06	0.01	0.73	0.17	0.49		0.02	0.7	0.15	0.09	0.08	0.18	0.3	0.06	0.17	0.14	0.09	0.13
551	0.24	0.55	0.07	0.01	0.68	0.23	0.5		0.02	0.73	0.14	0.1	0.11	0.13	0.23	0.06	0.16	0.13	0.11	0.14
552	0.21	0.45	0.07	0.01	0.73	0.36	0.42		0.01	0.75	0.15	0.1	0.07	0.16	0.23	0.11	0.15	0.15	0.11	0.15
553	0.21	0.43	0.07	0.01	0.73	0.45	0.45		0.01	0.74	0.12	0.09	0.09	0.21	0.2	0.09	0.15	0.13	0.1	0.14
554	0.21	0.28	0.06	0.01	0.71	0.54	0.36		0.01	0.73	0.1	0.07	0.1	0.15	0.23	0.1	0.13	0.11	0.12	0.14
555	0.25	0.22	0.05	0.01	0.71	0.58	0.38		0.01	0.75	0.1	0.06	0.08	0.13	0.19	0.07	0.14	0.1	0.12	0.14
556	0.15	0.17	0.05	0.01	0.7	0.57	0.4		0.01	0.76	0.1	0.04	0.07	0.12	0.16	0.05	0.13	0.1	0.12	0.14
557	0.13	0.15	0.04	0.01	0.68	0.57	0.43		0.01	0.74	0.06	0.03	0.05	0.13	0.18	0.05	0.16	0.12	0.11	0.13
558	0.14	0.12	0.05	0.02	0.76	0.56	0.43		0.01	0.73	0.06	0.02	0.06	0.08	0.13	0.04	0.16	0.13	0.1	0.12
559	0.11	0.1	0.04	0.02	0.77	0.6	0.39		0.01	0.74	0.07	0.02	0.04	0.08	0.11	0.04	0.19	0.16	0.08	0.1
560	0.1	0.06	0.05	0.03	0.72	0.69	0.36		0.01	0.71	0.06	0.01	0.04	0.08	0.07	0.04	0.22	0.19	0.06	0.09
561	0.1	0.05	0.03	0.04	0.67	0.67	0.39		0.01	0.66	0.06	0.01	0.03	0.05	0.05	0.04	0.25	0.19	0.05	0.06
562	0.14	0.04	0.03	0.04	0.66	0.64	0.38		0.01	0.54	0.07	0.01	0.03	0.05	0.04	0.03	0.27	0.19	0.04	0.05
563	0.09	0.03	0.04	0.05	0.62	0.53	0.29		0.02	0.47	0.07	0.01	0.03	0.05	0.04	0.04	0.31	0.24	0.03	0.04
564	0.11	0.03	0.05	0.06	0.7	0.41	0.23		0.02	0.39	0.05	0.01	0.04	0.06	0.04	0.05	0.34	0.25	0.02	0.03
565	0.1	0.03	0.05	0.04	0.74	0.33	0.16		0.02	0.29	0.06	0.01	0.05	0.07	0.03	0.06	0.36	0.25	0.02	0.02
566	0.08	0.04	0.05	0.04	0.72	0.27	0.17		0.02	0.27	0.07	0.01	0.05	0.11	0.03	0.11	0.41	0.26	0.02	0.02
567	0.08	0.03	0.06	0.04	0.56	0.28	0.14		0.03	0.26	0.05	0.01	0.07	0.13	0.04	0.15	0.36	0.23	0.01	0.02
568	0.08	0.03	0.06	0.03	0.5	0.24	0.09		0.03	0.26	0.05	0.02	0.09	0.11	0.06	0.19	0.42	0.26	0.01	0.01
569	0.07	0.02	0.07	0.03	0.51	0.21	0.09		0.04	0.22	0.04	0.01	0.12	0.15	0.09	0.22	0.39	0.25	0.02	0.02
570	0.05	0.02	0.1	0.02	0.57	0.16	0.07		0.05	0.18	0.03	0.01	0.15	0.2	0.14	0.22	0.36	0.26	0.02	0.02
571	0.05	0.02	0.14	0.02	0.54	0.11	0.06		0.07	0.15	0.03	0.02	0.22	0.23	0.17	0.22	0.37	0.24	0.02	0.02
572	0.05	0.01	0.22	0.02	0.52	0.08	0.06		0.13	0.12	0.03	0.02	0.32	0.28	0.16	0.23	0.38	0.24	0.01	0.02
573	0.04	0.01	0.24	0.03	0.57	0.05	0.06		0.14	0.11	0.03	0.02	0.31	0.41	0.18	0.21	0.36	0.19	0.01	0.02
574	0.04	0.01	0.26	0.02	0.49	0.04	0.05		0.19	0.13	0.03	0.02	0.37	0.47	0.17	0.25	0.32	0.16	0.02	0.03
575	0.05	0.01	0.26	0.03	0.49	0.03	0.04		0.18	0.12	0.03	0.02	0.34	0.51	0.17	0.22	0.3	0.1	0.02	0.03
576	0.06	0.01	0.3	0.04	0.53	0.02	0.04		0.22	0.12	0.04	0.01	0.37	0.55	0.17	0.24	0.32	0.07	0.02	0.04
577	0.08	0.01	0.32	0.06	0.58	0.02	0.04		0.25	0.12	0.06	0.01	0.37	0.46	0.21	0.23	0.27	0.06	0.02	0.05
578	0.11	0.01	0.41	0.09	0.62	0.01	0.03		0.33	0.11	0.08	0.01	0.36	0.44	0.22	0.2	0.22	0.05	0.03	0.06
579	0.11	0.01	0.42	0.13	0.6	0.01	0.04		0.44	0.08	0.12	0.02	0.36	0.49	0.17	0.17	0.2	0.04	0.04	0.08
580	0.12	0.02	0.38	0.19	0.54	0.01	0.05		0.51	0.07	0.14	0.02	0.4	0.58	0.2	0.15	0.16	0.03	0.05	0.09
581	0.15	0.03	0.35	0.19	0.4	0.01	0.03		0.55	0.06	0.16	0.03	0.5	0.51	0.18	0.11	0.12	0.03	0.07	0.16
582	0.2	0.06	0.36	0.2	0.32	0.01	0.04		0.55	0.06	0.2	0.03	0.52	0.48	0.18	0.09	0.11	0.03	0.09	0.18
583	0.23	0.08	0.44	0.22	0.36	0.01	0.04		0.57	0.04	0.27	0.04	0.56	0.49	0.11	0.09	0.11	0.03	0.13	0.2
584	0.31	0.11	0.42	0.22	0.37	0.01	0.05		0.52	0.05	0.36	0.07	0.52	0.42	0.13	0.08	0.11	0.03	0.14	0.21
585	0.39	0.12	0.46	0.21	0.39	0.02	0.05		0.55	0.08	0.43	0.08	0.44	0.38	0.15	0.07	0.13	0.04	0.17	0.28
586	0.43	0.2	0.43	0.23	0.3	0.02	0.11		0.6	0.06	0.56	0.09	0.27	0.32	0.11	0.06	0.14	0.03	0.23	0.31
587	0.44	0.37	0.29	0.26	0.31	0.03	0.16		0.62	0.08	0.56	0.12	0.22	0.26	0.11	0.06	0.14	0.04	0.31	0.37
588	0.45	0.48	0.22	0.25	0.33	0.04	0.11		0.58	0.22	0.6	0.15	0.21	0.2	0.09	0.05	0.14	0.03	0.43	0.45
589	0.39	0.54	0.13	0.26	0.32	0.07	0.13		0.52	0.2	0.61	0.17	0.16	0.14	0.12	0.06	0.17	0.04	0.48	0.52
590	0.38	0.53	0.08	0.24	0.33	0.1	0.1		0.52	0.15	0.58	0.2	0.17	0.13	0.09	0.06	0.27	0.04	0.5	0.53
591	0.42	0.57	0.06	0.2	0.32	0.13	0.14		0.44	0.17	0.59	0.24	0.16	0.12	0.12	0.07	0.25	0.06	0.51	0.53
592	0.44	0.62	0.06	0.16	0.28	0.2	0.12		0.38	0.17	0.63	0.2	0.15	0.1	0.14	0.07	0.25	0.06	0.54	0.56
593	0.43	0.68	0.06	0.11	0.24	0.21	0.18		0.26	0.17	0.76	0.19	0.12	0.08	0.16	0.07	0.25	0.08	0.52	0.51
594	0.38	0.81	0.05	0.08	0.18	0.29	0.15		0.22	0.14	0.66	0.23	0.08	0.07	0.16	0.05	0.19	0.1	0.41	0.41
595	0.39	0.82	0.04	0.05	0.16	0.42	0.11		0.15	0.22	0.62	0.2	0.07	0.06	0.17	0.05	0.19	0.12	0.37	0.43
596	0.35	0.81	0.04	0.04	0.13	0.51	0.11		0.14	0.14	0.61	0.17	0.09	0.05	0.13	0.05	0.2	0.22	0.45	0.5
597	0.28	0.81	0.04	0.03	0.12	0.64	0.09		0.15	0.1	0.48	0.17	0.11	0.06	0.1	0.06	0.24	0.27	0.48	0.5
598	0.24	0.76	0.03	0.03	0.13	0.69	0.11		0.11	0.09	0.42	0.17	0.1	0.05	0.14	0.06	0.23	0.3	0.44	0.45
599	0.22	0.68	0.03	0.03	0.11	0.75	0.1		0.11	0.1	0.37	0.14	0.09	0.04	0.17	0.05	0.26	0.29	0.39	0.38
600	0.18	0.67	0.03	0.03	0.08	0.76	0.14		0.07	0.08	0.31	0.13	0.08	0.03	0.14	0.07	0.31	0.31	0.38	0.37
601	0.18	0.66	0.04	0.03	0.09	0.76	0.19		0.07	0.07	0.25	0.09	0.07	0.03	0.13	0.08	0.32	0.35	0.31	0.31
602	0.15	0.56	0.05	0.03	0.12	0.8	0.17		0.06	0.08	0.24	0.06	0.06	0.03	0.15	0.07	0.37	0.37	0.24	0.24
603	0.14	0.53	0.02	0.02	0.14	0.84	0.15		0.07	0.08	0.27	0.04	0.07	0.03	0.18	0.09	0.43	0.46	0.19	0.22
604	0.12	0.5	0.02	0.02	0.16	0.87	0.17		0.06	0.09	0.17	0.03	0.11	0.02	0.19	0.13	0.45	0.51	0.18	0.22
605	0.12	0.39	0.02	0.01	0.19	0.86	0.23		0.04	0.07	0.11	0.03	0.09	0.03	0.22	0.14	0.43	0.48	0.15	0.18
606	0.11	0.25	0.02	0.01	0.21	0.82	0.25		0.04	0.09	0.11	0.01	0.06	0.03	0.32	0.15	0.47	0.53	0.14	0.18
607	0.1	0.19	0.02	0.01	0.25	0.78	0.29		0.03	0.12	0.11	0.01	0.06	0.03	0.29	0.19	0.51	0.59	0.12	0.15
608	0.12	0.18	0.02	0.01	0.29	0.67	0.36		0.02	0.15	0.1	0.01	0.05	0.03	0.26	0.22	0.43	0.5	0.08	0.1
609	0.13	0.13	0.02	0.01	0.36	0.57	0.38		0.01	0.26	0.1	0.01	0.05	0.03	0.25	0.27	0.38	0.48	0.07	0.09
610	0.13	0.1	0.03	0.01	0.37	0.56	0.35		0.01	0.47	0.09	0.02	0.11	0.03	0.24	0.34	0.42	0.56	0.08	0.09
611	0.12	0.09	0.04	0.01	0.36	0.54	0.34		0.01	0.64	0.09	0.03	0.12	0.03	0.26	0.43	0.42	0.55	0.09	0.09
612	0.11	0.06	0.06	0.01	0.37	0.5	0.39		0.01	0.7	0.08	0.03	0.11	0.03	0.28	0.44	0.36	0.4	0.06	0.07
613	0.11	0.05	0.09	0.01	0.37	0.49	0.4		0.01	0.74	0.06	0.03	0.11	0.03	0.34	0.46	0.34	0.37	0.06	0.08
614	0.11	0.04	0.11	0.01	0.4	0.51	0.42		0.01	0.73	0.05	0.04	0.1	0.02	0.33	0.53	0.38	0.38	0.08	0.09
615	0.12	0.05	0.17	0.02	0.4	0.53	0.46		0.01	0.73	0.04	0.04	0.11	0.02	0.37	0.51	0.38	0.29	0.09	0.09
616	0.1	0.04	0.22	0.03	0.49	0.54	0.41		0.01	0.78	0.04	0.04	0.1	0.03	0.48	0.45	0.31	0.23	0.08	0.08
617	0.1	0.03	0.23	0.04	0.48	0.49	0.35		0.01	0.85	0.03	0.07	0.16	0.02	0.55	0.51	0.29	0.19	0.07	0.07
618	0.1	0.04	0.26	0.07	0.51	0.51	0.32		0.02	0.81	0.02	0.07	0.11	0.01	0.62	0.51	0.31	0.21	0.06	0.06
619	0.08	0.03	0.31	0.12	0.52	0.49	0.37		0.02	0.74	0.02	0.04	0.09	0.01	0.64	0.46	0.23	0.16	0.06	0.06
620	0.06	0.03	0.32	0.19	0.56	0.48	0.32		0.03	0.74	0.03	0.03	0.07	0.02	0.71	0.41	0.21	0.18	0.06	0.06
621	0.08	0.02	0.32	0.31	0.66	0.46	0.27		0.04	0.69	0.03	0.04	0.06	0.02	0.58	0.48	0.19	0.17	0.07	0.06
622	0.08	0.02	0.42	0.37	0.59	0.42	0.24		0.04	0.67	0.03	0.04	0.06	0.02	0.5	0.48	0.15	0.09	0.05	0.05
623	0.07	0.02	0.52	0.44	0.64	0.43	0.2		0.06	0.67	0.05	0.04	0.05	0.03	0.52	0.45	0.13	0.08	0.06	0.06
624	0.06	0.03	0.57	0.46	0.6	0.37	0.15		0.04	0.65	0.05	0.07	0.05	0.03	0.5	0.38	0.14	0.1	0.07	0.06
625	0.06	0.02	0.63	0.49	0.47	0.42	0.09		0.04	0.61	0.06	0.06	0.04	0.03	0.47	0.35	0.1	0.11	0.06	0.06
626	0.07	0.02	0.66	0.4	0.46	0.38	0.08		0.04	0.53	0.09	0.05	0.05	0.04	0.47	0.4	0.07	0.07	0.07	0.09
627	0.07	0.03	0.61	0.36	0.44	0.46	0.06		0.04	0.48	0.1	0.05	0.05	0.06	0.5	0.37	0.08	0.08	0.08	0.1
628	0.13	0.03	0.56	0.43	0.49	0.56	0.06		0.05	0.34	0.12	0.05	0.06	0.08	0.47	0.34	0.1	0.09	0.12	0.14
629	0.09	0.03	0.59	0.42	0.48	0.53	0.04		0.06	0.27	0.11	0.04	0.09	0.1	0.44	0.32	0.09	0.09	0.12	0.15
630	0.07	0.04	0.64	0.46	0.55	0.56	0.04		0.08	0.27	0.13	0.03	0.11	0.2	0.47	0.27	0.1	0.09	0.11	0.13
631	0.06	0.04	0.59	0.44	0.61	0.39	0.04		0.09	0.29	0.11	0.04	0.15	0.34	0.38	0.22	0.08	0.08	0.11	0.13
632	0.05	0.04	0.66	0.46	0.63	0.38	0.03		0.1	0.27	0.08	0.03	0.2	0.41	0.3	0.17	0.07	0.08	0.1	0.11
633	0.05	0.04	0.68	0.32	0.51	0.3	0.02		0.1	0.2	0.09	0.02	0.27	0.53	0.24	0.19	0.06	0.07	0.13	0.14
634	0.04	0.04	0.64	0.2	0.42	0.29	0.02		0.14	0.19	0.07	0.01	0.26	0.61	0.22	0.21	0.06	0.1	0.1	0.11
635	0.04	0.05	0.58	0.13	0.4	0.31	0.02		0.22	0.14	0.07	0.01	0.23	0.63	0.18	0.2	0.07	0.08	0.08	0.08
636	0.05	0.04	0.59	0.08	0.31	0.26	0.01		0.28	0.12	0.07	0.01	0.22	0.66	0.14	0.24	0.05	0.05	0.06	0.06
637	0.05	0.06	0.62	0.04	0.35	0.22	0.02		0.37	0.1	0.09	0.01	0.2	0.69	0.11	0.22	0.09	0.07	0.05	0.04
638	0.05	0.04	0.63	0.03	0.24	0.16	0.02		0.37	0.06	0.11	0.01	0.21	0.78	0.08	0.22	0.11	0.1	0.04	0.04
639	0.08	0.03	0.63	0.03	0.16	0.14	0.02		0.34	0.04	0.15	0.01	0.23	0.7	0.07	0.25	0.08	0.09	0.04	0.03
640	0.11	0.03	0.58	0.02	0.17	0.11	0.03		0.34	0.03	0.16	0.02	0.25	0.75	0.05	0.23	0.12	0.1	0.04	0.03
641	0.14	0.03	0.53	0.01	0.16	0.09	0.04		0.29	0.02	0.17	0.03	0.22	0.77	0.04	0.22	0.13	0.11	0.04	0.04
642	0.23	0.03	0.41	0.02	0.22	0.08	0.05		0.28	0.01	0.23	0.04	0.17	0.74	0.04	0.14	0.2	0.15	0.06	0.05
643	0.33	0.02	0.37	0.01	0.24	0.07	0.06		0.3	0.01	0.27	0.07	0.15	0.69	0.04	0.15	0.18	0.15	0.06	0.05
644	0.37	0.03	0.37	0.01	0.28	0.1	0.07		0.33	0.01	0.39	0.14	0.12	0.64	0.05	0.12	0.19	0.13	0.07	0.07
645	0.35	0.03	0.35	0.01	0.22	0.07	0.07		0.32	0.02	0.61	0.15	0.13	0.56	0.04	0.1	0.19	0.13	0.11	0.1
646	0.3	0.04	0.33	0.02	0.19	0.05	0.08		0.21	0.02	0.72	0.25	0.09	0.41	0.04	0.12	0.14	0.11	0.14	0.13
647	0.27	0.04	0.27	0.02	0.16	0.06	0.11		0.19	0.03	0.75	0.28	0.07	0.33	0.03	0.16	0.15	0.17	0.19	0.22
648	0.3	0.05	0.26	0.02	0.17	0.07	0.13		0.18	0.04	0.71	0.31	0.06	0.25	0.03	0.16	0.11	0.1	0.35	0.41
649	0.31	0.08	0.22	0.03	0.2	0.08	0.13		0.16	0.06	0.63	0.38	0.05	0.18	0.03	0.12	0.09	0.07	0.49	0.57
650	0.36	0.12	0.2	0.02	0.17	0.1	0.14		0.2	0.08	0.68	0.37	0.05	0.13	0.03	0.12	0.07	0.05	0.5	0.59
651	0.3	0.2	0.18	0.02	0.19	0.13	0.17		0.13	0.1	0.7	0.41	0.05	0.13	0.02	0.1	0.07	0.05	0.44	0.53
652	0.24	0.36	0.17	0.03	0.15	0.11	0.15		0.13	0.12	0.73	0.33	0.05	0.14	0.02	0.1	0.06	0.05	0.44	0.5
653	0.19	0.45	0.14	0.03	0.13	0.09	0.14		0.09	0.13	0.68	0.5	0.04	0.11	0.04	0.14	0.04	0.04	0.45	0.51
654	0.18	0.41	0.09	0.03	0.14	0.12	0.13		0.09	0.15	0.67	0.53	0.05	0.1	0.03	0.09	0.04	0.04	0.41	0.52
655	0.18	0.37	0.07	0.03	0.15	0.13	0.13		0.09	0.17	0.59	0.59	0.05	0.06	0.03	0.07	0.04	0.04	0.48	0.57
656	0.16	0.33	0.04	0.05	0.13	0.16	0.13		0.1	0.16	0.49	0.64	0.05	0.04	0.04	0.05	0.05	0.05	0.49	0.59
657	0.1	0.35	0.03	0.05	0.1	0.24	0.12		0.16	0.15	0.5		0.04	0.03	0.04	0.04	0.05	0.05	0.49	0.58
658	0.07	0.31	0.02	0.06	0.08	0.31	0.12		0.12	0.14	0.43		0.04	0.03	0.05	0.03	0.06	0.05	0.4	0.48
659	0.06	0.42	0.02	0.07	0.07	0.24	0.09		0.11	0.14	0.55		0.05	0.03	0.05	0.03	0.08	0.08	0.38	0.45
660	0.05	0.43	0.02	0.14	0.07	0.22	0.06		0.1	0.14	0.35		0.04	0.02	0.07	0.03	0.12	0.11	0.42	0.46
661	0.05	0.3	0.01	0.17	0.07	0.33	0.05		0.1	0.13	0.34		0.04	0.02	0.07	0.03	0.14	0.19	0.41	0.43
662	0.05	0.21	0.01	0.17	0.08	0.29	0.06		0.08	0.11	0.3		0.06	0.02	0.09	0.04	0.25	0.31	0.4	0.35
663	0.05	0.17	0.01	0.26	0.08	0.26	0.05		0.06	0.09	0.29		0.05	0.02	0.11	0.03	0.28	0.43	0.35	0.31
664	0.04	0.13	0.01	0.21	0.06	0.3	0.05		0.05	0.06	0.34		0.05	0.03	0.07	0.05	0.27	0.43	0.3	0.27
665	0.03	0.11	0.01	0.23	0.07	0.23	0.05		0.03	0.05	0.26		0.05	0.04	0.05	0.08	0.22	0.41	0.2	0.18
666	0.02	0.06	0.01	0.13	0.08	0.2	0.05		0.02	0.04	0.28		0.04	0.05	0.04	0.12	0.18	0.4	0.16	0.14
667	0.02	0.05	0.01	0.11	0.09	0.21	0.05		0.02	0.03	0.14		0.06	0.08	0.04	0.22	0.21	0.4	0.15	0.14
668	0.02	0.04	0.01	0.09	0.12	0.31	0.07		0.02	0.02	0.15		0.08	0.11	0.03	0.37	0.2	0.41	0.14	0.13
669	0.01	0.03	0.01	0.08	0.11	0.26	0.08		0.02	0.02	0.12		0.11	0.11	0.03	0.44	0.26	0.52	0.13	0.1
670	0.01	0.02	0.01	0.09	0.13	0.19	0.12		0.02	0.02	0.11		0.12	0.15	0.04	0.48	0.24	0.5	0.11	0.09
671	0.01	0.02	0.01	0.07	0.13	0.16	0.11		0.02	0.02	0.11		0.14	0.24	0.04	0.47	0.19	0.43	0.1	0.08
672	0.01	0.03	0.01	0.05	0.12	0.11	0.11		0.03	0.02	0.1		0.21	0.3	0.04	0.47	0.14	0.37	0.07	0.06
673	0.01	0.02	0.02	0.05	0.14	0.1	0.15		0.04	0.01	0.11		0.24	0.4	0.04	0.48	0.1	0.33	0.05	0.05
674	0.01	0.02	0.02	0.07	0.14	0.08	0.16		0.05	0.01	0.07		0.22	0.44	0.06	0.53	0.08	0.26	0.04	0.04
675	0.01	0.02	0.03	0.1	0.16	0.07	0.25		0.09	0.01	0.07		0.24	0.48	0.09	0.56	0.06	0.22	0.03	0.03
676	0.02	0.02	0.05	0.11	0.13	0.06	0.3		0.17	0.01	0.05		0.33	0.47	0.17	0.53	0.04	0.15	0.02	0.03
677	0.02	0.02	0.07	0.12	0.17	0.07	0.41		0.25	0.01	0.06		0.28	0.42	0.27	0.56	0.03	0.12	0.02	0.02
678	0.05	0.02	0.07	0.14	0.16	0.07	0.3		0.31	0.01	0.07		0.26	0.45	0.38	0.49	0.03	0.09	0.02	0.02
679	0.06	0.02	0.08	0.16	0.17	0.08	0.24		0.4	0.01	0.1		0.18	0.43	0.44	0.51	0.02	0.06	0.02	0.02
680	0.08	0.02	0.06	0.18	0.2	0.14	0.31		0.46	0.01	0.11		0.21	0.4	0.46	0.45	0.02	0.05	0.02	0.03
681	0.13	0.02	0.06	0.27	0.2	0.22	0.27		0.5	0.01	0.15		0.23	0.36	0.44	0.48	0.02	0.04	0.03	0.04
682	0.17	0.03	0.05	0.34	0.21	0.28	0.27		0.5	0.01	0.19		0.21	0.27	0.38	0.38	0.02	0.04	0.04	0.06
683	0.26	0.04	0.04	0.32	0.17	0.35	0.22		0.58	0.01	0.22		0.24	0.19	0.35	0.34	0.02	0.03	0.06	0.09
684	0.37	0.05	0.04	0.29	0.27	0.45	0.23		0.57	0.01	0.25		0.17	0.11	0.38	0.36	0.02	0.02	0.08	0.11
685	0.44	0.06	0.03	0.3	0.29	0.47	0.19		0.55	0.01	0.3		0.15	0.06	0.4	0.24	0.02	0.02	0.11	0.13
686	0.45	0.08	0.03	0.32	0.25	0.49	0.15		0.58	0.01	0.39		0.13	0.04	0.36	0.19	0.01	0.02	0.13	0.17
687	0.47	0.13	0.04	0.33	0.23	0.5	0.13		0.57	0.01	0.45		0.12	0.03	0.34	0.16	0.01	0.01	0.16	0.22
688	0.46	0.15	0.05	0.35	0.28	0.58	0.09		0.59	0.01	0.49		0.09	0.02	0.28	0.16	0.01	0.01	0.23	0.29
689	0.44	0.17	0.06	0.36	0.26	0.66	0.06		0.49	0.02	0.48		0.11	0.02	0.26	0.11	0.01	0.01	0.25	0.36
690	0.43	0.2	0.06	0.3	0.28	0.7	0.04		0.4	0.02	0.5		0.13	0.02	0.22	0.11	0.01	0.01	0.3	0.42
691	0.48	0.26	0.08	0.25	0.33	0.74	0.03		0.38	0.01	0.45		0.11	0.01	0.22	0.12	0.01	0.01	0.29	0.41
692	0.49	0.39	0.12	0.23	0.33	0.64	0.03		0.35	0.01	0.42		0.1	0.01	0.14	0.1	0.01	0.01	0.3	0.4
693	0.4	0.36	0.19	0.21	0.35	0.71	0.02		0.3	0.01	0.39		0.08	0.01	0.13	0.07	0.01	0.02	0.29	0.39
694	0.33	0.39	0.29	0.14	0.33	0.55	0.02		0.25	0.01	0.46		0.08	0.01	0.11	0.05	0.01	0.02	0.28	0.34
695	0.25	0.38	0.48	0.11	0.31	0.53	0.02		0.24	0.01	0.51		0.08	0.01	0.08	0.03	0.01	0.03	0.28	0.36
696	0.21	0.34	0.58	0.09	0.27	0.54	0.03		0.17	0.02	0.42		0.07	0.01	0.07	0.03	0.02	0.05	0.26	0.38
697	0.15	0.28	0.58	0.06	0.31	0.5	0.04		0.11	0.01	0.33		0.06	0.01	0.06	0.03	0.03	0.08	0.29	0.43
698	0.12	0.26	0.51	0.06	0.35	0.45	0.05		0.08	0.01	0.26		0.06	0.01	0.09	0.03	0.04	0.1	0.27	0.4
699	0.1	0.22	0.5	0.05	0.33	0.37	0.09		0.06	0.01	0.17		0.07	0.01	0.07	0.02	0.05	0.12	0.25	0.32
700	0.07	0.23	0.45	0.05	0.27	0.4	0.12		0.04	0.01	0.11		0.06	0.01	0.07	0.03	0.08	0.15	0.23	0.31
701	0.04	0.26	0.47	0.04	0.31	0.31	0.16		0.03	0.02	0.08		0.06	0.01	0.07	0.04	0.11	0.21	0.19	0.22
702	0.03	0.23	0.61	0.04	0.31	0.28	0.21		0.03	0.02	0.06		0.07	0.02	0.06	0.05	0.16	0.3	0.15	0.16
703	0.02	0.19	0.61	0.04	0.36	0.24	0.22		0.02	0.04	0.05		0.08	0.02	0.06	0.07	0.21	0.36	0.11	0.11
704	0.02	0.15	0.51	0.03	0.36	0.23	0.22		0.02	0.06	0.03		0.06	0.02	0.05	0.09	0.25	0.42	0.09	0.09
705	0.02	0.12	0.44	0.02	0.37	0.15	0.23		0.02	0.08	0.03		0.07	0.02	0.04	0.13	0.29	0.4	0.07	0.07
706	0.02	0.07	0.35	0.02	0.38	0.12	0.2		0.01	0.1	0.02		0.07	0.02	0.03	0.14	0.33	0.45	0.07	0.05
707	0.02	0.06	0.27	0.01	0.3	0.12	0.21		0.01	0.12	0.02		0.05	0.02	0.04	0.19	0.34	0.45	0.07	0.04
708	0.02	0.04	0.17	0.01	0.38	0.09	0.23		0.01	0.16	0.02		0.05	0.02	0.04	0.25	0.28	0.4	0.06	0.03
709	0.02	0.03	0.12	0.01	0.25	0.08	0.24		0.01	0.12	0.02		0.05	0.02	0.05	0.27	0.27	0.37	0.05	0.03
710	0.02	0.03	0.09	0.01	0.32	0.06	0.23		0.01	0.13	0.02		0.04	0.04	0.06	0.28	0.27	0.39	0.06	0.02
711	0.02	0.03	0.08	0.01	0.33	0.06	0.22		0.01	0.11	0.01		0.03	0.02	0.07	0.3	0.3	0.43	0.07	0.02
712	0.02	0.03	0.08	0.01	0.47	0.04	0.23		0.01	0.11	0.01		0.03	0.02	0.1	0.32	0.35	0.39	0.08	0.02
713	0.03	0.02	0.07	0.01	0.43	0.04	0.16		0.01	0.12	0.01		0.02	0.01	0.14	0.3	0.35	0.39	0.08	0.02
714	0.03	0.02	0.07	0.02		0.04	0.13		0.01	0.11	0.01		0.02	0.01	0.15	0.28	0.31	0.36	0.08	0.02
715	0.03	0.02	0.06	0.03		0.03	0.12		0.01	0.09	0.02		0.02	0.01	0.17	0.25	0.24	0.32	0.09	0.02
716	0.03	0.01	0.08	0.04		0.04	0.09		0.01	0.06	0.02		0.02	0.01	0.2	0.29	0.21	0.23	0.09	0.02
717	0.03	0.01	0.1	0.06		0.04	0.1		0.01	0.04	0.02		0.02	0.01	0.29	0.29	0.16	0.18	0.07	0.01
718	0.03	0.01	0.11	0.1		0.05	0.1		0.01	0.03	0.01		0.02	0.01	0.34	0.28	0.14	0.14	0.07	0.01
719	0.04	0.01	0.19	0.14		0.06	0.08		0.01	0.03	0.01		0.03	0.01	0.34	0.25	0.13	0.11	0.08	0.02
720	0.07	0.01	0.11	0.22		0.07	0.07		0.01	0.03	0.01		0.03	0.01	0.44	0.24	0.12	0.11	0.09	0.02
721	0.06	0.01	0.1	0.28		0.07	0.06		0.01	0.03	0.01		0.04	0.02	0.44	0.18	0.1	0.1	0.08	0.03
722	0.07	0.01	0.08	0.29		0.11	0.05		0.02	0.03	0.01		0.06	0.02	0.46	0.15	0.09	0.1	0.09	0.04
723	0.07	0.01	0.07	0.32		0.16	0.05		0.01	0.03	0.01		0.08	0.03	0.48	0.13	0.09	0.08	0.07	0.04
724	0.07	0.01	0.06	0.29		0.17	0.04		0.01	0.03	0.01		0.11	0.05	0.47	0.1	0.1	0.09	0.06	0.04
725	0.11	0.01	0.07	0.3		0.21	0.04		0.01	0.03	0.02		0.13	0.08	0.38	0.08	0.1	0.09	0.05	0.04
726	0.07	0.01	0.08	0.23		0.25	0.04		0.01	0.03	0.01		0.18	0.08	0.38	0.06	0.13	0.09	0.04	0.04
727	0.09	0.01	0.06	0.26		0.29	0.03		0.01	0.02	0.01		0.22	0.11	0.46	0.05	0.1	0.06	0.05	0.06
728	0.07	0.01	0.09	0.31		0.3	0.03		0.01	0.05	0.01		0.26	0.14	0.43	0.04	0.09	0.05	0.03	0.04
729	0.05	0.01	0.14	0.27		0.32	0.03		0.01	0.05	0.01		0.3	0.12	0.39	0.04	0.11	0.05	0.03	0.03
730	0.04	0.01	0.18	0.26		0.31	0.03		0.01	0.04	0.01		0.27	0.13	0.37	0.03	0.12	0.04	0.02	0.03
731	0.03	0.02	0.21	0.22		0.3	0.04		0.01	0.04	0.01		0.23	0.1	0.36	0.02	0.12	0.04	0.02	0.02
732	0.03	0.02	0.31	0.21		0.33	0.04		0.01	0.05	0.01		0.22	0.1	0.33	0.02	0.1	0.04	0.02	0.02
733	0.04	0.02	0.28	0.15		0.32	0.06		0.02	0.05	0.02		0.28	0.08	0.26	0.02	0.15	0.04	0.02	0.02
734	0.06	0.02	0.28	0.14		0.33	0.08		0.02	0.05	0.02		0.3	0.07	0.22	0.02	0.13	0.03	0.02	0.02
735	0.04	0.01	0.33	0.09		0.35	0.12		0.03	0.05	0.02		0.36	0.05	0.2	0.01	0.11	0.03	0.02	0.02
736	0.06	0.01	0.38	0.07		0.35	0.15		0.06	0.06	0.03		0.38	0.04	0.16	0.01	0.12	0.03	0.02	0.01
737	0.08	0.02	0.41	0.06		0.31	0.19		0.09	0.05	0.04		0.29	0.03	0.15	0.01	0.1	0.03	0.02	0.02
738	0.11	0.02	0.46	0.05		0.26	0.24		0.13	0.05	0.07		0.22	0.02	0.14	0.01	0.1	0.03	0.02	0.02
739	0.17	0.02	0.54	0.05		0.24	0.27		0.21	0.08	0.13		0.17	0.02	0.12	0.01	0.07	0.02	0.03	0.02
740	0.23	0.03	0.49	0.05		0.2	0.31		0.25	0.1	0.24		0.14	0.02	0.11	0.01	0.06	0.02	0.04	0.03
741	0.31	0.04	0.52	0.05		0.2	0.33		0.24	0.15	0.29		0.09	0.02	0.11	0.02	0.07	0.02	0.07	0.05
742	0.39	0.06	0.63	0.04		0.19	0.34		0.24	0.29	0.41		0.07	0.03	0.11	0.02	0.04	0.01	0.08	0.06
743	0.45	0.09	0.72	0.04		0.16	0.3		0.23	0.43	0.46		0.06	0.03	0.07	0.02	0.03	0.01	0.13	0.09
744	0.44	0.17	0.66	0.03		0.12	0.33		0.25	0.3	0.48		0.04	0.03	0.06	0.01	0.02	0.01	0.2	0.14
745	0.43	0.21	0.61	0.02		0.1	0.34		0.29	0.21	0.43		0.04	0.03	0.06	0.01	0.02	0.01	0.22	0.19
746	0.3	0.33	0.53	0.02		0.07	0.37		0.34	0.24	0.38		0.03	0.03	0.06	0.01	0.02	0.01	0.27	0.21
747	0.32	0.35	0.47	0.01		0.05	0.4		0.32	0.24	0.41		0.04	0.04	0.05	0.03	0.02	0.01	0.28	0.23
748	0.4	0.35	0.49	0.02		0.05	0.45		0.29	0.21	0.47		0.04	0.04	0.04	0.02	0.02	0.02	0.21	0.19
749	0.42	0.37	0.43	0.01		0.06	0.42		0.33	0.18	0.52		0.02	0.05	0.03	0.02	0.01	0.02	0.19	0.18
750	0.46	0.35	0.41	0.01		0.05	0.4		0.28	0.18	0.49		0.02	0.07	0.02	0.02	0.02	0.02	0.2	0.19
751	0.41	0.36	0.37	0.01		0.05	0.32		0.23	0.11	0.54		0.02	0.08	0.02	0.01	0.02	0.02	0.24	0.21
752	0.42	0.37	0.35	0.01		0.05	0.23		0.23	0.09	0.42		0.02	0.09	0.02	0.01	0.03	0.03	0.23	0.22
753	0.28	0.49	0.3	0.02		0.05	0.21		0.16	0.09	0.36		0.02	0.09	0.02	0.02	0.04	0.04	0.26	0.21
754	0.23	0.5	0.27	0.03		0.05	0.15		0.15	0.07	0.23		0.03	0.08	0.02	0.02	0.05	0.05	0.29	0.2
755	0.22	0.5	0.24	0.04		0.06	0.13		0.13	0.06	0.19		0.04	0.09	0.03	0.02	0.08	0.09	0.21	0.16
756	0.18	0.51	0.2	0.05		0.04	0.08		0.11	0.04	0.16		0.05	0.1	0.03	0.02	0.1	0.11	0.2	0.16
757	0.21	0.46	0.17	0.06		0.04	0.07		0.11	0.03	0.13		0.07	0.11	0.04	0.03	0.15	0.14	0.17	0.13
758	0.19	0.4	0.17	0.08		0.03	0.07		0.08	0.02	0.11		0.09	0.13	0.04	0.04	0.2	0.18	0.17	0.09
759	0.11	0.38	0.11	0.1		0.03	0.05		0.07	0.01	0.1		0.12	0.19	0.04	0.04	0.24	0.19	0.15	0.08
760	0.07	0.31	0.08	0.12		0.03	0.05		0.05	0.01	0.09		0.15	0.22	0.03	0.06	0.29	0.2	0.14	0.06
761	0.07	0.3	0.06	0.11		0.03	0.04		0.03	0.01	0.07		0.2	0.35	0.03	0.1	0.24	0.16	0.12	0.05
762	0.06	0.26	0.05	0.1		0.03	0.03		0.03	0.01	0.08		0.29	0.42	0.03	0.15	0.21	0.15	0.08	0.03
763	0.05	0.23	0.04	0.09		0.03	0.03		0.04	0.01	0.05		0.32	0.38	0.03	0.2	0.18	0.15	0.08	0.03
764	0.04	0.28	0.03	0.07		0.03	0.03		0.03	0.01	0.05		0.36	0.34	0.02	0.29	0.2	0.16	0.07	0.03
765	0.03	0.17	0.02	0.07		0.03	0.02		0.03	0.01	0.06		0.35	0.35	0.02	0.31	0.23	0.17	0.08	0.03
766	0.04	0.17	0.02	0.07		0.03	0.01		0.04	0.01	0.05		0.36	0.34	0.01	0.32	0.24	0.15	0.08	0.03
767	0.03	0.19	0.01	0.11		0.03	0.02		0.04	0.01	0.04		0.38	0.31	0.01	0.28	0.24	0.13	0.08	0.03
768	0.03	0.09	0.01	0.11		0.03	0.01		0.05	0.01	0.03		0.31	0.29	0.01	0.22	0.19	0.08	0.12	0.04
769	0.03	0.06	0.01	0.09		0.03	0.01		0.07	0.01	0.03		0.37	0.32	0.02	0.22	0.14	0.05	0.12	0.05
770	0.03	0.05	0.01	0.11		0.03	0.02		0.09	0.01	0.02		0.43	0.31	0.02	0.26	0.1	0.04	0.1	0.05
771	0.03	0.04	0.01	0.12		0.03	0.02		0.13	0.01	0.03		0.37	0.24	0.02	0.31	0.08	0.03	0.11	0.07
772	0.03	0.03	0.01	0.17		0.02	0.03		0.15	0.01	0.03		0.32	0.2	0.03	0.3	0.05	0.02	0.16	0.1
773	0.04	0.02	0.01	0.25		0.02	0.03		0.18	0.01	0.04		0.29	0.16	0.04	0.27	0.04	0.02	0.18	0.14
774	0.06	0.02	0.01	0.44		0.02	0.03		0.2	0.01	0.06		0.27	0.15	0.06	0.27	0.03	0.01	0.26	0.21
775	0.1	0.02	0.01	0.53		0.02	0.03		0.25	0.01	0.08		0.22	0.09	0.08	0.2	0.02	0.01	0.32	0.33
776	0.11	0.02	0.01	0.57		0.03	0.03		0.3	0.02	0.1		0.18	0.06	0.13	0.17	0.02	0.01	0.44	0.46
777	0.12	0.02	0.02	0.65		0.04	0.04		0.34	0.02	0.1		0.14	0.05	0.18	0.15	0.02	0.01	0.39	0.42
778	0.16	0.03	0.03	0.67		0.05	0.04		0.32	0.02	0.15		0.1	0.04	0.19	0.11	0.02	0.01	0.39	0.42
779	0.19	0.04	0.04	0.62		0.05	0.05		0.31	0.03	0.18		0.07	0.04	0.2	0.11	0.02	0.01	0.41	0.46
780	0.22	0.08	0.06	0.64		0.07	0.04		0.34	0.04	0.19		0.05	0.03	0.23	0.09	0.02	0.01	0.43	0.5
781	0.22	0.12	0.07	0.69		0.1	0.03		0.26	0.04	0.22		0.04	0.03	0.21	0.07	0.02	0.01	0.55	0.61
782	0.24	0.16	0.09	0.68		0.16	0.02		0.33	0.04	0.2		0.03	0.02	0.21	0.05	0.02	0.02	0.61	0.72
783	0.21	0.25	0.09	0.7		0.29	0.03		0.33	0.06	0.19		0.02	0.01	0.22	0.06	0.02	0.02	0.74	0.8
784	0.17	0.26	0.11	0.72		0.42	0.03		0.26	0.04	0.18		0.02	0.01	0.21	0.06	0.03	0.03	0.64	0.72
785	0.19	0.26	0.12	0.72		0.56	0.03		0.22	0.04	0.21		0.02	0.01	0.21	0.06	0.04	0.05	0.59	0.65
786	0.2	0.24	0.11	0.61		0.63	0.05		0.17	0.03	0.19		0.02	0.01	0.19	0.05	0.08	0.08	0.65	0.67
787	0.22	0.26	0.15	0.58		0.68	0.05		0.13	0.04	0.19		0.02	0.01	0.17	0.04	0.1	0.13	0.66	0.7
788	0.19	0.24	0.16	0.49		0.67	0.06		0.09	0.04	0.18		0.02	0.01	0.13	0.05	0.13	0.17	0.71	0.65
789	0.18	0.28	0.26	0.42		0.66	0.08		0.05	0.03	0.16		0.02	0.01	0.1	0.07	0.23	0.25	0.6	0.58
790	0.14	0.3	0.21	0.36		0.72	0.09		0.04	0.04	0.13		0.01	0.01	0.08	0.08	0.3	0.32	0.54	0.54
791	0.1	0.28	0.24	0.29		0.68	0.13		0.03	0.04	0.1		0.01	0.02	0.06	0.09	0.38	0.36	0.55	0.48
792	0.08	0.27	0.26	0.19		0.83	0.19		0.02	0.05	0.09		0.01	0.02	0.04	0.09	0.41	0.41	0.43	0.33
793	0.06	0.19	0.24	0.13		0.82	0.31		0.02	0.06	0.06		0.01	0.02	0.04	0.09	0.47	0.42	0.37	0.24
794	0.04	0.15	0.24	0.11		0.77	0.37		0.02	0.08	0.05		0.01	0.03	0.04	0.11	0.46	0.49	0.32	0.18
795	0.04	0.1	0.2	0.08		0.68	0.51		0.02	0.11	0.05		0.01	0.03	0.03	0.16	0.56	0.54	0.27	0.13
796	0.03	0.08	0.21	0.06		0.61	0.52		0.02	0.14	0.04		0.01	0.03	0.03	0.2	0.65	0.61	0.21	0.1
797	0.03	0.06	0.19	0.06		0.6	0.53		0.02	0.18	0.04		0.01	0.03	0.02	0.27	0.7	0.66	0.17	0.08
798	0.03	0.04	0.22	0.04		0.57	0.44		0.02	0.21	0.04		0.01	0.04	0.03	0.3	0.66	0.57	0.15	0.06
799	0.03	0.03	0.2	0.03		0.58	0.43		0.03	0.27	0.04		0.01	0.03	0.03	0.33	0.58	0.58	0.1	0.04
800	0.03	0.02	0.11	0.02		0.54	0.42		0.02	0.28	0.03		0.02	0.03	0.03	0.34	0.6	0.59	0.08	0.04
801	0.04	0.02	0.11	0.02		0.42	0.37		0.02	0.25	0.03		0.02	0.04	0.05	0.4	0.68	0.6	0.06	0.03
802	0.03	0.02	0.16	0.01		0.34	0.46		0.03	0.21	0.02		0.03	0.04	0.05	0.37	0.63	0.58	0.05	0.02
803	0.03	0.02	0.13	0.01		0.27	0.43		0.03	0.18	0.02		0.03	0.06	0.06	0.41	0.59	0.55	0.04	0.02
804	0.04	0.01	0.07	0.01		0.26	0.29		0.03	0.21	0.02		0.03	0.09	0.09	0.49	0.58	0.53	0.03	0.02
805	0.04	0.01	0.05	0.01		0.25	0.23		0.03	0.22	0.01		0.04	0.13	0.12	0.41	0.45	0.4	0.03	0.03
806	0.03	0.01	0.03	0.01		0.23	0.19		0.02	0.25	0.01		0.04	0.11	0.15	0.3	0.32	0.35	0.03	0.03
807	0.04	0.01	0.02	0.02		0.2	0.12		0.02	0.25	0.01		0.04	0.13	0.23	0.32	0.26	0.34	0.03	0.03
808	0.04	0.01	0.01	0.03		0.18	0.07		0.02	0.16	0.01		0.03	0.18	0.37	0.42	0.21	0.31	0.04	0.03
809	0.05	0.01	0.01	0.04		0.14	0.06		0.02	0.15	0.01		0.03	0.26	0.44	0.31	0.16	0.25	0.04	0.03
810	0.04	0.01	0.01	0.05		0.11	0.04		0.02	0.13	0.01		0.03	0.44	0.48	0.23	0.12	0.19	0.04	0.03
811	0.07	0.01	0.01	0.08		0.08	0.03		0.02	0.06	0.02		0.02	0.57	0.53	0.19	0.09	0.15	0.04	0.03
812	0.07	0.01	0.01	0.12		0.06	0.02		0.02	0.04	0.02		0.03	0.67	0.52	0.15	0.07	0.11	0.04	0.03
813	0.07	0.01	0.01	0.2		0.04	0.02		0.03	0.03	0.03		0.03	0.7	0.54	0.12	0.04	0.08	0.04	0.02
814	0.08	0.01	0.01	0.26		0.03	0.02		0.03	0.02	0.04		0.03	0.64	0.53	0.09	0.03	0.06	0.04	0.02
815	0.07	0.01	0.01	0.26		0.02	0.02		0.03	0.01	0.05		0.04	0.66	0.52	0.07	0.03	0.04	0.04	0.03
816	0.07	0.02	0.01	0.32		0.02	0.02		0.04	0.01	0.05		0.05	0.71	0.51	0.04	0.02	0.03	0.04	0.03
817	0.1	0.02	0.01	0.33		0.01	0.01		0.03	0.02	0.06		0.07	0.79	0.5	0.03	0.02	0.02	0.04	0.03
818	0.1	0.03	0.02	0.3		0.01	0.02		0.03	0.01	0.07		0.1	0.71	0.48	0.02	0.02	0.02	0.04	0.04
819	0.1	0.03	0.02	0.27		0.01	0.02		0.03	0.01	0.05		0.14	0.68	0.43	0.02	0.02	0.02	0.06	0.06
820	0.07	0.04	0.02	0.31		0.01	0.02		0.03	0.01	0.06		0.2	0.69	0.51	0.01	0.02	0.02	0.06	0.07
821	0.08	0.03	0.02	0.29		0.01	0.02		0.04	0.01	0.06		0.26	0.6	0.43	0.01	0.02	0.02	0.12	0.08
822	0.07	0.03	0.02	0.19		0.01	0.02		0.04	0.02	0.07		0.4	0.48	0.38	0.01	0.02	0.02	0.09	0.09
823	0.09	0.02	0.02	0.14		0.01	0.02		0.05	0.03	0.07		0.5	0.5	0.36	0.01	0.02	0.02	0.08	0.09
824	0.11	0.02	0.01	0.1		0.01	0.02		0.06	0.03	0.08		0.54	0.49	0.29	0.01	0.02	0.02	0.06	0.14
825	0.14	0.02	0.02	0.07		0.01	0.03		0.06	0.03	0.12		0.6	0.3	0.23	0.02	0.02	0.02	0.06	0.12
826	0.17	0.02	0.02	0.05		0.01	0.03		0.08	0.03	0.1		0.58	0.2	0.18	0.02	0.03	0.02	0.06	0.13
827	0.16	0.03	0.02	0.05		0.02	0.02		0.11	0.04	0.13		0.54	0.13	0.14	0.02	0.03	0.03	0.04	0.1
828	0.19	0.03	0.03	0.03		0.02	0.04		0.18	0.05	0.13		0.52	0.1	0.1	0.02	0.03	0.03	0.04	0.09
829	0.19	0.03	0.05	0.03		0.03	0.05		0.26	0.08	0.16		0.56	0.07	0.09	0.02	0.04	0.04	0.03	0.07
830	0.29	0.04	0.07	0.04		0.04	0.05		0.38	0.11	0.26		0.59	0.06	0.08	0.02	0.03	0.03	0.02	0.05
831	0.4	0.05	0.09	0.04		0.05	0.07		0.36	0.2	0.36		0.62	0.05	0.04	0.02	0.04	0.03	0.02	0.05
832	0.44	0.08	0.13	0.05		0.07	0.1		0.34	0.21	0.51		0.63	0.05	0.03	0.03	0.04	0.04	0.02	0.04
833	0.54	0.12	0.15	0.06		0.09	0.1		0.36	0.21	0.61		0.49	0.03	0.03	0.04	0.06	0.05	0.02	0.04
834	0.64	0.23	0.16	0.07		0.11	0.11		0.37	0.2	0.64		0.41	0.02	0.03	0.03	0.06	0.05	0.02	0.04
835	0.67	0.3	0.19	0.07		0.15	0.16		0.3	0.22	0.67		0.31	0.01	0.02	0.03	0.09	0.08	0.03	0.04
836	0.65	0.48	0.18	0.09		0.19	0.21		0.27	0.3	0.58		0.17	0.01	0.02	0.03	0.09	0.08	0.04	0.05
837	0.63	0.44	0.16	0.09		0.22	0.25		0.37	0.35	0.6		0.1	0.02	0.02	0.06	0.08	0.07	0.06	0.06
838	0.61	0.46	0.18	0.09		0.24	0.29		0.36	0.34	0.61		0.06	0.02	0.02	0.05	0.07	0.06	0.09	0.08
839	0.68	0.37	0.21	0.06		0.34	0.34		0.31	0.38	0.63		0.05	0.01	0.02	0.09	0.06	0.05	0.14	0.1
840	0.66	0.37	0.19	0.05		0.39	0.33		0.28	0.36	0.64		0.04	0.01	0.01	0.08	0.08	0.05	0.21	0.15
841	0.71	0.47	0.17	0.06		0.36	0.38		0.25	0.38	0.61		0.03	0.01	0.01	0.07	0.05	0.04	0.27	0.2
842	0.67	0.43	0.17	0.05		0.37	0.45		0.16	0.45	0.47		0.03	0.01	0.01	0.06	0.04	0.03	0.42	0.29
843	0.61	0.54	0.11	0.08		0.38	0.44		0.1	0.51	0.41		0.02	0.01	0.01	0.07	0.03	0.02	0.55	0.42
844	0.52	0.49	0.07	0.09		0.42	0.41		0.08	0.47	0.39		0.02	0.01	0.02	0.06	0.02	0.02	0.57	0.46
845	0.42	0.49	0.04	0.07		0.43	0.36		0.06	0.47	0.35		0.02	0.01	0.01	0.04	0.02	0.01	0.56	0.46
846	0.29	0.39	0.03	0.06		0.5	0.34		0.04	0.48	0.22		0.02	0.02	0.01	0.03	0.01	0.01	0.53	0.41
847	0.17	0.29	0.02	0.06		0.51	0.36		0.03	0.41	0.14		0.02	0.03	0.01	0.02	0.02	0.01	0.5	0.35
848	0.1	0.23	0.01	0.07		0.45	0.42		0.03	0.36	0.1		0.03	0.04	0.01	0.02	0.02	0.01	0.52	0.37
849	0.06	0.13	0.01	0.08		0.54	0.47		0.02	0.34	0.07		0.03	0.04	0.02	0.02	0.02	0.01	0.57	0.39
850	0.04	0.1	0.01	0.08		0.51	0.32		0.02	0.35	0.04		0.03	0.08	0.02	0.02	0.03	0.02	0.61	0.45
851	0.03	0.08	0.01	0.1		0.53	0.2		0.02	0.37	0.03		0.03	0.08	0.03	0.02	0.03	0.03	0.57	0.47
852	0.02	0.06	0.01	0.11		0.57	0.11		0.02	0.37	0.04		0.04	0.08	0.04	0.02	0.05	0.04	0.48	0.45
853	0.02	0.05	0.01	0.09		0.71	0.06		0.02	0.35	0.03		0.03	0.1	0.04	0.02	0.08	0.06	0.31	0.34
854	0.02	0.05	0.01	0.09		0.67	0.04		0.03	0.27	0.02		0.04	0.11	0.04	0.03	0.15	0.11	0.26	0.28
855	0.02	0.05	0.01	0.08		0.53	0.03		0.02	0.21	0.02		0.05	0.12	0.05	0.04	0.19	0.15	0.21	0.23
856	0.01	0.03	0.01	0.07		0.59	0.02		0.02	0.12	0.02		0.05	0.14	0.04	0.05	0.27	0.25	0.13	0.13
857	0.01	0.03	0.01	0.06		0.58	0.02		0.02	0.09	0.03		0.12	0.19	0.03	0.1	0.35	0.36	0.09	0.08
858	0.01	0.03	0.01	0.06		0.53	0.01		0.02	0.06	0.02		0.15	0.2	0.03	0.17	0.35	0.45	0.07	0.07
859	0.01	0.03	0.01	0.04		0.52	0.01		0.02	0.04	0.02		0.16	0.17	0.03	0.22	0.33	0.44	0.07	0.07
860	0.01	0.03	0.01	0.04		0.58	0.01		0.03	0.03	0.02		0.16	0.19	0.02	0.42	0.31	0.43	0.04	0.04
861	0.01	0.03	0.01	0.04		0.56	0.01		0.04	0.02	0.02		0.21	0.18	0.01	0.55	0.38	0.35	0.04	0.04
862	0.01	0.03	0.01	0.05		0.5	0.01		0.03	0.02	0.03		0.21	0.16	0.01	0.59	0.38	0.38	0.03	0.03
863	0.01	0.03	0.01	0.06		0.62	0.01		0.04	0.01	0.04		0.24	0.15	0.01	0.53	0.35	0.44	0.03	0.03
864	0.02	0.04	0.01	0.06		0.53	0.01		0.05	0.01	0.04		0.3	0.15	0.01	0.46	0.34	0.49	0.02	0.02
865	0.02	0.05	0.01	0.06		0.45	0.01		0.07	0.01	0.03		0.35	0.14	0.01	0.45	0.28	0.47	0.02	0.02
866	0.02	0.06	0.01	0.11		0.4	0.01		0.08	0.01	0.08		0.39	0.14	0.01	0.49	0.27	0.46	0.02	0.02
867	0.03	0.07	0.01	0.16		0.41	0.01		0.12	0.01	0.09		0.39	0.13	0.02	0.57	0.23	0.43	0.02	0.02
868	0.03	0.09	0.03	0.25		0.35	0.01		0.14	0.01	0.12		0.43	0.12	0.02	0.62	0.2	0.32	0.04	0.03
869	0.04	0.11	0.04	0.42		0.25	0.01		0.14	0.01	0.15		0.44	0.1	0.03	0.59	0.16	0.25	0.04	0.03
870	0.04	0.13	0.06	0.47		0.22	0.01		0.19	0.01	0.25		0.5	0.07	0.04	0.5	0.08	0.16	0.03	0.02
871	0.07	0.16	0.09	0.42		0.16	0.01		0.22	0.01	0.24		0.6	0.04	0.07	0.33	0.05	0.11	0.04	0.03
872	0.09	0.18	0.13	0.37		0.11	0.01		0.27	0.01	0.22		0.65	0.03	0.12	0.23	0.04	0.09	0.04	0.03
873	0.11	0.25	0.18	0.37		0.07	0.01		0.31	0.01	0.33		0.59	0.02	0.15	0.16	0.04	0.1	0.05	0.03
874	0.14	0.22	0.17	0.33		0.04	0.01		0.4	0.01	0.36		0.53	0.02	0.17	0.08	0.02	0.08	0.05	0.04
875	0.19	0.21	0.21	0.39		0.03	0.01		0.4	0.01	0.42		0.54	0.01	0.2	0.05	0.02	0.04	0.06	0.05
876	0.25	0.27	0.2	0.47		0.03	0.01		0.44	0.01	0.54		0.53	0.01	0.24	0.04	0.02	0.04	0.07	0.05
877	0.32	0.3	0.29	0.47		0.03	0.01		0.5	0.01	0.63		0.61	0.01	0.26	0.03	0.02	0.04	0.15	0.1
878	0.38	0.36	0.34	0.34		0.03	0.02		0.44	0.01	0.55		0.62	0.01	0.33	0.02	0.02	0.04	0.16	0.11
879	0.37	0.37	0.4	0.22		0.02	0.02		0.4	0.01	0.58		0.63	0.01	0.33	0.02	0.01	0.04	0.19	0.13
880	0.41	0.45	0.51	0.13		0.03	0.03		0.35	0.01	0.74		0.51	0.02	0.45	0.01	0.01	0.05	0.21	0.13
881	0.48	0.38	0.52	0.08		0.03	0.03		0.33	0.01	0.77		0.45	0.02	0.37	0.01	0.02	0.06	0.23	0.17
882	0.53	0.43	0.57	0.04		0.03	0.03		0.3	0.01	0.81		0.36	0.02	0.32	0.01	0.03	0.09	0.2	0.16
883	0.54	0.54	0.56	0.03		0.05	0.03		0.39	0.01	0.78		0.3	0.02	0.28	0.01	0.03	0.09	0.21	0.18
884	0.49	0.57	0.6	0.03		0.05	0.03		0.37	0.02	0.75		0.23	0.02	0.31	0.01	0.03	0.11	0.28	0.23
885	0.43	0.62	0.55	0.02		0.06	0.04		0.31	0.02	0.62		0.17	0.02	0.33	0.01	0.03	0.1	0.31	0.25
886	0.38	0.53	0.57	0.01		0.06	0.06		0.23	0.02	0.68		0.16	0.02	0.19	0.02	0.04	0.1	0.36	0.31
887	0.42	0.53	0.57	0.01		0.07	0.08		0.17	0.03	0.69		0.1	0.02	0.13	0.01	0.03	0.05	0.4	0.32
888	0.47	0.45	0.68	0.01		0.06	0.09		0.11	0.02	0.69		0.08	0.02	0.07	0.02	0.04	0.05	0.4	0.36
889	0.5	0.53	0.65	0.01		0.06	0.13		0.07	0.02	0.67		0.07	0.02	0.05	0.02	0.05	0.05	0.38	0.37
890	0.48	0.54	0.68	0.01		0.07	0.14		0.05	0.02	0.59		0.06	0.02	0.04	0.02	0.05	0.05	0.43	0.41
891	0.33	0.53	0.7	0.01		0.08	0.16		0.04	0.02	0.46		0.07	0.02	0.03	0.02	0.12	0.1	0.54	0.52
892	0.22	0.51	0.68	0.01		0.07	0.2		0.03	0.02	0.3		0.06	0.03	0.02	0.02	0.13	0.12	0.6	0.54
893	0.14	0.4	0.68	0.01		0.07	0.26		0.02	0.04	0.19		0.05	0.03	0.02	0.03	0.15	0.14	0.58	0.53
894	0.08	0.36	0.58	0.01		0.07	0.22		0.02	0.05	0.13		0.03	0.03	0.02	0.02	0.13	0.13	0.53	0.47
895	0.05	0.29	0.62	0.01		0.07	0.22		0.01	0.06	0.06		0.03	0.03	0.02	0.05	0.18	0.17	0.49	0.41
896	0.04	0.24	0.43	0.01		0.07	0.24		0.01	0.09	0.04		0.03	0.02	0.02	0.06	0.15	0.15	0.45	0.4
897	0.03	0.19	0.31	0.01		0.07	0.2		0.01	0.08	0.04		0.03	0.02	0.02	0.08	0.17	0.17	0.48	0.42
898	0.02	0.18	0.27	0.01		0.07	0.18		0.01	0.12	0.04		0.02	0.03	0.03	0.09	0.24	0.21	0.53	0.5
899	0.02	0.17	0.2	0.01		0.06	0.19		0.01	0.15	0.02		0.02	0.02	0.03	0.15	0.25	0.24	0.59	0.52
900	0.02	0.12	0.24	0.01		0.06	0.23		0.01	0.21	0.02		0.03	0.02	0.03	0.16	0.29	0.29	0.51	0.43
901	0.01	0.1	0.22	0.01		0.05	0.18		0.01	0.18	0.02		0.03	0.01	0.03	0.16	0.28	0.28	0.42	0.36
902	0.01	0.06	0.19	0.01		0.04	0.16		0.01	0.19	0.02		0.03	0.01	0.03	0.21	0.36	0.34	0.34	0.28
903	0.01	0.05	0.12	0.02		0.03	0.15		0.01	0.19	0.02		0.04	0.01	0.03	0.25	0.34	0.35	0.28	0.22
904	0.01	0.05	0.1	0.03		0.02	0.11		0.01	0.16	0.02		0.04	0.01	0.04	0.31	0.38	0.39	0.23	0.17
905	0.01	0.05	0.08	0.04		0.02	0.07		0	0.15	0.02		0.04	0.02	0.04	0.37	0.47	0.44	0.2	0.16
906	0.01	0.03	0.06	0.07		0.02	0.04		0	0.16	0.01		0.05	0.02	0.04	0.45	0.39	0.44	0.2	0.15
907	0.01	0.02	0.04	0.1		0.02	0.03		0.01	0.19	0.01		0.06	0.03	0.08	0.46	0.33	0.38	0.15	0.1
908	0.01	0.02	0.03	0.16		0.02	0.02		0.01	0.15	0.01		0.05	0.04	0.09	0.48	0.3	0.34	0.11	0.07
909	0.01	0.01	0.03	0.24		0.02	0.02		0.01	0.14	0.01		0.05	0.06	0.15	0.58	0.29	0.31	0.09	0.06
910	0.01	0.01	0.02	0.37		0.03	0.01		0.01	0.12	0.01		0.06	0.08	0.16	0.59	0.27	0.33	0.07	0.05
911	0.01	0.01	0.02	0.46		0.03	0.01		0.01	0.08	0.01		0.06	0.1	0.23	0.56	0.3	0.36	0.08	0.05
912	0.01	0.01	0.02	0.53		0.05	0.01		0.01	0.05	0.01		0.05	0.18	0.23	0.5	0.33	0.38	0.07	0.04
913	0.01	0.01	0.02	0.59		0.07	0.01		0.01	0.03	0.01		0.05	0.16	0.23	0.45	0.29	0.39	0.06	0.04
914	0.01	0.01	0.02	0.6		0.13	0.02		0.01	0.02	0.01		0.05	0.16	0.28	0.42	0.21	0.29	0.05	0.03
915	0.01	0.01	0.02	0.65		0.13	0.02		0.01	0.01	0.01		0.06	0.17	0.29	0.47	0.16	0.23	0.04	0.03
916	0.01	0.01	0.02	0.75		0.14	0.03		0.02	0.01	0.01		0.07	0.16	0.31	0.52	0.11	0.16	0.04	0.03
917	0.01	0.01	0.03	0.71		0.15	0.02		0.02	0.01	0.01		0.08	0.14	0.3	0.53	0.09	0.12	0.04	0.03
918	0.01	0.02	0.03	0.67		0.15	0.02		0.02	0.01	0.01		0.08	0.15	0.35	0.43	0.07	0.09	0.02	0.02
919	0.02	0.02	0.03	0.64		0.13	0.02		0.02	0.01	0.02		0.1	0.17	0.34	0.36	0.06	0.08	0.02	0.02
920	0.02	0.02	0.02	0.61		0.14	0.02		0.02	0.01	0.03		0.09	0.14	0.43	0.28	0.05	0.06	0.02	0.02
921	0.04	0.02	0.02	0.6		0.15	0.02		0.03	0.02	0.03		0.11	0.14	0.47	0.23	0.03	0.04	0.02	0.02
922	0.04	0.02	0.01	0.6		0.14	0.02		0.04	0.02	0.04		0.1	0.11	0.53	0.19	0.03	0.03	0.02	0.02
923	0.06	0.03	0.01	0.6		0.13	0.03		0.05	0.03	0.04		0.13	0.09	0.58	0.18	0.03	0.03	0.03	0.02
924	0.06	0.03	0.01	0.41		0.11	0.03		0.05	0.02	0.06		0.12	0.06	0.47	0.18	0.02	0.03	0.03	0.02
925	0.06	0.03	0.01	0.27		0.08	0.03		0.09	0.02	0.06		0.11	0.04	0.47	0.12	0.02	0.04	0.03	0.03
926	0.13	0.02	0.01	0.17		0.05	0.03		0.09	0.02	0.06		0.13	0.03	0.4	0.09	0.02	0.03	0.03	0.03
927	0.15	0.02	0.02	0.09		0.03	0.04		0.12	0.01	0.09		0.11	0.02	0.39	0.08	0.02	0.03	0.03	0.02
928	0.2	0.03	0.02	0.05		0.02	0.05		0.16	0.01	0.12		0.1	0.02	0.43	0.06	0.01	0.02	0.03	0.03
929	0.18	0.03	0.03	0.03		0.01	0.06		0.23	0.01	0.14		0.09	0.01	0.42	0.07	0.01	0.02	0.03	0.02
930	0.3	0.04	0.04	0.02		0.01	0.09		0.2	0.01	0.14		0.1	0.02	0.34	0.06	0.01	0.02	0.03	0.02
931	0.22	0.04	0.08	0.02		0.01	0.1		0.17	0.01	0.19		0.09	0.02	0.29	0.06	0.01	0.02	0.03	0.02
932	0.25	0.06	0.1	0.01		0.01	0.11		0.21	0.01	0.15		0.07	0.02	0.24	0.04	0.01	0.02	0.03	0.02
933	0.32	0.06	0.16	0.01		0.01	0.11		0.21	0.02	0.18		0.06	0.02	0.21	0.04	0.01	0.02	0.03	0.02
934	0.4	0.07	0.18	0.01		0.01	0.11		0.17	0.02	0.27		0.04	0.03	0.17	0.03	0.01	0.02	0.03	0.02
935	0.32	0.09	0.19	0.01		0.01	0.12		0.17	0.03	0.3		0.03	0.04	0.14	0.03	0.01	0.02	0.04	0.03
936	0.31	0.14	0.19	0.01		0.01	0.12		0.21	0.04	0.22		0.02	0.04	0.13	0.02	0.01	0.02	0.04	0.03
937	0.37	0.14	0.25	0.01		0.01	0.12		0.17	0.06	0.22		0.02	0.04	0.08	0.02	0.01	0.03	0.05	0.03
938	0.25	0.12	0.32	0.01		0.01	0.1		0.15	0.08	0.25		0.01	0.04	0.07	0.02	0.01	0.03	0.06	0.04
939	0.22	0.14	0.33	0.01		0.01	0.09		0.15	0.1	0.19		0.01	0.04	0.05	0.02	0.01	0.03	0.08	0.06
940	0.23	0.14	0.31	0.01		0.01	0.06		0.12	0.13	0.15		0.01	0.03	0.05	0.02	0.01	0.03	0.07	0.05
941	0.29	0.12	0.32	0.01		0.01	0.05		0.08	0.13	0.15		0.01	0.04	0.03	0.03	0.01	0.03	0.07	0.06
942	0.22	0.13	0.35	0.01		0.01	0.04		0.05	0.16	0.18		0.01	0.04	0.03	0.03	0.02	0.04	0.08	0.07
943	0.16	0.14	0.35	0.01		0.01	0.03		0.05	0.17	0.13		0.01	0.04	0.02	0.03	0.02	0.03	0.09	0.09
944	0.17	0.12	0.38	0.01		0.01	0.02		0.02	0.16	0.11		0.02	0.07	0.02	0.03	0.02	0.03	0.08	0.08
945	0.11	0.1	0.37	0.01		0.01	0.02		0.02	0.14	0.1		0.02	0.1	0.01	0.03	0.02	0.02	0.08	0.08
946	0.07	0.08	0.36	0.01		0.02	0.01		0.02	0.14	0.07		0.03	0.16	0.01	0.03	0.02	0.02	0.09	0.1
947	0.04	0.07	0.32	0.01		0.03	0.01		0.02	0.15	0.05		0.03	0.14	0.01	0.03	0.02	0.02	0.07	0.09
948	0.03	0.04	0.3	0.01		0.05	0.01		0.02	0.12	0.03		0.03	0.14	0.01	0.03	0.02	0.02	0.07	0.08
949	0.04	0.03	0.26	0.01		0.07	0.01		0.02	0.09	0.02		0.03	0.16	0.01	0.03	0.02	0.03	0.07	0.08
950	0.02	0.02	0.23	0.01		0.13	0.01		0.03	0.06	0.02		0.02	0.19	0.01	0.02	0.02	0.03	0.07	0.09
951	0.02	0.01	0.21	0.02		0.18	0.01		0.03	0.04	0.02		0.03	0.26	0.01	0.02	0.02	0.03	0.06	0.08
952	0.02	0.01	0.16	0.02		0.23	0.01		0.04	0.03	0.02		0.03	0.29	0.01	0.02	0.03	0.03	0.05	0.07
953	0.02	0.01	0.12	0.02		0.31	0.01		0.03	0.02	0.01		0.03	0.33	0.01	0.02	0.03	0.04	0.04	0.06
954	0.02	0.01	0.08	0.02		0.41	0.01		0.02	0.01	0.01		0.03	0.34	0.01	0.02	0.03	0.03	0.03	0.04
955	0.03	0.01	0.06	0.03		0.47	0.01		0.02	0.01	0.01		0.04	0.34	0.01	0.03	0.03	0.04	0.02	0.05
956	0.05	0.01	0.05	0.02		0.51	0.01		0.01	0.01	0.02		0.05	0.34	0.01	0.03	0.05	0.06	0.02	0.04
957	0.05	0.01	0.03	0.02		0.59	0.01		0.02	0.01	0.02		0.05	0.32	0.01	0.04	0.06	0.07	0.02	0.03
958	0.05	0.01	0.02	0.02		0.64	0.01		0.02	0.01	0.03		0.05	0.29	0.02	0.04	0.05	0.06	0.02	0.03
959	0.04	0.02	0.02	0.02		0.65	0.01		0.01	0.01	0.03		0.07	0.25	0.02	0.05	0.06	0.07	0.03	0.04
960	0.04	0.02	0.01	0.02		0.71	0.01		0.01	0.01	0.02		0.09	0.17	0.02	0.06	0.07	0.09	0.03	0.04
961	0.04	0.02	0.01	0.02		0.79	0.01		0.01	0.01	0.02		0.1	0.14	0.02	0.09	0.06	0.08	0.03	0.03
962	0.04	0.02	0.01	0.04		0.81	0.01		0.02	0.01	0.02		0.1	0.1	0.02	0.09	0.06	0.08	0.03	0.03
963	0.05	0.02	0.01	0.05		0.82	0.01		0.02	0.01	0.02		0.11	0.13	0.02	0.09	0.07	0.08	0.03	0.04
964	0.03	0.02	0.01	0.07		0.86	0.01		0.03	0.01	0.01		0.1	0.17	0.01	0.11	0.07	0.09	0.04	0.05
965	0.03	0.02	0.01	0.13		0.87	0.02		0.04	0.01	0.01		0.1	0.11	0.01	0.1	0.06	0.07	0.06	0.05
966	0.04	0.02	0.01	0.19		0.86	0.03		0.06	0.01	0.01		0.1	0.12	0.01	0.1	0.05	0.07	0.05	0.06
967	0.05	0.03	0.01	0.18		0.87	0.04		0.07	0.01	0.02		0.08	0.13	0.01	0.11	0.04	0.06	0.05	0.05
968	0.05	0.04	0.01	0.22		0.82	0.07		0.09	0.01	0.02		0.08	0.15	0.02	0.11	0.03	0.04	0.04	0.04
969	0.08	0.04	0.01	0.34		0.69	0.1		0.11	0.01	0.03		0.07	0.17	0.02	0.09	0.03	0.03	0.03	0.04
970	0.1	0.05	0.01	0.31		0.65	0.18		0.1	0.01	0.04		0.07	0.24	0.02	0.08	0.02	0.02	0.02	0.03
971	0.11	0.06	0.02	0.3		0.66	0.15		0.12	0.01	0.05		0.05	0.25	0.01	0.07	0.02	0.03	0.02	0.02
972	0.13	0.07	0.04	0.34		0.65	0.19		0.13	0.01	0.07		0.04	0.24	0.01	0.04	0.02	0.02	0.02	0.02
973	0.15	0.1	0.06	0.36		0.63	0.15		0.11	0.02	0.08		0.03	0.18	0.02	0.03	0.02	0.02	0.01	0.02
974	0.19	0.1	0.1	0.37		0.61	0.19		0.11	0.02	0.11		0.02	0.14	0.02	0.02	0.02	0.02	0.01	0.02
975	0.19	0.11	0.14	0.36		0.52	0.21		0.12	0.03	0.14		0.02	0.14	0.02	0.02	0.01	0.02	0.01	0.01
976	0.25	0.12	0.21	0.39		0.42	0.24		0.1	0.05	0.16		0.01	0.12	0.02	0.01	0.01	0.02	0.01	0.01
977	0.25	0.12	0.28	0.27		0.27	0.46		0.08	0.07	0.19		0.01	0.11	0.03	0.01	0.02	0.02	0.01	0.02
978	0.22	0.13	0.34	0.18		0.2	0.4		0.06	0.12	0.18		0.01	0.09	0.03	0.01	0.02	0.03	0.02	0.02
979	0.26	0.12	0.46	0.14		0.11	0.45		0.04	0.09	0.15		0.01	0.07	0.03	0.01	0.03	0.03	0.02	0.03
980	0.26	0.1	0.43	0.08		0.07	0.3		0.03	0.13	0.14		0.01	0.05	0.03	0.01	0.03	0.03	0.03	0.04
981	0.19	0.09	0.56	0.04		0.07	0.33		0.02	0.09	0.17		0.01	0.03	0.03	0.01	0.03	0.04	0.04	0.05
982	0.2	0.08	0.59	0.03		0.05	0.31		0.01	0.1	0.15		0.01	0.03	0.03	0.02	0.02	0.03	0.05	0.07
983	0.2	0.07	0.64	0.02		0.04	0.59		0.01	0.09	0.1		0.01	0.02	0.03	0.02	0.02	0.03	0.06	0.08
984	0.15	0.05	0.75	0.01		0.03	0.76		0.01	0.12	0.06		0.01	0.03	0.02	0.02	0.01	0.02	0.06	0.08
985	0.11	0.05	0.83	0.02		0.03	0.8		0.01	0.2	0.04		0.01	0.02	0.02	0.02	0.02	0.04	0.07	0.09
986	0.08	0.03	0.9	0.01		0.02	0.85		0.01	0.19	0.03		0.01	0.04	0.01	0.02	0.02	0.04	0.07	0.1
987	0.05	0.02	0.84	0.01		0.03	0.88		0.01	0.27	0.02		0.01	0.06	0.01	0.02	0.01	0.03	0.07	0.1
988	0.03	0.02	0.84	0.01		0.03	0.93		0.01	0.17	0.01		0.01	0.07	0.01	0.02	0.01	0.03	0.06	0.09
989	0.03	0.01	0.8	0.01		0.02	0.93		0.01	0.19	0.01		0.01	0.09	0.02	0.02	0.01	0.03	0.06	0.09
990	0.02	0.01	0.84	0.01		0.03	0.96		0.01	0.17	0.01		0.01	0.13	0.02	0.02	0.02	0.03	0.05	0.08
991	0.02	0.01	0.85	0.02		0.02	0.97		0.01	0.42	0.01		0.01	0.21	0.02	0.02	0.02	0.03	0.04	0.06
992	0.01	0.01	0.81	0.02		0.02	0.97		0.01	0.65	0.01		0.01	0.26	0.02	0.02	0.03	0.04	0.03	0.04
993	0.01	0.01	0.81	0.02		0.02	0.96		0.01	0.72	0.01		0.01	0.44	0.03	0.02	0.04	0.05	0.02	0.03
994	0.01	0.01	0.76	0.02		0.01	0.95		0.01	0.74	0.01		0.01	0.58	0.03	0.03	0.05	0.05	0.02	0.02
995	0.01	0.01	0.72	0.01		0.01	0.92		0.01	0.78	0.01		0.01	0.69	0.04	0.04	0.06	0.08	0.01	0.02
996	0.01	0.01	0.66	0.01		0.01	0.91		0.01	0.83	0.01		0.03	0.75	0.05	0.05	0.08	0.09	0.01	0.01
997	0.01	0.01	0.77	0.01		0.01	0.88		0.01	0.84	0.01		0.04	0.81	0.06	0.07	0.09	0.1	0.01	0.01
998	0.01	0.01	0.67	0.01		0.01	0.84		0.01	0.92	0.01		0.06	0.86	0.05	0.08	0.09	0.09	0.01	0.01
999	0.01	0.01	0.65	0.01		0.01	0.76		0.01	0.93	0.01		0.1	0.87	0.05	0.11	0.11	0.09	0.01	0.01
1000	0.01	0.01	0.71	0.01		0.01	0.51		0.01	0.94	0.01		0.14	0.92	0.05	0.15	0.12	0.1	0.01	0.01
1001	0.01	0.01	0.71	0.01		0.02	0.42		0.01	0.92	0.01		0.22	0.95	0.04	0.17	0.1	0.08	0.01	0.01
1002	0.01	0.01	0.72	0.01		0.02	0.27		0.01	0.91	0.01		0.19	0.96	0.05	0.17	0.09	0.08	0.01	0.01
1003	0.01	0.01	0.68	0.02		0.02	0.18		0.02	0.89	0.01		0.23	0.96	0.04	0.2	0.09	0.07	0.01	0.01
1004	0.01	0.01	0.77	0.03		0.02	0.12		0.04	0.89	0.01		0.18	0.96	0.04	0.22	0.08	0.06	0.01	0.01
1005	0.01	0.01	0.69	0.04		0.02	0.09		0.05	0.84	0.01		0.15	0.96	0.03	0.18	0.06	0.05	0.01	0.01
1006	0.01	0.02	0.68	0.07		0.02	0.11		0.06	0.75	0.01		0.17	0.96	0.04	0.18	0.05	0.04	0.01	0.01
1007	0.01	0.02	0.7	0.11		0.02	0.09		0.05	0.74	0.01		0.22	0.94	0.05	0.19	0.04	0.03	0.01	0.01
1008	0.01	0.04	0.77	0.17		0.02	0.09		0.07	0.7	0.02		0.25	0.94	0.06	0.2	0.03	0.02	0.01	0.01
1009	0.02	0.06	0.75	0.24		0.02	0.09		0.05	0.75	0.03		0.32	0.95	0.09	0.16	0.02	0.02	0.01	0.01
1010	0.03	0.09	0.7	0.21		0.01	0.09		0.04	0.74	0.05		0.45	0.93	0.1	0.12	0.02	0.01	0.01	0.01
1011	0.04	0.13	0.59	0.22		0.01	0.08		0.03	0.75	0.08		0.4	0.91	0.09	0.08	0.01	0.01	0.01	0.01
1012	0.06	0.13	0.52	0.23		0.01	0.07		0.04	0.69	0.1		0.27	0.87	0.09	0.05	0.01	0.01	0.01	0.01
1013	0.08	0.16	0.44	0.24		0.01	0.06		0.06	0.67	0.15		0.22	0.82	0.11	0.03	0.01	0.01	0.01	0.01
1014	0.13	0.1	0.36	0.26		0.01	0.05		0.06	0.67	0.12		0.34	0.82	0.09	0.02	0.01	0.01	0.01	0.01
1015	0.13	0.16	0.26	0.24		0.02	0.04		0.08	0.63	0.15		0.39	0.82	0.09	0.02	0.01	0.01	0.01	0.01
1016	0.14	0.17	0.16	0.24		0.03	0.03		0.06	0.6	0.15		0.49	0.82	0.1	0.01	0.01	0.01	0.02	0.03
1017	0.13	0.16	0.13	0.21		0.03	0.02		0.08	0.56	0.21		0.6	0.76	0.08	0.01	0.01	0.01	0.02	0.04
1018	0.13	0.28	0.17	0.17		0.03	0.02		0.09	0.58	0.2		0.71	0.66	0.07	0.01	0.01	0.01	0.03	0.06
1019	0.16	0.32	0.13	0.15		0.04	0.01		0.2	0.5	0.3		0.77	0.54	0.07	0.01	0.01	0.01	0.06	0.09
1020	0.14	0.4	0.13	0.09		0.07	0.01		0.51	0.51	0.39		0.79	0.5	0.08	0.01	0.01	0.01	0.09	0.11
1021	0.22	0.24	0.12	0.06		0.09	0.01		0.65	0.48	0.33		0.85	0.55	0.06	0.01	0.01	0.01	0.13	0.17
1022	0.24	0.29	0.13	0.04		0.11	0.01		0.72	0.41	0.41		0.87	0.57	0.05	0.01	0.01	0.01	0.15	0.17
1023	0.27	0.28	0.16	0.03		0.15	0.02		0.77	0.36	0.33		0.92	0.55	0.04	0.01	0.01	0.01	0.17	0.21
1024	0.31	0.36	0.23	0.02		0.18	0.02		0.8	0.32	0.43		0.94	0.48	0.03	0.01	0.01	0.01	0.18	0.23
1025	0.3	0.53	0.46	0.01		0.19	0.02		0.81	0.23	0.41		0.96	0.38	0.02	0.01	0.01	0.01	0.18	0.24
1026	0.3	0.64	0.47	0.01		0.23	0.03		0.79	0.18	0.67		0.96	0.31	0.02	0.01	0.01	0.01	0.22	0.29
1027	0.31	0.73	0.63	0.01		0.25	0.05		0.88	0.18	0.81		0.95	0.33	0.01	0.01	0.01	0.01	0.31	0.37
1028	0.44	0.79	0.71	0.01		0.27	0.09		0.85	0.19	0.87		0.95	0.45	0.01	0.01	0.01	0.01	0.42	0.5
1029	0.51	0.85	0.74	0.01		0.26	0.14		0.85	0.15	0.91		0.93	0.52	0.01	0.01	0.01	0.02	0.52	0.58
1030	0.59	0.87	0.81	0.01		0.25	0.21		0.82	0.14	0.94		0.9	0.41	0.01	0.01	0.02	0.03	0.53	0.64
1031	0.74	0.89	0.84	0.01		0.19	0.35		0.8	0.14	0.96		0.88	0.33	0.01	0.01	0.02	0.04	0.48	0.62
1032	0.83	0.91	0.9	0.01		0.19	0.44		0.75	0.11	0.96		0.83	0.27	0.01	0.01	0.03	0.06	0.44	0.55
1033	0.87	0.91	0.87	0.01		0.2	0.48		0.59	0.12	0.98		0.78	0.23	0.01	0.01	0.06	0.1	0.48	0.51
1034	0.89	0.9	0.85	0.01		0.2	0.65		0.4	0.17	0.99		0.68	0.25	0.01	0.02	0.08	0.12	0.6	0.6
1035	0.91	0.87	0.85	0.01		0.17	0.84		0.25	0.22	0.98		0.6	0.29	0.01	0.02	0.12	0.18	0.71	0.72
1036	0.93	0.86	0.81	0.01		0.14	0.89		0.19	0.26	0.96		0.47	0.28	0.01	0.04	0.14	0.19	0.79	0.82
1037	0.94	0.85	0.77	0.01		0.12	0.92		0.11	0.34	0.94		0.32	0.24	0.01	0.06	0.14	0.19	0.82	0.85
1038	0.93	0.8	0.76	0.02		0.07	0.94		0.11	0.47	0.91		0.23	0.21	0.01	0.11	0.13	0.15	0.88	0.91
1039	0.9	0.71	0.77	0.02		0.04	0.93		0.07	0.56	0.88		0.16	0.2	0.01	0.18	0.11	0.14	0.88	0.91
1040	0.87	0.57	0.72	0.03		0.03	0.94		0.07	0.61	0.86		0.13	0.21	0.01	0.18	0.15	0.2	0.9	0.92
1041	0.83	0.4	0.73	0.05		0.02	0.94		0.06	0.68	0.81		0.1	0.25	0.01	0.24	0.12	0.18	0.95	0.95
1042	0.8	0.22	0.74	0.07		0.02	0.94		0.07	0.84	0.72		0.08	0.29	0.01	0.19	0.18	0.25	0.97	0.97
1043	0.72	0.17	0.72	0.1		0.02	0.93		0.08	0.91	0.47		0.08	0.27	0.01	0.15	0.36	0.39	0.98	0.98
1044	0.58	0.12	0.71	0.14		0.01	0.95		0.07	0.94	0.41		0.07	0.21	0.01	0.16	0.4	0.44	0.98	0.98
1045	0.42	0.13	0.72	0.2		0.01	0.93		0.09	0.96	0.31		0.06	0.18	0.02	0.21	0.28	0.33	0.97	0.98
1046	0.27	0.14	0.68	0.27		0.01	0.88		0.05	0.96	0.26		0.07	0.16	0.04	0.27	0.22	0.24	0.97	0.98
1047	0.17	0.13	0.62	0.33		0.02	0.86		0.05	0.97	0.2		0.06	0.16	0.06	0.25	0.23	0.26	0.97	0.98
1048	0.11	0.14	0.63	0.38		0.02	0.81		0.04	0.97	0.18		0.05	0.19	0.08	0.47	0.25	0.26	0.97	0.98
1049	0.08	0.11	0.67	0.33		0.03	0.81		0.04	0.97	0.22		0.05	0.19	0.15	0.44	0.36	0.39	0.97	0.97
1050	0.09	0.13	0.62	0.4		0.03	0.86		0.03	0.96	0.22		0.04	0.16	0.16	0.33	0.52	0.57	0.97	0.97
1051	0.09	0.12	0.63	0.45		0.02	0.92		0.02	0.97	0.22		0.04	0.15	0.22	0.3	0.67	0.7	0.97	0.96
1052	0.05	0.12	0.75	0.43		0.02	0.88		0.02	0.96	0.19		0.04	0.15	0.25	0.41	0.76	0.78	0.94	0.92
1053	0.05	0.09	0.8	0.58		0.01	0.79		0.02	0.95	0.16		0.04	0.14	0.23	0.41	0.8	0.81	0.89	0.89
1054	0.04	0.09	0.77	0.61		0.01	0.78		0.02	0.96	0.15		0.03	0.18	0.24	0.43	0.83	0.84	0.85	0.88
1055	0.05	0.09	0.76	0.66		0.01	0.79		0.02	0.95	0.13		0.03	0.19	0.27	0.67	0.84	0.87	0.78	0.82
1056	0.05	0.06	0.82	0.54		0.01	0.83		0.03	0.93	0.12		0.03	0.14	0.34	0.78	0.89	0.91	0.65	0.63
1057	0.05	0.05	0.8	0.52		0.02	0.88		0.03	0.88	0.13		0.03	0.15	0.4	0.84	0.94	0.95	0.6	0.58
1058	0.04	0.04	0.78	0.54		0.02	0.92		0.04	0.88	0.14		0.03	0.16	0.49	0.88	0.95	0.96	0.59	0.49
1059	0.06	0.03	0.83	0.6		0.02	0.88		0.06	0.83	0.1		0.03	0.14	0.56	0.92	0.95	0.97	0.5	0.39
1060	0.05	0.02	0.83	0.74		0.02	0.83		0.1	0.72	0.07		0.03	0.15	0.59	0.93	0.95	0.97	0.42	0.33
1061	0.03	0.02	0.81	0.8		0.03	0.88		0.15	0.66	0.05		0.04	0.2	0.53	0.95	0.95	0.97	0.34	0.29
1062	0.03	0.03	0.79	0.82		0.05	0.9		0.19	0.54	0.04		0.04	0.21	0.45	0.98	0.95	0.97	0.48	0.36
1063	0.02	0.03	0.85	0.84		0.07	0.93		0.25	0.44	0.03		0.06	0.18	0.42	0.99	0.94	0.96	0.42	0.29
1064	0.02	0.03	0.82	0.85		0.12	0.95		0.36	0.35	0.03		0.11	0.17	0.55	0.99	0.92	0.95	0.41	0.23
1065	0.02	0.05	0.78	0.88		0.17	0.95		0.45	0.33	0.02		0.19	0.22	0.61	0.99	0.9	0.92	0.34	0.17
1066	0.02	0.08	0.87	0.89		0.2	0.92		0.56	0.33	0.02		0.27	0.2	0.68	0.99	0.88	0.91	0.22	0.15
1067	0.02	0.12	0.83	0.91		0.2	0.89		0.75	0.35	0.01		0.29	0.22	0.73	0.99	0.84	0.87	0.18	0.14
1068	0.02	0.17	0.83	0.91		0.26	0.88		0.86	0.4	0.01		0.39	0.31	0.83	0.98	0.86	0.89	0.16	0.12
1069	0.03	0.21	0.81	0.85		0.27	0.89		0.9	0.4	0.01		0.41	0.3	0.87	0.96	0.84	0.85	0.19	0.13
1070	0.04	0.29	0.85	0.84		0.26	0.85		0.92	0.43	0.02		0.5	0.28	0.87	0.94	0.7	0.72	0.17	0.11
1071	0.07	0.41	0.77	0.81		0.31	0.88		0.92	0.35	0.02		0.67	0.3	0.93	0.91	0.57	0.63	0.16	0.09
1072	0.12	0.47	0.79	0.79		0.31	0.9		0.92	0.33	0.04		0.81	0.35	0.93	0.88	0.45	0.41	0.15	0.08
1073	0.22	0.66	0.89	0.77		0.26	0.87		0.92	0.34	0.06		0.88	0.39	0.95	0.84	0.46	0.37	0.12	0.06
1074	0.25	0.82	0.84	0.68		0.24	0.85		0.94	0.33	0.09		0.91	0.49	0.96	0.76	0.49	0.3	0.09	0.05
1075	0.31	0.88	0.83	0.52		0.28	0.81		0.94	0.32	0.15		0.95	0.55	0.96	0.64	0.5	0.32	0.06	0.04
1076	0.4	0.92	0.79	0.3		0.27	0.81		0.9	0.31	0.27		0.96	0.48	0.97	0.44	0.52	0.28	0.05	0.03
1077	0.48	0.94	0.75	0.23		0.25	0.72		0.9	0.39	0.41		0.97	0.37	0.97	0.31	0.32	0.21	0.04	0.03
1078	0.63	0.95	0.74	0.13		0.2	0.81		0.84	0.44	0.5		0.98	0.41	0.97	0.18	0.25	0.16	0.03	0.03
1079	0.75	0.95	0.8	0.07		0.17	0.82		0.75	0.39	0.6		0.98	0.55	0.97	0.13	0.2	0.12	0.02	0.02
1080	0.85	0.96	0.86	0.06		0.12	0.73		0.71	0.44	0.69		0.99	0.5	0.97	0.1	0.21	0.13	0.02	0.02
1081	0.9	0.97	0.82	0.05		0.1	0.67		0.73	0.41	0.78		0.99	0.46	0.97	0.07	0.21	0.11	0.02	0.02
1082	0.93	0.96	0.82	0.06		0.09	0.73		0.7	0.47	0.83		0.99	0.54	0.96	0.06	0.18	0.1	0.02	0.02
1083	0.94	0.93	0.78	0.05		0.07	0.85		0.73	0.52	0.88		0.99	0.52	0.97	0.04	0.17	0.08	0.03	0.03
1084	0.94	0.92	0.77	0.06		0.05	0.75		0.77	0.6	0.91		0.99	0.42	0.97	0.03	0.11	0.07	0.04	0.05
1085	0.93	0.91	0.82	0.05		0.03	0.84		0.71	0.65	0.94		0.99	0.5	0.97	0.02	0.09	0.05	0.06	0.07
1086	0.96	0.9	0.86	0.06		0.02	0.83		0.69		0.96		0.99	0.47	0.97	0.02	0.08	0.04	0.08	0.11
1087	0.97	0.9	0.89	0.07		0.02	0.81		0.73		0.96		0.99	0.46	0.96	0.02	0.06	0.03	0.1	0.13
1088	0.96	0.86	0.9	0.06		0.01	0.79		0.76		0.97		0.99	0.41	0.94	0.02	0.04	0.02	0.14	0.19
1089	0.92	0.84	0.91	0.06		0.01	0.83		0.74		0.97		0.98	0.47	0.92	0.02	0.03	0.02	0.27	0.35
1090	0.88	0.71	0.93	0.06		0.01	0.82		0.76		0.97		0.98	0.41	0.94	0.01	0.02	0.02	0.46	0.53
1091	0.9	0.68	0.94	0.06		0.01	0.7		0.78		0.97		0.98	0.28	0.93	0.01	0.02	0.02	0.63	0.65
1092	0.7	0.6	0.95	0.05		0.01	0.81		0.74		0.97		0.98	0.43	0.9	0.01	0.02	0.02	0.74	0.75
1093	0.77	0.66	0.96	0.05		0.01	0.76		0.71		0.96		0.97	0.4	0.93	0.01	0.02	0.02	0.84	0.85
1094	0.75	0.69	0.96	0.04		0.01	0.67		0.74		0.95		0.97	0.37	0.92	0.01	0.03	0.02	0.9	0.91
1095	0.67	0.72	0.97	0.03		0.01	0.68		0.77		0.95		0.97	0.34	0.91	0.01	0.03	0.02	0.94	0.95
1096	0.58	0.74	0.96	0.03		0.01	0.71		0.81		0.96		0.96		0.88	0.02	0.03	0.03	0.97	0.97
1097	0.56	0.69	0.96	0.02		0.01	0.62		0.85		0.95		0.96		0.92	0.01	0.06	0.05	0.97	0.98
1098	0.72	0.68	0.96	0.02		0.01	0.63		0.81		0.94		0.96		0.9	0.02	0.09	0.08	0.98	0.98
1099	0.67	0.66	0.95	0.02		0.01	0.63		0.76		0.95		0.95		0.88	0.02	0.15	0.13	0.98	0.98
1100	0.69	0.72	0.95	0.02		0.01	0.62		0.67		0.93		0.95		0.86	0.02	0.23	0.18	0.99	0.99
1101	0.67	0.73	0.95	0.03		0.01	0.63		0.64		0.93		0.96		0.88	0.03	0.34	0.17	0.99	0.99
1102	0.66	0.73	0.95	0.04		0.01	0.67		0.6		0.93		0.96		0.89	0.05	0.47	0.24	0.99	0.99
1103	0.63	0.77	0.95	0.06		0.01	0.65		0.63		0.92		0.97		0.84	0.08	0.52	0.35	0.99	0.99
1104	0.62	0.82	0.95	0.08		0.01	0.61		0.51		0.92		0.96		0.85	0.1	0.65	0.53	0.99	0.99
1105	0.71	0.89	0.92	0.09		0.02	0.61		0.41		0.92		0.96		0.82	0.14	0.77	0.65	0.99	0.98
1106	0.66	0.91	0.9	0.09		0.03	0.53		0.36		0.94		0.96		0.74	0.21	0.9	0.82	0.99	0.98
1107	0.67	0.94	0.91	0.14		0.05	0.49		0.33		0.93		0.97		0.6	0.36	0.94	0.9	0.99	0.98
1108	0.67	0.94	0.92	0.26		0.08	0.47		0.3		0.93		0.97		0.66	0.5	0.96	0.93	0.98	0.97
1109	0.73	0.97	0.91	0.45		0.11	0.47		0.3		0.93		0.97		0.66	0.62	0.97	0.96	0.98	0.97
1110	0.84	0.98	0.91	0.7		0.16	0.4		0.32		0.93		0.98		0.54	0.68	0.97	0.97	0.98	0.97
1111	0.84	0.98	0.92	0.8		0.19	0.52		0.45		0.93		0.98		0.54	0.77	0.98	0.98	0.98	0.96
1112	0.87	0.98	0.89	0.83		0.22	0.59		0.4		0.95		0.98		0.56	0.81	0.98	0.98	0.98	0.95
1113	0.9	0.98	0.89	0.84		0.2	0.47		0.29		0.96		0.98		0.55	0.88	0.99	0.99	0.97	0.92
1114	0.89	0.98	0.88	0.85		0.26	0.41		0.33		0.96		0.98		0.46	0.92	0.99	0.98	0.97	0.93
1115	0.85	0.97	0.87	0.89		0.32	0.42		0.36		0.97		0.98		0.5	0.94	0.99	0.99	0.95	0.89
1116	0.85	0.97	0.87	0.93		0.37	0.51		0.4		0.97		0.97		0.55	0.96	0.98	0.98	0.95	0.92
1117	0.9	0.96	0.85	0.93		0.48	0.37		0.41		0.97		0.97		0.66	0.97	0.98	0.98	0.95	0.92
1118	0.9	0.96	0.87	0.91		0.54	0.47		0.46		0.98		0.96		0.72	0.97	0.98	0.98	0.93	0.9
1119	0.89	0.95	0.79	0.88		0.56	0.46		0.44		0.98		0.95		0.65	0.98	0.97	0.98	0.93	0.91
1120	0.91	0.93	0.76	0.85		0.49	0.32		0.42		0.98		0.96		0.57	0.98	0.97	0.98	0.92	0.9
1121	0.91	0.83	0.73	0.82		0.51	0.3		0.49		0.97		0.96		0.53	0.97	0.92	0.97	0.94	0.92
1122	0.89	0.86	0.73	0.79		0.48	0.47		0.45		0.97		0.94		0.63	0.97	0.92	0.95	0.94	0.91
1123	0.91	0.85	0.8	0.81		0.56	0.45		0.45		0.97		0.88		0.68	0.97	0.92	0.93	0.95	0.94
1124	0.94	0.79	0.74	0.77		0.7	0.44		0.58		0.96		0.83		0.82	0.97	0.86	0.93	0.93	0.94
1125	0.95	0.74	0.75	0.67		0.79	0.49		0.6		0.96		0.73		0.9	0.97	0.86	0.94	0.89	0.93
1126	0.95	0.69	0.69	0.62		0.87	0.56		0.5		0.96		0.83		0.93	0.97	0.81	0.93	0.9	0.94
1127	0.94	0.44	0.67	0.55		0.93	0.51		0.45		0.96		0.84		0.96	0.96	0.79	0.93	0.91	0.95
1128	0.93	0.25	0.62	0.57		0.94	0.41		0.51		0.96		0.76		0.96	0.96	0.75	0.92	0.91	0.95
1129	0.93	0.28	0.52	0.52		0.94	0.52		0.59		0.94		0.59		0.94	0.96	0.83	0.9	0.87	0.95
1130	0.95	0.28	0.63	0.54		0.95	0.46		0.57		0.94		0.45		0.96	0.94	0.85	0.91	0.82	0.93
1131	0.95	0.22	0.63	0.47		0.96	0.44		0.58		0.93		0.45		0.98	0.91	0.83	0.9	0.73	0.88
1132	0.96	0.19	0.69	0.5		0.97	0.53		0.55		0.93		0.54		0.97	0.94	0.85	0.92	0.62	0.85
1133	0.96	0.19	0.7	0.5		0.97	0.64		0.52		0.93		0.71		0.97	0.91	0.82	0.92	0.65	0.85
1134	0.96	0.14	0.7	0.41		0.97	0.64		0.45		0.93		0.73		0.97	0.95	0.82	0.91	0.73	0.89
1135	0.96	0.11	0.7	0.43		0.98	0.67		0.47		0.92		0.58		0.96	0.96	0.84	0.91	0.66	0.86
1136	0.96	0.15	0.67	0.44		0.98	0.81		0.44		0.88		0.43			0.96	0.9	0.91	0.55	0.82
1137	0.96	0.15	0.7	0.53		0.97	0.66		0.43		0.87		0.37			0.91	0.89	0.93	0.48	0.67
1138	0.96	0.09	0.72	0.53		0.96	0.7		0.48		0.86		0.36			0.91	0.9	0.93	0.43	0.44
1139	0.97	0.08	0.58	0.51		0.94	0.6		0.46		0.9		0.38			0.93	0.9	0.94	0.52	0.49
1140	0.97	0.08	0.59	0.55		0.9	0.72		0.48		0.89		0.54			0.91	0.9	0.94	0.61	0.45
1141	0.97	0.08	0.55	0.56		0.88	0.56		0.49		0.91		0.44			0.95	0.91	0.94	0.71	0.57
1142	0.97	0.08	0.54	0.62		0.87	0.42		0.56		0.86		0.38			0.95	0.92	0.94	0.64	0.55
1143	0.97	0.11	0.57	0.6		0.84	0.46		0.64		0.84		0.28			0.95	0.88	0.94	0.54	0.6
1144	0.98	0.12	0.66	0.66		0.7	0.42		0.67		0.89		0.29			0.92	0.84	0.93	0.46	0.47
1145	0.98	0.09	0.72	0.73		0.55	0.47		0.68		0.89		0.36			0.96	0.83	0.88	0.44	0.44
1146	0.98	0.09	0.7	0.85		0.52	0.37		0.7		0.92		0.36			0.98	0.82	0.87	0.62	0.62
1147	0.96	0.08	0.7	0.86		0.56	0.32		0.62		0.9		0.37			0.98	0.82	0.88	0.69	0.62
1148	0.97	0.08	0.66	0.87		0.6	0.22		0.63		0.9		0.3			0.98	0.77	0.9	0.77	0.66
1149	0.96	0.09	0.65	0.87		0.62	0.16		0.58		0.87		0.26			0.98	0.66	0.9	0.73	0.62
1150	0.93	0.11	0.57	0.88		0.63	0.26		0.48		0.88		0.25			0.98	0.57	0.89	0.75	0.6
1151	0.93	0.12	0.59	0.91		0.56	0.21		0.54		0.88		0.21			0.97	0.45	0.83	0.78	0.6
1152	0.91	0.1	0.64	0.88		0.43	0.27		0.56		0.89		0.24			0.98	0.55	0.68	0.8	0.6
1153	0.87	0.11	0.63	0.83		0.37	0.2		0.51		0.9		0.24			0.97	0.59	0.7	0.9	0.72
1154	0.8	0.12	0.71	0.78		0.36	0.21		0.48		0.9		0.24			0.97	0.67	0.65	0.9	0.66
1155	0.73	0.15	0.71	0.8		0.36	0.15		0.46		0.87		0.19			0.96	0.58	0.72	0.93	0.74
1156	0.7	0.19	0.78	0.83		0.42	0.14		0.43		0.88		0.19			0.96	0.57	0.61	0.91	0.72
1157	0.55	0.23	0.79	0.83		0.42	0.2		0.41		0.91		0.17			0.94	0.48	0.56	0.92	0.8
1158	0.45	0.3	0.84	0.84		0.45	0.19		0.42		0.89		0.14			0.91	0.46	0.48	0.91	0.79
1159	0.36	0.3	0.85	0.74		0.34	0.23		0.4		0.83		0.16			0.88	0.61	0.5	0.87	0.8
1160	0.34	0.39	0.86	0.72		0.31	0.18		0.35		0.81		0.13			0.81	0.63	0.7	0.87	0.79
1161	0.31	0.36	0.85	0.67		0.26	0.18		0.33		0.81		0.11			0.78	0.64	0.69	0.77	0.71
1162	0.28	0.29	0.83	0.67		0.24	0.19		0.44		0.81		0.12			0.73	0.51	0.75	0.72	0.74
1163	0.35	0.28	0.84	0.61		0.26	0.21		0.57		0.85		0.12			0.65	0.6	0.69	0.66	0.7
1164	0.28	0.23	0.73	0.52		0.21	0.27		0.55		0.86		0.11			0.57	0.63	0.7	0.58	0.64
1165	0.24	0.2	0.75	0.59		0.21	0.24		0.58		0.82		0.09			0.51	0.58	0.67	0.43	0.57
1166	0.23	0.21	0.74	0.52		0.16	0.34		0.54		0.75		0.09			0.4	0.71	0.65	0.33	0.49
1167	0.2	0.26	0.74	0.53		0.11	0.34		0.48		0.86		0.09			0.33	0.67	0.74	0.29	0.42
1168	0.2	0.21	0.77	0.49		0.13	0.34		0.47		0.91		0.07			0.34	0.72	0.66	0.19	0.35
1169	0.21	0.23	0.76	0.47		0.14	0.27		0.43		0.86		0.07			0.31	0.59	0.7	0.13	0.29
1170	0.3	0.2	0.78	0.43		0.11	0.28		0.48		0.83		0.06			0.38	0.71	0.58	0.1	0.23
1171	0.27	0.15	0.74	0.36		0.1	0.33		0.46		0.75		0.05			0.28	0.61	0.63	0.09	0.21
1172	0.24	0.18	0.75	0.42		0.14	0.28		0.41		0.64		0.05			0.25	0.54	0.63	0.08	0.15
1173	0.25	0.18	0.77	0.52		0.2	0.26		0.33		0.5		0.08			0.18	0.52	0.73	0.05	0.12
1174	0.3	0.2	0.78	0.53		0.16	0.21		0.35		0.73		0.09			0.18	0.48	0.8	0.04	0.09
1175	0.38	0.19	0.83	0.5		0.16	0.21		0.42		0.77		0.08			0.37	0.47	0.7	0.03	0.08
1176	0.29	0.19	0.84	0.5		0.25	0.25		0.41		0.77		0.08			0.32	0.37	0.66	0.03	0.06
1177	0.33	0.24	0.83	0.49		0.34	0.27		0.36		0.76		0.09			0.31	0.33	0.57	0.03	0.06
1178	0.24	0.25	0.8	0.51		0.5	0.27		0.32		0.7		0.11			0.24	0.27	0.54	0.03	0.06
1179	0.24	0.26	0.81	0.58		0.68	0.27		0.25		0.73		0.15			0.31	0.22	0.47	0.03	0.07
1180	0.27	0.29	0.85	0.55		0.82	0.27		0.22		0.72		0.17			0.32	0.15	0.42	0.03	0.05
1181	0.22	0.34	0.86	0.45		0.89	0.25		0.22		0.77		0.22			0.27	0.14	0.37	0.03	0.05
1182	0.27	0.42	0.92	0.42		0.92	0.2		0.28		0.59		0.23			0.35	0.16	0.34	0.03	0.04
1183	0.22	0.48	0.93	0.37		0.95	0.19		0.34		0.54		0.28			0.27	0.22	0.31	0.03	0.04
1184	0.23	0.62	0.96	0.38		0.96	0.21		0.3		0.48		0.43			0.34	0.15	0.23	0.03	0.05
1185	0.23	0.72	0.96	0.43		0.97	0.28		0.28		0.45		0.56			0.23	0.13	0.21	0.04	0.06
1186	0.27	0.72	0.97	0.47		0.98	0.28		0.19		0.62		0.72			0.26	0.12	0.2	0.07	0.1
1187	0.4	0.8	0.98	0.68		0.99	0.34		0.28		0.56		0.74			0.24	0.1	0.24	0.07	0.08
1188	0.4	0.81	0.97	0.69		0.99	0.26		0.29		0.64		0.72			0.25	0.13	0.21	0.1	0.11
1189	0.36	0.9	0.98	0.65		0.98	0.31		0.29		0.46		0.59			0.34	0.18	0.14	0.17	0.18
1190	0.26	0.92	0.98	0.61		0.99	0.39		0.28		0.45		0.63			0.25	0.23	0.1	0.23	0.23
1191	0.24	0.93	0.98	0.51		0.99	0.38		0.3		0.44		0.83			0.25	0.15	0.09	0.23	0.25
1192	0.26	0.94	0.97	0.43		0.99	0.38		0.29		0.43		0.89			0.2	0.19	0.08	0.23	0.25
1193	0.35	0.95	0.97	0.37		0.99	0.42		0.27		0.48		0.91			0.19	0.2	0.09	0.32	0.34
1194	0.44	0.94	0.93	0.31		0.98	0.48		0.35		0.39		0.84			0.18	0.24	0.09	0.32	0.36
1195	0.43	0.91	0.91	0.26		0.98	0.51		0.33		0.4		0.82			0.14	0.36	0.09	0.4	0.41
1196	0.41	0.94	0.83	0.22		0.98	0.57		0.33		0.38		0.72			0.14	0.41	0.08	0.43	0.47
1197	0.57	0.9	0.79	0.26		0.97	0.59		0.34		0.53		0.75			0.09	0.52	0.06	0.44	0.47
1198	0.66	0.86	0.72	0.25		0.96	0.64		0.34		0.57		0.77			0.09	0.3	0.05	0.37	0.42
1199	0.79	0.79	0.62	0.27		0.94	0.68		0.33		0.6		0.71			0.06	0.33	0.06	0.35	0.39
1200	0.8	0.73	0.55	0.27		0.91	0.75		0.26		0.6		0.64			0.06	0.4	0.07	0.39	0.43
1201	0.79	0.58	0.42	0.35		0.86	0.81		0.27		0.53		0.6			0.06	0.41	0.11	0.33	0.36
1202	0.82	0.43	0.3	0.36		0.9	0.87		0.2		0.49		0.56			0.07	0.37	0.08	0.35	0.37
1203	0.81	0.46	0.16	0.34		0.94	0.87		0.17		0.44		0.63			0.07	0.36	0.09	0.34	0.38
1204	0.87	0.34	0.13	0.38		0.93	0.88		0.19		0.57		0.69			0.05	0.45	0.14	0.33	0.35
1205	0.9	0.35	0.13	0.33		0.9	0.89		0.21		0.68		0.64			0.04	0.41	0.18	0.3	0.28
1206	0.89	0.31	0.18	0.35		0.85	0.88		0.22		0.75		0.59			0.05	0.56	0.2	0.32	0.28
1207	0.89	0.28	0.16	0.49		0.79	0.93		0.19		0.66		0.56			0.05	0.62	0.2	0.35	0.3
1208	0.9	0.24	0.09	0.56		0.76	0.94		0.15		0.7		0.56			0.06	0.61	0.27	0.29	0.26
1209	0.92	0.24	0.07	0.59		0.81	0.96		0.13		0.74		0.61			0.07	0.53	0.23	0.33	0.29
1210	0.94	0.35	0.05	0.68		0.88	0.95		0.13		0.81		0.62			0.08	0.44	0.28	0.28	0.26
1211	0.94	0.26	0.08	0.77		0.82	0.96		0.15		0.91		0.64			0.08	0.45	0.32	0.23	0.21
1212	0.91	0.24	0.17	0.76		0.74	0.98		0.15		0.93		0.64			0.1	0.33	0.32	0.18	0.15
1213	0.88	0.18		0.82		0.73	0.97		0.2		0.93		0.64			0.1	0.39	0.33	0.2	0.18
1214	0.87	0.18		0.84		0.71	0.98		0.2		0.87		0.67			0.12	0.36	0.32	0.2	0.17
1215	0.83	0.21		0.9		0.76	0.98		0.23		0.88		0.77			0.15	0.38	0.37	0.2	0.18
1216	0.81	0.18		0.91		0.83	0.99		0.24		0.92		0.84			0.14	0.35	0.26	0.21	0.19
1217	0.75	0.27		0.92		0.85	0.99		0.31		0.93		0.87			0.17	0.38	0.26	0.23	0.2
1218	0.71	0.25		0.91		0.81	0.99		0.37		0.95		0.87			0.17	0.45	0.26	0.24	0.2
1219	0.67	0.31		0.89		0.77	0.99		0.37		0.96		0.85			0.17	0.44	0.29	0.33	0.26
1220	0.75	0.3		0.88		0.75	0.99		0.45		0.96		0.86			0.21	0.43	0.19	0.31	0.27
1221	0.71	0.35		0.87		0.78	0.99		0.49		0.95		0.84			0.23	0.38	0.21	0.34	0.3
1222	0.68	0.4		0.88		0.86	0.98		0.56		0.94		0.85			0.32	0.27	0.27	0.33	0.32
1223	0.67	0.45		0.86		0.87	0.98		0.6		0.95		0.88			0.29	0.21	0.24	0.33	0.32
1224	0.67	0.55		0.78		0.88	0.98		0.67		0.94		0.82			0.3	0.23	0.27	0.4	0.37
1225	0.7	0.51		0.75		0.89	0.98		0.73		0.94		0.83			0.24	0.23	0.22	0.41	0.39
1226	0.65	0.44		0.67		0.89	0.98		0.75		0.95		0.83			0.19	0.23	0.18	0.46	0.44
1227	0.69	0.43		0.65		0.91	0.98		0.81		0.96		0.84			0.16	0.26	0.14	0.4	0.39
1228	0.72	0.51		0.62		0.94	0.98		0.89		0.95		0.74			0.18	0.25	0.17	0.32	0.31
1229	0.77	0.5		0.61		0.97	0.98		0.92		0.96		0.61			0.21	0.33	0.16	0.32	0.32
1230	0.78	0.55		0.59		0.98	0.98		0.93		0.96		0.52			0.2	0.41	0.16	0.27	0.26
1231	0.79			0.53		0.95	0.98		0.95		0.96		0.4			0.22	0.47	0.16	0.39	0.37
1232	0.87			0.54		0.94	0.97		0.94		0.94		0.47			0.22	0.44	0.17	0.35	0.34
1233	0.92			0.42		0.93	0.98		0.93		0.94		0.42			0.21	0.39	0.21	0.41	0.39
1234	0.95			0.41		0.86	0.98		0.91		0.95		0.45			0.24	0.32	0.2	0.29	0.28
1235	0.96			0.37		0.84	0.99		0.95		0.94		0.36			0.23	0.33	0.2	0.41	0.41
1236	0.97			0.33		0.85	0.98		0.92		0.94		0.4			0.24	0.3	0.2	0.39	0.39
1237	0.96			0.24		0.83	0.98		0.91		0.94		0.37			0.23	0.36	0.21	0.27	0.27
1238	0.95			0.15		0.58	0.98		0.9		0.94		0.26			0.21	0.32	0.21	0.43	0.43
1239	0.96			0.17		0.64	0.98		0.87		0.94		0.38			0.2	0.25	0.23	0.38	0.38
1240	0.97			0.17		0.54	0.97		0.89		0.95		0.33			0.18	0.24	0.25	0.38	0.38
1241	0.97			0.14		0.64	0.97		0.88		0.96		0.34			0.22	0.22	0.27	0.25	0.25
1242	0.97			0.11		0.57	0.96		0.87		0.95		0.27			0.23	0.35	0.23
1243	0.96			0.11		0.64	0.95		0.85		0.94					0.32	0.33	0.18
1244	0.96			0.08		0.66	0.96		0.84		0.95					0.33	0.4	0.2
1245	0.96			0.08		0.54	0.94		0.85		0.95					0.31	0.27	0.18
1246	0.96			0.08		0.68	0.95		0.86		0.95					0.31	0.26	0.25
1247	0.97			0.06		0.61	0.94		0.89		0.96					0.31	0.25	0.22
1248	0.96			0.05		0.57	0.91		0.87		0.97					0.35	0.16	0.24
1249	0.96			0.05		0.59	0.85		0.88		0.97					0.35	0.29	0.17
1250	0.94			0.05		0.71	0.83		0.88		0.95					0.39	0.27	0.2
1251	0.94			0.05		0.75	0.86		0.88		0.94					0.3	0.29	0.2
1252	0.95			0.05		0.71	0.78		0.86		0.9					0.24	0.26	0.14
1253	0.95			0.06		0.85	0.83		0.84		0.85					0.27		0.25
1254	0.96			0.04		0.84	0.74		0.85		0.81					0.23		0.24
1255	0.95			0.05		0.92	0.73		0.76		0.82					0.34		0.25
1256	0.95			0.05		0.87	0.64		0.7		0.84					0.3		0.21
1257	0.95			0.09		0.91	0.66		0.55		0.67					0.37
1258	0.96			0.12		0.93	0.74		0.48		0.64					0.3
1259	0.96			0.15		0.92	0.55		0.44		0.63					0.31
1260	0.96			0.19		0.94	0.63		0.3		0.64					0.31
1261	0.96			0.18		0.91	0.51		0.23		0.67					0.22
1262	0.96			0.21		0.88	0.47		0.15		0.7					0.33
1263	0.97			0.28		0.81	0.45		0.18		0.8					0.31
1264	0.97			0.42		0.86			0.18		0.63					0.31
1265	0.96			0.47		0.86			0.2		0.61					0.23
1266	0.96			0.5		0.8			0.18		0.69
1267	0.96			0.52		0.87			0.13		0.74
1268	0.96			0.53		0.87			0.14		0.82
1269	0.95			0.6		0.84			0.12		0.85
1270	0.96			0.7		0.72			0.16		0.9
1271	0.96			0.83		0.8			0.16		0.86
1272	0.96			0.79		0.72			0.19		0.9
1273	0.94			0.84		0.7			0.23		0.93
1274	0.94			0.84		0.78			0.2		0.93
1275	0.91			0.86		0.75			0.22		0.93
1276	0.87			0.88		0.73			0.28		0.92
1277	0.85			0.89					0.26		0.93
1278	0.79			0.9					0.32		0.9
1279	0.79			0.87					0.36		0.89
1280	0.73			0.88					0.31		0.88
1281	0.71			0.88					0.34		0.85
1282	0.6			0.87					0.41		0.85
1283	0.52			0.89					0.48
1284	0.34			0.91					0.44
1285	0.21			0.91					0.48
1286	0.17			0.89					0.48
1287	0.15			0.92					0.52
1288	0.17			0.91					0.73
1289	0.24			0.9					0.86
1290	0.29			0.91					0.92
1291	0.21			0.91					0.92
1292	0.16			0.91					0.94
1293	0.2			0.92					0.95
1294	0.22			0.93					0.97
1295	0.35			0.92					0.98
1296	0.44			0.92					0.99
1297	0.49			0.93					0.99
1298	0.47			0.93					0.99
1299	0.44			0.92					0.99
1300	0.53			0.91					0.98
1301	0.57			0.9					0.95
1302	0.63			0.88					0.95
1303	0.69			0.86					0.95
1304	0.78			0.82					0.93
1305	0.82			0.79					0.96
1306	0.79			0.74					0.92
1307	0.84			0.63					0.9
1308	0.83			0.61					0.81
1309	0.79			0.6					0.88
1310	0.69			0.51					0.91
1311	0.73			0.41					0.78
1312	0.72			0.34					0.81
1313	0.65			0.34					0.66
1314	0.66			0.28					0.63
1315	0.55			0.29					0.61
1316	0.64			0.28
1317	0.68			0.27
1318	0.63			0.23
1319	0.77			0.2
1320	0.75			0.2
1321	0.73			0.13
1322	0.65			0.12
1323	0.73			0.12
1324	0.7			0.12
1325	0.61			0.11
1326	0.64			0.13
1327	0.62			0.2
1328	0.61			0.19
1329	0.48			0.2
1330	0.56			0.26
1331	0.57			0.32
1332	0.49			0.25
1333	0.41			0.27
1334	0.43			0.23
1335	0.51			0.2
1336	0.49			0.24
1337	0.37			0.22
1338	0.38			0.23
1339	0.37			0.22
1340	0.3			0.26
1341	0.38			0.3
1342				0.36
1343				0.4
1344				0.48
1345				0.55
1346				0.42
1347				0.46
1348				0.48
1349				0.52
1350				0.61
1351				0.64
1352				0.7
1353				0.6
1354				0.68
1355				0.72
1356				0.79
1357				0.7
1358				0.8
1359				0.88
1360				0.84
1361				0.87
1362				0.88
1363				0.88
1364				0.79
1365				0.81
1366				0.8
1367				0.74
1368				0.69
1369				0.75
1370				0.76
1371				0.75
1372				0.8
1373				0.82
1374				0.8
1375				0.78
1376				0.84
1377				0.85
1378				0.85
1379				0.87
1380				0.86
1381				0.85
1382				0.84
1383				0.92
1384				0.95
1385				0.97
1386				0.98
1387				0.98
1388				0.98
1389				0.98
1390				0.99
1391				0.99
1392				0.99
1393				0.98
1394				0.98
1395				0.98
1396				0.98
1397				0.98
1398				0.98
1399				0.96
1400				0.93
1401				0.92
1402				0.93
1403				0.94
1404				0.92
1405				0.83
1406				0.75
1407				0.68
1408				0.72
1409				0.71
1410				0.72
1411				0.63
1412				0.51
1413				0.47
1414				0.44
1415				0.47
1416				0.41
1417				0.39
1418				0.32
1419				0.29
1420				0.26
1421				0.22
1422				0.21
1423				0.19
1424				0.19
1425				0.18
1426				0.21
1427				0.19
1428				0.15
1429				0.2
1430				0.19
1431				0.23
1432				0.19
1433				0.2
1434				0.19
1435				0.18
1436				0.22
1437				0.2
1438				0.21
1439				0.24
1440				0.3
1441				0.24
1442				0.21
1443				0.4
1444				0.38
1445				0.38
1446				0.28
1447				0.29
1448				0.31
1449				0.4
1450				0.55
1451				0.61
1452				0.62
1453				0.6
1454				0.66
1455				0.66
1456				0.76
1457				0.86
1458				0.81
1459				0.83
1460				0.78
1461				0.82
1462				0.83
1463				0.88
1464				0.87
1465				0.79
1466				0.85
1467				0.83
1468				0.83
1469				0.74
1470				0.81
1471				0.78
1472				0.71
1473				0.75
1474				0.73
1475				0.69
1476				0.62
1477				0.7
1478				0.66
1479				0.65

## Sheet: KIRREL1
S2 Table: DISOPRED 3.1 prediction confidence for each residue in Nephrin, KIRREL1, CD2AP, podocin, and TRPC6 and their orthologs sequences. A predicted threshold value of ≥0.5 for residue indicates it be intrinsically unstructured.
Residue No.	DISOPRED3 - Prediction confidence
	Priapulus	Caenorhabditis	Hypsibius	Drosophila	Brachionus	Macrostomum	Octopus	Capitella	Lingula	Saccoglossus	Acanthaster	Branchiostoma	Ciona	Petromyzon	Danio	Xenopus	Anolis	Gallus	Ornithorhynehus	Rattus	Mus	Pan	Homo sapiens
1	0.92	0.94	0.18	0.92	0.95	0.92	0.93	0.95	0.94	0.96	0.95	0.96	0.94	0.93	0.96	0.96	0.96	0.92	0.95	0.96	0.94	0.95	0.94
2	0.9	0.96	0.12	0.9	0.93	0.91	0.9	0.96	0.93	0.97	0.95	0.97	0.95	0.93	0.97	0.97	0.97	0.94	0.96	0.96	0.95	0.96	0.95
3	0.86	0.96	0.16	0.9	0.95	0.91	0.88	0.96	0.94	0.97	0.95	0.97	0.95	0.94	0.97	0.97	0.97	0.95	0.96	0.96	0.94	0.96	0.96
4	0.85	0.97	0.17	0.92	0.95	0.93	0.93	0.96	0.94	0.97	0.95	0.98	0.95	0.94	0.98	0.97	0.97	0.96	0.96	0.96	0.96	0.96	0.96
5	0.88	0.97	0.14	0.94	0.94	0.92	0.91	0.96	0.94	0.97	0.95	0.98	0.95	0.94	0.98	0.97	0.97	0.96	0.97	0.97	0.95	0.96	0.95
6	0.89	0.98	0.18	0.96	0.96	0.93	0.92	0.97	0.95	0.98	0.94	0.98	0.95	0.95	0.98	0.98	0.98	0.96	0.97	0.97	0.95	0.96	0.96
7	0.91	0.98	0.15	0.96	0.97	0.94	0.91	0.97	0.96	0.98	0.95	0.99	0.96	0.95	0.99	0.97	0.98	0.96	0.98	0.98	0.95	0.97	0.97
8	0.96	0.99	0.14	0.98	0.99	0.97	0.95	0.97	0.98	0.99	0.97	0.99	0.98	0.97	0.99	0.96	0.99	0.98	0.98	0.99	0.97	0.98	0.98
9	0.95	0.99	0.12	0.98	0.98	0.98	0.92	0.96	0.98	0.99	0.95	0.99	0.97	0.97	0.98	0.94	0.99	0.98	0.97	0.99	0.97	0.98	0.98
10	0.92	0.99	0.11	0.97	0.98	0.97	0.91	0.94	0.97	0.99	0.96	0.99	0.97	0.96	0.96	0.91	0.97	0.98	0.93	0.99	0.97	0.95	0.95
11	0.91	0.99	0.11	0.97	0.98	0.96	0.94	0.9	0.97	0.99	0.96	0.99	0.97	0.93	0.95	0.87	0.94	0.97	0.89	0.99	0.97	0.91	0.93
12	0.96	0.99	0.09	0.97	0.98	0.96	0.94	0.87	0.97	0.99	0.97	0.99	0.96	0.91	0.91	0.83	0.91	0.94	0.87	0.98	0.96	0.89	0.9
13	0.97	0.98	0.11	0.97	0.98	0.94	0.95	0.82	0.97	0.98	0.97	0.99	0.95	0.87	0.9	0.72	0.88	0.91	0.83	0.98	0.95	0.85	0.87
14	0.97	0.97	0.11	0.97	0.96	0.94	0.95	0.77	0.97	0.95	0.98	0.98	0.92	0.82	0.84	0.51	0.86	0.9	0.79	0.98	0.94	0.83	0.85
15	0.98	0.94	0.08	0.95	0.96	0.93	0.95	0.57	0.97	0.93	0.97	0.97	0.93	0.8	0.7	0.31	0.81	0.83	0.69	0.97	0.9	0.8	0.82
16	0.97	0.94	0.06	0.93	0.95	0.92	0.95	0.47	0.97	0.91	0.96	0.95	0.89	0.76	0.46	0.21	0.74	0.75	0.54	0.97	0.87	0.69	0.74
17	0.97	0.87	0.05	0.93	0.94	0.88	0.95	0.39	0.97	0.87	0.96	0.93	0.84	0.68	0.38	0.1	0.49	0.57	0.32	0.97	0.84	0.42	0.46
18	0.97	0.79	0.07	0.91	0.95	0.8	0.95	0.23	0.97	0.81	0.96	0.9	0.79	0.47	0.3	0.06	0.34	0.41	0.18	0.97	0.8	0.28	0.33
19	0.98	0.59	0.08	0.86	0.91	0.84	0.95	0.18	0.94	0.76	0.96	0.85	0.7	0.36	0.17	0.04	0.19	0.29	0.13	0.96	0.63	0.19	0.23
20	0.98	0.52	0.07	0.79	0.91	0.69	0.96	0.12	0.92	0.53	0.96	0.75	0.61	0.16	0.15	0.04	0.12	0.16	0.08	0.96	0.65	0.11	0.13
21	0.98	0.47	0.1	0.68	0.81	0.75	0.95	0.13	0.89	0.43	0.96	0.55	0.45	0.09	0.11	0.05	0.1	0.15	0.07	0.94	0.6	0.1	0.1
22	0.98	0.34	0.13	0.58	0.73	0.75	0.96	0.12	0.87	0.35	0.96	0.46	0.48	0.05	0.15	0.04	0.09	0.11	0.08	0.93	0.52	0.09	0.08
23	0.96	0.35	0.15	0.48	0.71	0.74	0.96	0.12	0.86	0.31	0.96	0.35	0.38	0.04	0.12	0.05	0.12	0.14	0.08	0.87	0.49	0.13	0.11
24	0.94	0.22	0.24	0.49	0.69	0.77	0.96	0.11	0.82	0.23	0.97	0.21	0.28	0.04	0.13	0.05	0.1	0.16	0.06	0.88	0.42	0.11	0.1
25	0.9	0.24	0.25	0.52	0.68	0.75	0.96	0.07	0.76	0.18	0.98	0.16	0.26	0.05	0.12	0.05	0.09	0.16	0.06	0.87	0.45	0.1	0.1
26	0.86	0.22	0.33	0.56	0.55	0.69	0.96	0.07	0.51	0.23	0.98	0.14	0.22	0.06	0.07	0.05	0.06	0.11	0.06	0.75	0.4	0.08	0.08
27	0.83	0.26	0.29	0.6	0.5	0.68	0.95	0.05	0.38	0.21	0.98	0.18	0.24	0.05	0.08	0.05	0.05	0.08	0.04	0.84	0.56	0.06	0.06
28	0.74	0.2	0.29	0.54	0.4	0.73	0.92	0.05	0.27	0.26	0.96	0.19	0.22	0.06	0.06	0.05	0.05	0.09	0.05	0.83	0.61	0.06	0.06
29	0.6	0.12	0.32	0.52	0.27	0.59	0.88	0.05	0.15	0.23	0.96	0.17	0.25	0.06	0.07	0.05	0.04	0.07	0.04	0.84	0.56	0.05	0.05
30	0.35	0.13	0.32	0.52	0.23	0.5	0.84	0.05	0.11	0.16	0.93	0.14	0.16	0.05	0.07	0.05	0.04	0.08	0.05	0.81	0.55	0.06	0.06
31	0.27	0.09	0.44	0.54	0.19	0.52	0.82	0.04	0.07	0.13	0.9	0.1	0.11	0.06	0.07	0.05	0.04	0.08	0.05	0.84	0.51	0.07	0.06
32	0.18	0.09	0.46	0.49	0.16	0.49	0.77	0.03	0.07	0.11	0.86	0.09	0.11	0.06	0.06	0.05	0.04	0.09	0.05	0.85	0.54	0.06	0.06
33	0.11	0.09	0.49	0.42	0.15	0.47	0.72	0.03	0.06	0.14	0.82	0.07	0.09	0.07	0.05	0.04	0.03	0.07	0.04	0.79	0.56	0.05	0.05
34	0.11	0.1	0.48	0.38	0.1	0.36	0.66	0.02	0.06	0.12	0.77	0.08	0.09	0.08	0.05	0.03	0.02	0.06	0.03	0.85	0.7	0.04	0.04
35	0.09	0.08	0.48	0.35	0.07	0.41	0.57	0.02	0.05	0.13	0.52	0.08	0.09	0.09	0.03	0.03	0.02	0.06	0.03	0.87	0.76	0.04	0.04
36	0.11	0.06	0.43	0.36	0.04	0.3	0.45	0.01	0.04	0.12	0.52	0.08	0.08	0.07	0.02	0.02	0.01	0.03	0.02	0.85	0.73	0.02	0.02
37	0.07	0.06	0.39	0.39	0.03	0.29	0.37	0.01	0.04	0.09	0.4	0.06	0.06	0.06	0.02	0.01	0.01	0.02	0.01	0.81	0.72	0.02	0.02
38	0.08	0.03	0.43	0.45	0.02	0.28	0.27	0.01	0.03	0.08	0.32	0.05	0.05	0.07	0.02	0.01	0.01	0.02	0.01	0.8	0.71	0.02	0.02
39	0.07	0.02	0.4	0.48	0.02	0.28	0.17	0.01	0.03	0.06	0.21	0.04	0.04	0.04	0.02	0.01	0.01	0.02	0.01	0.79	0.7	0.01	0.02
40	0.06	0.02	0.34	0.55	0.02	0.26	0.19	0.01	0.03	0.06	0.18	0.03	0.02	0.03	0.02	0.01	0.01	0.02	0.01	0.73	0.71	0.02	0.02
41	0.07	0.02	0.34	0.59	0.01	0.18	0.17	0.01	0.03	0.04	0.12	0.02	0.02	0.03	0.02	0.01	0.01	0.02	0.01	0.73	0.67	0.01	0.02
42	0.05	0.01	0.32	0.48	0.02	0.15	0.15	0.01	0.03	0.03	0.12	0.02	0.02	0.02	0.01	0.01	0.01	0.02	0.01	0.72	0.64	0.02	0.02
43	0.06	0.01	0.25	0.49	0.02	0.1	0.1	0.01	0.02	0.02	0.11	0.01	0.01	0.02	0.01	0.01	0.01	0.02	0.01	0.67	0.62	0.02	0.02
44	0.05	0.01	0.22	0.48	0.02	0.12	0.12	0.01	0.02	0.02	0.08	0.01	0.01	0.02	0.01	0.01	0.01	0.01	0.01	0.62	0.59	0.01	0.01
45	0.06	0.01	0.19	0.4	0.03	0.08	0.13	0.01	0.01	0.02	0.09	0.01	0.01	0.03	0.01	0.01	0.01	0.01	0.01	0.5	0.5	0.01	0.01
46	0.05	0.01	0.15	0.33	0.04	0.07	0.08	0.01	0.01	0.01	0.08	0.01	0.01	0.02	0.01	0.01	0.01	0.01	0.01	0.46	0.47	0.01	0.01
47	0.04	0.01	0.14	0.34	0.04	0.07	0.1	0.01	0.01	0.02	0.11	0.01	0.01	0.01	0.01	0.01	0.01	0.01	0.01	0.39	0.41	0.02	0.01
48	0.03	0.01	0.13	0.4	0.03	0.04	0.09	0.01	0.01	0.02	0.12	0.01	0.01	0.01	0.01	0.01	0.01	0.01	0.01	0.37	0.36	0.01	0.01
49	0.02	0.01	0.12	0.42	0.03	0.04	0.09	0.01	0.01	0.01	0.17	0.01	0.01	0.01	0.01	0.01	0.01	0.01	0.01	0.31	0.27	0.01	0.01
50	0.02	0.01	0.1	0.31	0.02	0.04	0.08	0.01	0.01	0.01	0.14	0.01	0.01	0.01	0.01	0.01	0.01	0.01	0.01	0.31	0.26	0.01	0.01
51	0.02	0.01	0.09	0.25	0.02	0.07	0.09	0.01	0.01	0.01	0.11	0.01	0.01	0.01	0.01	0.01	0.01	0.01	0.01	0.27	0.24	0.01	0.01
52	0.02	0.01	0.08	0.21	0.01	0.06	0.07	0.01	0.01	0.01	0.14	0.01	0.01	0.01	0.01	0.01	0.01	0.01	0.01	0.19	0.18	0.01	0.01
53	0.01	0.01	0.07	0.16	0.01	0.04	0.05	0.02	0.01	0.01	0.12	0.01	0.01	0.01	0.01	0.01	0.01	0.01	0.01	0.19	0.18	0.01	0.01
54	0.01	0.01	0.07	0.14	0.01	0.04	0.05	0.02	0.01	0.01	0.14	0.01	0.01	0.01	0.01	0.01	0.01	0.01	0.01	0.16	0.15	0.02	0.01
55	0.01	0.01	0.06	0.14	0.01	0.03	0.03	0.03	0.01	0.01	0.16	0.01	0.01	0.01	0.01	0.01	0.01	0.01	0.01	0.17	0.15	0.01	0.01
56	0.02	0.01	0.06	0.13	0.01	0.03	0.02	0.03	0.01	0.01	0.16	0.01	0.01	0.01	0.01	0.01	0.01	0.02	0.02	0.15	0.13	0.03	0.02
57	0.02	0.01	0.06	0.09	0.01	0.03	0.02	0.06	0.01	0.01	0.14	0.01	0.01	0.01	0.02	0.01	0.01	0.02	0.02	0.17	0.14	0.02	0.02
58	0.02	0.02	0.05	0.08	0.02	0.04	0.02	0.08	0.01	0.01	0.12	0.01	0.01	0.01	0.03	0.02	0.02	0.02	0.02	0.14	0.12	0.03	0.03
59	0.02	0.03	0.04	0.1	0.02	0.03	0.01	0.11	0.01	0.01	0.16	0.01	0.01	0.02	0.05	0.04	0.03	0.04	0.05	0.1	0.09	0.05	0.05
60	0.02	0.04	0.04	0.1	0.02	0.03	0.01	0.14	0.01	0.01	0.11	0.01	0.01	0.01	0.06	0.05	0.04	0.05	0.06	0.11	0.09	0.06	0.06
61	0.02	0.05	0.03	0.07	0.02	0.04	0.01	0.18	0.01	0.01	0.1	0.01	0.01	0.02	0.08	0.06	0.05	0.07	0.07	0.09	0.08	0.08	0.07
62	0.02	0.07	0.02	0.08	0.02	0.05	0.01	0.17	0.01	0.01	0.11	0.02	0.01	0.03	0.13	0.09	0.08	0.1	0.12	0.09	0.08	0.1	0.09
63	0.03	0.1	0.02	0.08	0.02	0.07	0.01	0.19	0.01	0.02	0.08	0.04	0.01	0.04	0.13	0.13	0.13	0.14	0.18	0.09	0.08	0.13	0.11
64	0.02	0.13	0.02	0.07	0.02	0.07	0.01	0.28	0.01	0.03	0.08	0.05	0.02	0.05	0.19	0.14	0.15	0.15	0.2	0.08	0.08	0.13	0.11
65	0.03	0.18	0.01	0.06	0.03	0.09	0.01	0.25	0.02	0.03	0.07	0.06	0.02	0.07	0.24	0.18	0.18	0.18	0.25	0.06	0.06	0.17	0.13
66	0.03	0.21	0.02	0.08	0.03	0.09	0.01	0.32	0.02	0.04	0.08	0.09	0.03	0.1	0.24	0.23	0.21	0.22	0.32	0.05	0.05	0.2	0.16
67	0.03	0.17	0.02	0.08	0.04	0.08	0.01	0.42	0.03	0.05	0.06	0.12	0.06	0.1	0.28	0.24	0.2	0.23	0.33	0.05	0.05	0.2	0.17
68	0.03	0.14	0.02	0.08	0.05	0.1	0.01	0.48	0.05	0.07	0.06	0.12	0.06	0.13	0.3	0.27	0.21	0.25	0.39	0.03	0.03	0.22	0.18
69	0.03	0.14	0.02	0.1	0.07	0.1	0.01	0.39	0.06	0.07	0.05	0.14	0.08	0.17	0.34	0.32	0.23	0.3	0.53	0.02	0.02	0.25	0.21
70	0.04	0.17	0.02	0.09	0.07	0.09	0.01	0.36	0.09	0.07	0.04	0.16	0.09	0.19	0.28	0.39	0.28	0.39	0.58	0.02	0.02	0.32	0.28
71	0.06	0.19	0.02	0.1	0.11	0.09	0.01	0.38	0.13	0.09	0.05	0.17	0.13	0.22	0.27	0.35	0.25	0.35	0.51	0.02	0.02	0.28	0.23
72	0.05	0.22	0.01	0.09	0.13	0.08	0.01	0.29	0.16	0.09	0.05	0.2	0.13	0.25	0.29	0.3	0.23	0.31	0.42	0.03	0.02	0.25	0.2
73	0.05	0.23	0.02	0.13	0.15	0.08	0.01	0.26	0.13	0.1	0.05	0.22	0.21	0.32	0.25	0.34	0.25	0.35	0.45	0.03	0.02	0.28	0.22
74	0.07	0.23	0.02	0.12	0.15	0.07	0.01	0.28	0.14	0.12	0.04	0.24	0.27	0.24	0.27	0.27	0.21	0.29	0.39	0.03	0.02	0.24	0.19
75	0.08	0.19	0.02	0.08	0.17	0.08	0.01	0.3	0.16	0.13	0.04	0.22	0.23	0.22	0.26	0.25	0.2	0.26	0.42	0.02	0.02	0.24	0.18
76	0.1	0.15	0.02	0.09	0.18	0.1	0.01	0.32	0.17	0.12	0.04	0.21	0.28	0.24	0.26	0.26	0.18	0.26	0.52	0.02	0.01	0.22	0.18
77	0.09	0.13	0.03	0.09	0.18	0.09	0.02	0.27	0.21	0.11	0.05	0.25	0.29	0.24	0.21	0.26	0.19	0.26	0.5	0.01	0.01	0.21	0.18
78	0.09	0.12	0.02	0.08	0.2	0.12	0.03	0.25	0.26	0.14	0.05	0.21	0.33	0.26	0.17	0.27	0.16	0.24	0.42	0.01	0.01	0.19	0.16
79	0.09	0.12	0.02	0.07	0.21	0.13	0.04	0.17	0.3	0.11	0.05	0.19	0.3	0.21	0.15	0.23	0.13	0.21	0.3	0.01	0.01	0.16	0.13
80	0.09	0.12	0.03	0.07	0.23	0.15	0.05	0.09	0.24	0.11	0.06	0.18	0.26	0.22	0.11	0.23	0.11	0.21	0.25	0.01	0.01	0.15	0.13
81	0.1	0.12	0.03	0.06	0.26	0.18	0.08	0.05	0.2	0.11	0.09	0.17	0.29	0.18	0.06	0.16	0.08	0.18	0.2	0.01	0.01	0.13	0.11
82	0.12	0.11	0.03	0.07	0.28	0.21	0.1	0.03	0.2	0.11	0.08	0.15	0.28	0.17	0.04	0.09	0.05	0.11	0.1	0.01	0.01	0.08	0.07
83	0.13	0.09	0.04	0.08	0.23	0.3	0.1	0.03	0.17	0.1	0.09	0.13	0.32	0.17	0.03	0.05	0.03	0.08	0.05	0.01	0.01	0.06	0.05
84	0.12	0.07	0.05	0.09	0.19	0.25	0.1	0.02	0.17	0.09	0.13	0.14	0.26	0.16	0.02	0.04	0.03	0.06	0.04	0.01	0.01	0.05	0.04
85	0.12	0.06	0.06	0.08	0.19	0.26	0.11	0.01	0.18	0.09	0.11	0.12	0.27	0.08	0.02	0.03	0.02	0.04	0.04	0.01	0.01	0.04	0.03
86	0.1	0.04	0.05	0.09	0.16	0.22	0.1	0.01	0.17	0.07	0.14	0.08	0.24	0.06	0.02	0.02	0.01	0.03	0.03	0.01	0.01	0.03	0.02
87	0.09	0.03	0.06	0.08	0.16	0.25	0.11	0.01	0.16	0.05	0.14	0.06	0.22	0.04	0.02	0.02	0.01	0.03	0.02	0.01	0.01	0.02	0.02
88	0.09	0.02	0.08	0.08	0.14	0.25	0.13	0.01	0.13	0.04	0.17	0.04	0.21	0.02	0.02	0.01	0.01	0.02	0.03	0.02	0.02	0.02	0.02
89	0.1	0.02	0.09	0.08	0.14	0.24	0.15	0.01	0.12	0.03	0.19	0.03	0.16	0.02	0.02	0.01	0.01	0.02	0.02	0.02	0.02	0.02	0.02
90	0.11	0.01	0.13	0.07	0.13	0.32	0.15	0.01	0.09	0.02	0.21	0.02	0.12	0.02	0.02	0.01	0.01	0.02	0.02	0.03	0.03	0.02	0.02
91	0.1	0.01	0.13	0.07	0.1	0.24	0.13	0.01	0.06	0.02	0.22	0.02	0.08	0.03	0.02	0.01	0.01	0.02	0.03	0.05	0.05	0.03	0.02
92	0.08	0.01	0.12	0.07	0.08	0.21	0.13	0.01	0.04	0.01	0.19	0.02	0.07	0.02	0.02	0.01	0.01	0.02	0.02	0.06	0.06	0.02	0.02
93	0.07	0.01	0.12	0.07	0.07	0.14	0.11	0.01	0.03	0.01	0.23	0.02	0.06	0.02	0.02	0.01	0.01	0.02	0.03	0.07	0.08	0.02	0.02
94	0.05	0.01	0.12	0.05	0.08	0.1	0.11	0.01	0.02	0.01	0.26	0.02	0.05	0.02	0.02	0.01	0.01	0.01	0.03	0.09	0.1	0.02	0.02
95	0.04	0.01	0.13	0.04	0.07	0.06	0.11	0.01	0.02	0.01	0.27	0.02	0.06	0.02	0.02	0.01	0.01	0.01	0.03	0.13	0.15	0.02	0.02
96	0.03	0.01	0.14	0.04	0.04	0.04	0.12	0.01	0.01	0.01	0.28	0.01	0.06	0.02	0.02	0.01	0.01	0.01	0.02	0.12	0.14	0.02	0.02
97	0.02	0.01	0.14	0.02	0.03	0.04	0.12	0.01	0.01	0.01	0.28	0.01	0.06	0.02	0.02	0.01	0.01	0.01	0.02	0.13	0.16	0.02	0.02
98	0.02	0.01	0.11	0.02	0.03	0.02	0.1	0.01	0.01	0.02	0.25	0.01	0.05	0.02	0.02	0.01	0.01	0.01	0.02	0.15	0.19	0.02	0.02
99	0.01	0.01	0.12	0.02	0.03	0.02	0.1	0.01	0.01	0.01	0.24	0.01	0.07	0.02	0.02	0.01	0.01	0.01	0.02	0.15	0.18	0.02	0.02
100	0.01	0.01	0.12	0.01	0.03	0.02	0.08	0.01	0.01	0.01	0.28	0.01	0.08	0.03	0.03	0.01	0.01	0.01	0.02	0.16	0.2	0.02	0.02
101	0.01	0.01	0.08	0.01	0.03	0.02	0.06	0.02	0.01	0.01	0.24	0.01	0.09	0.02	0.03	0.01	0.02	0.01	0.02	0.19	0.24	0.02	0.03
102	0.01	0.01	0.07	0.02	0.03	0.02	0.05	0.02	0.02	0.01	0.22	0.01	0.11	0.02	0.03	0.02	0.02	0.02	0.03	0.27	0.34	0.03	0.03
103	0.01	0.01	0.06	0.01	0.02	0.02	0.04	0.03	0.01	0.01	0.2	0.01	0.1	0.02	0.04	0.02	0.03	0.03	0.03	0.2	0.27	0.04	0.05
104	0.01	0.01	0.05	0.01	0.01	0.03	0.02	0.06	0.01	0.01	0.18	0.01	0.1	0.02	0.04	0.03	0.03	0.03	0.04	0.18	0.23	0.05	0.05
105	0.01	0.01	0.04	0.01	0.01	0.03	0.02	0.07	0.01	0.01	0.15	0.01	0.1	0.02	0.04	0.04	0.03	0.04	0.04	0.19	0.28	0.07	0.07
106	0.01	0.02	0.03	0.01	0.01	0.03	0.02	0.08	0.01	0.01	0.13	0.01	0.12	0.03	0.04	0.04	0.03	0.05	0.05	0.16	0.22	0.08	0.07
107	0.01	0.02	0.04	0.01	0.01	0.04	0.02	0.09	0.01	0.01	0.11	0.01	0.16	0.04	0.07	0.04	0.04	0.06	0.04	0.16	0.21	0.08	0.07
108	0.01	0.03	0.03	0.01	0.01	0.05	0.01	0.1	0.01	0.02	0.08	0.02	0.22	0.04	0.06	0.04	0.06	0.07	0.06	0.16	0.2	0.14	0.11
109	0.01	0.04	0.03	0.01	0.01	0.04	0.02	0.1	0.01	0.02	0.05	0.02	0.18	0.04	0.06	0.04	0.06	0.07	0.06	0.16	0.19	0.13	0.1
110	0.01	0.06	0.03	0.01	0.01	0.03	0.02	0.08	0.01	0.04	0.04	0.03	0.15	0.04	0.05	0.05	0.06	0.1	0.06	0.13	0.17	0.14	0.11
111	0.01	0.09	0.03	0.01	0.01	0.03	0.01	0.07	0.01	0.06	0.03	0.04	0.12	0.04	0.04	0.04	0.05	0.08	0.05	0.11	0.14	0.13	0.1
112	0.01	0.15	0.03	0.01	0.01	0.02	0.01	0.06	0.01	0.08	0.02	0.05	0.12	0.04	0.03	0.03	0.04	0.07	0.04	0.1	0.15	0.13	0.09
113	0.01	0.18	0.02	0.01	0.01	0.01	0.01	0.05	0.02	0.11	0.02	0.05	0.11	0.04	0.03	0.03	0.04	0.07	0.03	0.09	0.13	0.12	0.07
114	0.01	0.17	0.02	0.01	0.01	0.01	0.01	0.04	0.02	0.12	0.02	0.05	0.11	0.04	0.03	0.03	0.04	0.05	0.02	0.05	0.09	0.11	0.06
115	0.02	0.17	0.01	0.01	0.02	0.02	0.01	0.03	0.03	0.15	0.01	0.05	0.1	0.03	0.03	0.02	0.03	0.05	0.02	0.04	0.06	0.1	0.06
116	0.02	0.13	0.01	0.01	0.02	0.02	0.01	0.03	0.05	0.12	0.01	0.04	0.09	0.02	0.03	0.02	0.03	0.05	0.03	0.03	0.05	0.12	0.07
117	0.03	0.13	0.01	0.01	0.03	0.02	0.01	0.02	0.06	0.12	0.01	0.03	0.09	0.02	0.04	0.02	0.03	0.05	0.03	0.02	0.03	0.12	0.07
118	0.04	0.15	0.01	0.02	0.03	0.02	0.01	0.03	0.08	0.13	0.01	0.02	0.08	0.02	0.06	0.03	0.03	0.05	0.04	0.02	0.02	0.12	0.08
119	0.06	0.16	0.01	0.03	0.04	0.03	0.01	0.03	0.08	0.12	0.01	0.02	0.07	0.02	0.06	0.03	0.04	0.06	0.05	0.02	0.02	0.13	0.09
120	0.08	0.15	0.01	0.04	0.06	0.04	0.01	0.04	0.07	0.11	0.01	0.02	0.05	0.02	0.08	0.04	0.04	0.07	0.06	0.02	0.02	0.12	0.09
121	0.09	0.13	0.01	0.05	0.07	0.05	0.01	0.05	0.06	0.09	0.01	0.01	0.04	0.03	0.09	0.06	0.06	0.08	0.07	0.02	0.02	0.12	0.1
122	0.1	0.15	0.02	0.08	0.08	0.06	0.02	0.06	0.06	0.08	0.01	0.01	0.03	0.04	0.11	0.07	0.07	0.09	0.09	0.02	0.02	0.13	0.12
123	0.12	0.14	0.02	0.11	0.09	0.07	0.02	0.1	0.05	0.07	0.01	0.01	0.03	0.05	0.13	0.09	0.08	0.11	0.12	0.02	0.02	0.15	0.14
124	0.1	0.13	0.03	0.14	0.1	0.08	0.03	0.09	0.04	0.06	0.01	0.02	0.02	0.06	0.13	0.1	0.08	0.12	0.14	0.02	0.02	0.16	0.13
125	0.09	0.13	0.04	0.15	0.08	0.08	0.05	0.11	0.04	0.05	0.01	0.02	0.02	0.08	0.14	0.11	0.09	0.12	0.15	0.02	0.02	0.15	0.14
126	0.08	0.16	0.06	0.16	0.09	0.08	0.07	0.14	0.03	0.06	0.01	0.02	0.02	0.11	0.12	0.11	0.09	0.12	0.14	0.02	0.02	0.15	0.13
127	0.07	0.16	0.08	0.17	0.08	0.08	0.09	0.14	0.03	0.07	0.01	0.03	0.02	0.12	0.12	0.11	0.09	0.11	0.13	0.01	0.02	0.15	0.13
128	0.05	0.14	0.1	0.18	0.09	0.07	0.1	0.14	0.02	0.08	0.01	0.04	0.03	0.13	0.11	0.13	0.11	0.11	0.13	0.02	0.02	0.17	0.16
129	0.04	0.16	0.14	0.22	0.08	0.07	0.1	0.14	0.02	0.09	0.01	0.07	0.04	0.14	0.14	0.1	0.09	0.11	0.13	0.02	0.02	0.14	0.13
130	0.03	0.18	0.14	0.29	0.09	0.06	0.09	0.16	0.02	0.11	0.02	0.09	0.07	0.12	0.1	0.11	0.1	0.1	0.13	0.01	0.02	0.19	0.14
131	0.03	0.16	0.14	0.37	0.1	0.05	0.08	0.16	0.03	0.13	0.03	0.09	0.08	0.12	0.09	0.09	0.07	0.09	0.12	0.01	0.02	0.12	0.1
132	0.03	0.16	0.12	0.33	0.09	0.04	0.07	0.15	0.04	0.12	0.03	0.11	0.11	0.12	0.09	0.08	0.06	0.08	0.12	0.01	0.02	0.11	0.09
133	0.03	0.17	0.11	0.37	0.14	0.03	0.07	0.14	0.04	0.12	0.03	0.11	0.13	0.12	0.06	0.07	0.06	0.07	0.11	0.01	0.03	0.09	0.08
134	0.04	0.16	0.12	0.32	0.16	0.03	0.07	0.13	0.06	0.13	0.04	0.11	0.16	0.1	0.05	0.05	0.05	0.06	0.09	0.02	0.03	0.07	0.06
135	0.05	0.17	0.11	0.22	0.17	0.02	0.06	0.12	0.07	0.12	0.05	0.1	0.17	0.09	0.03	0.04	0.04	0.05	0.07	0.03	0.05	0.06	0.04
136	0.06	0.23	0.12	0.21	0.22	0.03	0.05	0.11	0.08	0.13	0.06	0.11	0.2	0.08	0.03	0.03	0.03	0.04	0.06	0.03	0.05	0.04	0.03
137	0.08	0.24	0.1	0.22	0.23	0.04	0.04	0.11	0.1	0.12	0.09	0.1	0.24	0.05	0.02	0.02	0.02	0.03	0.04	0.03	0.07	0.03	0.03
138	0.1	0.19	0.09	0.22	0.28	0.05	0.04	0.12	0.1	0.12	0.08	0.09	0.17	0.04	0.02	0.01	0.02	0.03	0.03	0.04	0.07	0.02	0.02
139	0.11	0.14	0.08	0.22	0.3	0.07	0.04	0.09	0.1	0.09	0.07	0.07	0.17	0.03	0.01	0.01	0.02	0.03	0.02	0.04	0.07	0.02	0.02
140	0.13	0.12	0.09	0.17	0.33	0.1	0.04	0.07	0.11	0.07	0.06	0.06	0.18	0.02	0.01	0.01	0.01	0.03	0.02	0.04	0.1	0.01	0.01
141	0.13	0.12	0.1	0.15	0.33	0.12	0.05	0.07	0.13	0.05	0.05	0.05	0.17	0.01	0.01	0.01	0.01	0.03	0.02	0.04	0.1	0.01	0.01
142	0.13	0.09	0.08	0.12	0.36	0.15	0.07	0.06	0.1	0.04	0.05	0.04	0.15	0.01	0.02	0.01	0.01	0.03	0.02	0.05	0.11	0.01	0.01
143	0.13	0.09	0.08	0.07	0.37	0.26	0.08	0.05	0.1	0.03	0.04	0.03	0.15	0.01	0.02	0.02	0.01	0.03	0.02	0.04	0.09	0.01	0.01
144	0.14	0.08	0.12	0.05	0.33	0.31	0.12	0.05	0.09	0.02	0.04	0.02	0.11	0.01	0.02	0.01	0.01	0.03	0.02	0.03	0.07	0.01	0.01
145	0.15	0.08	0.13	0.03	0.29	0.36	0.12	0.05	0.08	0.02	0.03	0.02	0.08	0.01	0.02	0.02	0.01	0.02	0.02	0.03	0.06	0.01	0.01
146	0.13	0.08	0.13	0.03	0.31	0.37	0.14	0.04	0.07	0.02	0.04	0.01	0.07	0.01	0.02	0.02	0.02	0.02	0.02	0.03	0.04	0.01	0.02
147	0.15	0.07	0.15	0.03	0.34	0.39	0.15	0.03	0.06	0.01	0.03	0.01	0.04	0.01	0.03	0.02	0.02	0.02	0.02	0.03	0.05	0.01	0.02
148	0.1	0.09	0.16	0.02	0.3	0.37	0.17	0.04	0.05	0.01	0.04	0.01	0.03	0.01	0.03	0.02	0.02	0.02	0.03	0.04	0.06	0.01	0.01
149	0.09	0.08	0.16	0.01	0.3	0.32	0.18	0.03	0.05	0.01	0.06	0.01	0.03	0.01	0.04	0.03	0.01	0.02	0.03	0.04	0.06	0.01	0.01
150	0.07	0.08	0.14	0.01	0.28	0.43	0.2	0.02	0.03	0.01	0.07	0.01	0.02	0.02	0.04	0.03	0.01	0.01	0.04	0.04	0.07	0.01	0.01
151	0.06	0.07	0.18	0.01	0.26	0.42	0.21	0.02	0.03	0.01	0.09	0.02	0.02	0.02	0.04	0.04	0.01	0.01	0.04	0.05	0.08	0.01	0.01
152	0.05	0.07	0.16	0.01	0.19	0.44	0.2	0.01	0.02	0.01	0.1	0.02	0.01	0.02	0.05	0.04	0.01	0.01	0.04	0.06	0.07	0.01	0.01
153	0.05	0.06	0.18	0.02	0.17	0.42	0.17	0.01	0.02	0.01	0.12	0.02	0.01	0.02	0.06	0.05	0.01	0.01	0.05	0.08	0.09	0.01	0.01
154	0.04	0.06	0.23	0.02	0.17	0.43	0.16	0.01	0.02	0.01	0.11	0.02	0.01	0.02	0.07	0.06	0.01	0.01	0.06	0.09	0.11	0.01	0.01
155	0.03	0.07	0.2	0.02	0.13	0.39	0.17	0.01	0.02	0.01	0.13	0.02	0.01	0.02	0.1	0.07	0.01	0.01	0.07	0.11	0.13	0.01	0.01
156	0.03	0.06	0.15	0.02	0.12	0.3	0.17	0.01	0.02	0.01	0.14	0.02	0.01	0.03	0.17	0.07	0.01	0.01	0.07	0.12	0.13	0.01	0.01
157	0.02	0.05	0.13	0.01	0.09	0.31	0.16	0.01	0.02	0.01	0.13	0.02	0.01	0.04	0.16	0.11	0.01	0.01	0.11	0.12	0.15	0.01	0.01
158	0.02	0.04	0.12	0.01	0.09	0.26	0.14	0.01	0.02	0.01	0.14	0.02	0.01	0.04	0.15	0.12	0.01	0.01	0.11	0.12	0.14	0.02	0.02
159	0.02	0.04	0.1	0.01	0.07	0.26	0.11	0.01	0.02	0.01	0.12	0.02	0.01	0.04	0.16	0.11	0.02	0.02	0.12	0.11	0.13	0.02	0.02
160	0.02	0.04	0.09	0.01	0.07	0.23	0.08	0.01	0.02	0.01	0.12	0.01	0.01	0.05	0.2	0.13	0.02	0.02	0.12	0.12	0.13	0.03	0.03
161	0.03	0.03	0.07	0.02	0.07	0.21	0.06	0.02	0.01	0.01	0.1	0.01	0.01	0.07	0.26	0.13	0.03	0.04	0.13	0.12	0.13	0.04	0.04
162	0.03	0.03	0.05	0.02	0.06	0.19	0.04	0.03	0.01	0.01	0.08	0.01	0.01	0.08	0.33	0.14	0.04	0.05	0.15	0.13	0.12	0.06	0.06
163	0.03	0.03	0.04	0.02	0.05	0.14	0.04	0.04	0.01	0.01	0.07	0.02	0.01	0.13	0.38	0.15	0.05	0.08	0.16	0.09	0.11	0.09	0.08
164	0.02	0.03	0.03	0.03	0.04	0.16	0.03	0.05	0.01	0.01	0.05	0.01	0.01	0.15	0.4	0.17	0.07	0.11	0.2	0.08	0.11	0.12	0.12
165	0.02	0.03	0.02	0.04	0.03	0.14	0.03	0.07	0.01	0.01	0.03	0.02	0.01	0.16	0.4	0.18	0.09	0.14	0.2	0.07	0.09	0.14	0.13
166	0.02	0.05	0.02	0.05	0.02	0.14	0.03	0.1	0.01	0.01	0.03	0.02	0.01	0.17	0.39	0.2	0.13	0.21	0.25	0.05	0.07	0.2	0.18
167	0.01	0.06	0.02	0.05	0.02	0.12	0.03	0.13	0.01	0.01	0.02	0.03	0.01	0.2	0.36	0.24	0.18	0.25	0.3	0.04	0.06	0.21	0.2
168	0.01	0.07	0.01	0.07	0.02	0.13	0.03	0.21	0.01	0.01	0.02	0.04	0.01	0.23	0.33	0.23	0.21	0.27	0.29	0.03	0.05	0.22	0.21
169	0.01	0.09	0.01	0.14	0.02	0.11	0.04	0.26	0.01	0.02	0.02	0.05	0.02	0.26	0.33	0.23	0.19	0.28	0.28	0.02	0.03	0.26	0.26
170	0.01	0.09	0.01	0.12	0.01	0.1	0.04	0.25	0.01	0.02	0.02	0.06	0.02	0.28	0.33	0.19	0.17	0.24	0.22	0.02	0.02	0.21	0.21
171	0.01	0.12	0.02	0.11	0.02	0.11	0.04	0.26	0.01	0.03	0.02	0.09	0.03	0.26	0.3	0.21	0.2	0.26	0.24	0.01	0.02	0.21	0.25
172	0.01	0.16	0.02	0.1	0.02	0.11	0.04	0.27	0.01	0.05	0.02	0.12	0.04	0.24	0.33	0.21	0.22	0.28	0.24	0.01	0.02	0.21	0.23
173	0.01	0.2	0.02	0.08	0.04	0.12	0.04	0.3	0.02	0.08	0.02	0.15	0.06	0.22	0.32	0.23	0.23	0.33	0.26	0.01	0.02	0.23	0.24
174	0.01	0.23	0.02	0.07	0.05	0.11	0.04	0.32	0.02	0.12	0.02	0.21	0.1	0.23	0.3	0.23	0.24	0.29	0.27	0.01	0.02	0.21	0.22
175	0.02	0.26	0.02	0.07	0.06	0.11	0.04	0.34	0.03	0.19	0.02	0.25	0.14	0.23	0.23	0.2	0.2	0.26	0.24	0.01	0.03	0.19	0.19
176	0.02	0.28	0.02	0.06	0.07	0.13	0.03	0.33	0.05	0.27	0.02	0.24	0.19	0.22	0.18	0.18	0.22	0.22	0.21	0.01	0.02	0.2	0.2
177	0.02	0.28	0.03	0.04	0.08	0.13	0.04	0.31	0.08	0.32	0.02	0.27	0.26	0.24	0.16	0.16	0.22	0.2	0.18	0.01	0.02	0.19	0.17
178	0.03	0.3	0.03	0.03	0.1	0.15	0.04	0.27	0.1	0.33	0.02	0.24	0.28	0.22	0.13	0.17	0.22	0.22	0.19	0.01	0.02	0.18	0.19
179	0.04	0.31	0.03	0.02	0.1	0.16	0.04	0.25	0.13	0.33	0.02	0.29	0.25	0.18	0.11	0.15	0.17	0.2	0.17	0.01	0.02	0.15	0.17
180	0.06	0.35	0.03	0.03	0.12	0.15	0.05	0.26	0.17	0.37	0.02	0.31	0.25	0.16	0.09	0.15	0.15	0.18	0.16	0.01	0.02	0.13	0.18
181	0.08	0.34	0.03	0.02	0.11	0.15	0.06	0.27	0.19	0.37	0.01	0.31	0.25	0.15	0.06	0.14	0.13	0.16	0.14	0.01	0.02	0.11	0.17
182	0.11	0.33	0.03	0.02	0.11	0.16	0.06	0.26	0.21	0.43	0.01	0.31	0.25	0.13	0.04	0.11	0.1	0.12	0.11	0.01	0.02	0.08	0.13
183	0.13	0.37	0.03	0.02	0.1	0.2	0.06	0.23	0.22	0.49	0.01	0.27	0.27	0.11	0.03	0.1	0.07	0.1	0.08	0.01	0.02	0.05	0.08
184	0.16	0.36	0.03	0.02	0.08	0.18	0.08	0.2	0.27	0.45	0.01	0.24	0.29	0.08	0.02	0.08	0.06	0.07	0.06	0.01	0.02	0.04	0.05
185	0.18	0.37	0.05	0.03	0.08	0.21	0.12	0.16	0.34	0.39	0.01	0.24	0.29	0.05	0.02	0.07	0.06	0.06	0.04	0.01	0.02	0.03	0.05
186	0.22	0.38	0.05	0.04	0.07	0.22	0.17	0.13	0.37	0.38	0.01	0.27	0.25	0.04	0.02	0.06	0.04	0.04	0.04	0.01	0.03	0.03	0.04
187	0.25	0.39	0.05	0.05	0.06	0.2	0.2	0.1	0.44	0.39	0.01	0.26	0.23	0.03	0.02	0.06	0.03	0.04	0.03	0.01	0.03	0.03	0.04
188	0.28	0.44	0.05	0.05	0.04	0.21	0.22	0.08	0.43	0.4	0.01	0.25	0.2	0.02	0.02	0.05	0.02	0.03	0.03	0.01	0.04	0.02	0.03
189	0.29	0.43	0.06	0.06	0.03	0.19	0.23	0.06	0.4	0.36	0.01	0.23	0.16	0.02	0.02	0.05	0.02	0.03	0.02	0.01	0.05	0.02	0.02
190	0.3	0.39	0.07	0.08	0.03	0.19	0.25	0.05	0.31	0.33	0.01	0.2	0.14	0.02	0.02	0.05	0.02	0.03	0.03	0.02	0.07	0.02	0.02
191	0.3	0.32	0.09	0.08	0.03	0.18	0.3	0.04	0.31	0.28	0.02	0.16	0.11	0.02	0.02	0.06	0.02	0.03	0.02	0.03	0.09	0.03	0.03
192	0.29	0.26	0.11	0.09	0.03	0.19	0.34	0.04	0.29	0.25	0.02	0.13	0.1	0.03	0.03	0.05	0.02	0.03	0.02	0.04	0.1	0.03	0.03
193	0.29	0.23	0.13	0.1	0.02	0.18	0.4	0.04	0.25	0.24	0.04	0.11	0.07	0.02	0.03	0.04	0.01	0.03	0.02	0.06	0.18	0.02	0.03
194	0.26	0.25	0.17	0.11	0.03	0.15	0.43	0.03	0.29	0.2	0.06	0.1	0.05	0.03	0.03	0.04	0.01	0.02	0.02	0.07	0.2	0.02	0.03
195	0.23	0.26	0.19	0.08	0.03	0.17	0.42	0.03	0.31	0.14	0.1	0.1	0.04	0.03	0.04	0.04	0.01	0.02	0.01	0.1	0.22	0.02	0.02
196	0.21	0.24	0.19	0.08	0.03	0.14	0.46	0.03	0.35	0.11	0.14	0.07	0.03	0.03	0.04	0.04	0.01	0.03	0.01	0.15	0.27	0.02	0.02
197	0.25	0.24	0.16	0.08	0.04	0.12	0.43	0.02	0.27	0.09	0.18	0.07	0.03	0.03	0.04	0.05	0.01	0.03	0.01	0.2	0.29	0.02	0.02
198	0.27	0.19	0.17	0.06	0.04	0.11	0.47	0.02	0.25	0.08	0.26	0.06	0.02	0.03	0.04	0.05	0.01	0.03	0.01	0.24	0.31	0.02	0.03
199	0.23	0.16	0.18	0.06	0.04	0.09	0.48	0.01	0.23	0.08	0.3	0.08	0.03	0.04	0.05	0.05	0.01	0.03	0.01	0.29	0.33	0.02	0.03
200	0.22	0.13	0.21	0.05	0.03	0.07	0.43	0.01	0.19	0.07	0.3	0.07	0.03	0.04	0.05	0.06	0.01	0.04	0.02	0.28	0.32	0.03	0.03
201	0.18	0.11	0.22	0.03	0.03	0.06	0.36	0.01	0.17	0.06	0.32	0.07	0.03	0.03	0.06	0.07	0.02	0.04	0.02	0.26	0.3	0.03	0.05
202	0.13	0.09	0.21	0.03	0.03	0.05	0.28	0.01	0.14	0.05	0.28	0.06	0.03	0.03	0.12	0.08	0.03	0.06	0.02	0.24	0.25	0.04	0.04
203	0.09	0.07	0.21	0.02	0.02	0.04	0.32	0.02	0.11	0.04	0.28	0.05	0.03	0.04	0.11	0.12	0.04	0.08	0.03	0.29	0.3	0.07	0.07
204	0.06	0.06	0.19	0.01	0.02	0.04	0.35	0.02	0.08	0.03	0.3	0.06	0.04	0.05	0.09	0.14	0.05	0.09	0.04	0.3	0.28	0.07	0.08
205	0.05	0.04	0.2	0.01	0.03	0.05	0.32	0.03	0.08	0.03	0.34	0.06	0.04	0.07	0.1	0.21	0.06	0.12	0.05	0.34	0.32	0.09	0.12
206	0.03	0.04	0.19	0.01	0.04	0.04	0.26	0.04	0.07	0.03	0.34	0.06	0.04	0.11	0.12	0.2	0.08	0.12	0.07	0.34	0.31	0.11	0.12
207	0.03	0.03	0.21	0.01	0.05	0.03	0.18	0.06	0.07	0.02	0.3	0.06	0.04	0.09	0.12	0.19	0.08	0.12	0.07	0.29	0.28	0.13	0.14
208	0.03	0.03	0.18	0.01	0.05	0.03	0.14	0.07	0.07	0.02	0.27	0.09	0.04	0.1	0.1	0.21	0.1	0.14	0.08	0.27	0.26	0.15	0.15
209	0.03	0.03	0.18	0.01	0.06	0.02	0.1	0.1	0.06	0.02	0.25	0.1	0.04	0.09	0.14	0.23	0.1	0.14	0.08	0.23	0.19	0.14	0.16
210	0.02	0.03	0.16	0.01	0.06	0.02	0.07	0.11	0.05	0.02	0.21	0.1	0.03	0.1	0.09	0.26	0.1	0.19	0.08	0.22	0.21	0.16	0.17
211	0.02	0.02	0.13	0.01	0.08	0.01	0.05	0.12	0.04	0.02	0.17	0.16	0.04	0.11	0.06	0.19	0.09	0.13	0.06	0.19	0.17	0.12	0.13
212	0.02	0.03	0.12	0.01	0.11	0.01	0.04	0.13	0.04	0.02	0.14	0.18	0.05	0.09	0.05	0.15	0.09	0.1	0.06	0.17	0.16	0.1	0.11
213	0.02	0.03	0.11	0.02	0.12	0.01	0.04	0.13	0.05	0.03	0.11	0.25	0.06	0.08	0.04	0.15	0.1	0.09	0.05	0.14	0.13	0.1	0.09
214	0.02	0.02	0.12	0.02	0.13	0.01	0.04	0.12	0.06	0.04	0.09	0.24	0.11	0.06	0.04	0.16	0.08	0.09	0.04	0.09	0.1	0.09	0.08
215	0.02	0.03	0.1	0.01	0.11	0.01	0.04	0.11	0.07	0.05	0.07	0.21	0.1	0.04	0.03	0.18	0.12	0.08	0.05	0.07	0.07	0.11	0.09
216	0.02	0.03	0.09	0.01	0.1	0.01	0.04	0.11	0.07	0.08	0.05	0.23	0.09	0.03	0.03	0.16	0.13	0.09	0.05	0.05	0.05	0.11	0.07
217	0.03	0.03	0.09	0.01	0.1	0.02	0.05	0.1	0.11	0.1	0.03	0.21	0.11	0.03	0.03	0.17	0.13	0.08	0.04	0.04	0.04	0.09	0.05
218	0.03	0.03	0.08	0.01	0.09	0.03	0.04	0.1	0.13	0.12	0.03	0.24	0.15	0.04	0.03	0.18	0.14	0.1	0.05	0.03	0.03	0.07	0.04
219	0.04	0.04	0.07	0.01	0.08	0.04	0.04	0.1	0.14	0.15	0.02	0.2	0.19	0.04	0.03	0.16	0.16	0.1	0.07	0.03	0.03	0.08	0.04
220	0.04	0.05	0.07	0.01	0.06	0.06	0.04	0.08	0.17	0.16	0.02	0.16	0.14	0.02	0.04	0.16	0.18	0.11	0.07	0.03	0.02	0.08	0.05
221	0.06	0.05	0.06	0.01	0.04	0.08	0.04	0.09	0.17	0.16	0.02	0.16	0.17	0.02	0.06	0.18	0.21	0.13	0.09	0.02	0.02	0.08	0.05
222	0.1	0.05	0.05	0.01	0.03	0.12	0.05	0.09	0.17	0.15	0.02	0.15	0.16	0.03	0.07	0.2	0.28	0.15	0.13	0.02	0.02	0.1	0.06
223	0.1	0.04	0.03	0.01	0.02	0.17	0.06	0.11	0.16	0.17	0.02	0.16	0.12	0.04	0.11	0.26	0.33	0.19	0.18	0.03	0.02	0.1	0.08
224	0.13	0.04	0.03	0.02	0.02	0.19	0.07	0.13	0.17	0.16	0.02	0.16	0.1	0.05	0.15	0.29	0.42	0.26	0.22	0.02	0.02	0.11	0.08
225	0.14	0.04	0.02	0.02	0.02	0.24	0.07	0.15	0.18	0.16	0.02	0.16	0.09	0.08	0.16	0.32	0.48	0.31	0.3	0.02	0.02	0.12	0.09
226	0.15	0.04	0.02	0.03	0.03	0.26	0.07	0.17	0.18	0.18	0.02	0.16	0.11	0.12	0.16	0.34	0.54	0.31	0.33	0.02	0.01	0.13	0.1
227	0.15	0.04	0.02	0.04	0.03	0.24	0.09	0.19	0.2	0.19	0.02	0.16	0.09	0.16	0.17	0.35	0.55	0.29	0.27	0.02	0.02	0.13	0.1
228	0.15	0.05	0.02	0.06	0.04	0.21	0.11	0.21	0.21	0.21	0.02	0.15	0.07	0.2	0.16	0.4	0.58	0.29	0.29	0.02	0.02	0.14	0.11
229	0.16	0.05	0.03	0.09	0.05	0.21	0.11	0.22	0.24	0.21	0.02	0.16	0.06	0.19	0.15	0.35	0.64	0.27	0.31	0.02	0.02	0.16	0.14
230	0.15	0.04	0.04	0.14	0.08	0.3	0.12	0.2	0.23	0.22	0.01	0.22	0.08	0.2	0.14	0.35	0.58	0.28	0.3	0.03	0.02	0.19	0.13
231	0.18	0.04	0.05	0.21	0.09	0.34	0.12	0.22	0.21	0.26	0.01	0.25	0.09	0.2	0.16	0.31	0.54	0.26	0.24	0.03	0.02	0.14	0.11
232	0.14	0.04	0.08	0.27	0.11	0.33	0.14	0.24	0.29	0.27	0.01	0.27	0.08	0.23	0.14	0.32	0.53	0.32	0.29	0.03	0.03	0.13	0.11
233	0.14	0.05	0.11	0.28	0.14	0.37	0.14	0.19	0.27	0.23	0.01	0.32	0.08	0.21	0.13	0.31	0.54	0.3	0.3	0.04	0.04	0.13	0.1
234	0.15	0.05	0.14	0.32	0.15	0.28	0.15	0.15	0.28	0.24	0.02	0.36	0.09	0.16	0.12	0.33	0.49	0.24	0.24	0.06	0.05	0.12	0.1
235	0.14	0.06	0.18	0.3	0.16	0.26	0.16	0.12	0.28	0.25	0.03	0.39	0.09	0.18	0.09	0.36	0.51	0.22	0.21	0.09	0.09	0.13	0.09
236	0.12	0.06	0.19	0.31	0.15	0.22	0.18	0.13	0.25	0.32	0.04	0.47	0.15	0.16	0.07	0.29	0.45	0.16	0.17	0.11	0.1	0.12	0.08
237	0.13	0.06	0.22	0.35	0.15	0.23	0.22	0.11	0.27	0.37	0.06	0.47	0.15	0.15	0.04	0.26	0.33	0.13	0.16	0.16	0.15	0.13	0.06
238	0.14	0.06	0.24	0.47	0.13	0.2	0.27	0.1	0.29	0.42	0.06	0.46	0.13	0.12	0.03	0.16	0.23	0.09	0.11	0.18	0.15	0.09	0.04
239	0.14	0.05	0.25	0.46	0.13	0.16	0.31	0.07	0.32	0.44	0.07	0.39	0.12	0.09	0.02	0.09	0.13	0.06	0.07	0.16	0.16	0.07	0.03
240	0.15	0.04	0.26	0.37	0.13	0.18	0.33	0.04	0.3	0.44	0.09	0.4	0.11	0.07	0.02	0.06	0.08	0.04	0.05	0.18	0.15	0.06	0.02
241	0.17	0.04	0.21	0.35	0.12	0.15	0.37	0.03	0.29	0.51	0.11	0.4	0.13	0.04	0.01	0.03	0.04	0.02	0.04	0.2	0.19	0.04	0.01
242	0.18	0.03	0.25	0.3	0.1	0.15	0.39	0.02	0.31	0.51	0.13	0.4	0.11	0.02	0.01	0.02	0.03	0.02	0.03	0.18	0.24	0.04	0.01
243	0.19	0.02	0.33	0.29	0.05	0.16	0.4	0.02	0.3	0.54	0.14	0.46	0.14	0.02	0.02	0.02	0.02	0.01	0.03	0.14	0.13	0.03	0.01
244	0.2	0.02	0.39	0.25	0.04	0.17	0.41	0.02	0.29	0.41	0.15	0.43	0.15	0.01	0.01	0.01	0.01	0.01	0.03	0.11	0.11	0.03	0.01
245	0.2	0.02	0.39	0.24	0.02	0.19	0.49	0.02	0.26	0.42	0.12	0.38	0.12	0.01	0.01	0.01	0.01	0.01	0.02	0.1	0.08	0.02	0.01
246	0.21	0.02	0.44	0.22	0.02	0.14	0.5	0.01	0.28	0.41	0.11	0.26	0.09	0.01	0.01	0.01	0.01	0.01	0.03	0.08	0.07	0.01	0.01
247	0.21	0.02	0.49	0.2	0.02	0.2	0.56	0.01	0.23	0.41	0.13	0.21	0.06	0.01	0.01	0.01	0.01	0.01	0.03	0.1	0.06	0.01	0.01
248	0.23	0.02	0.49	0.19	0.02	0.16	0.6	0.01	0.2	0.42	0.14	0.15	0.05	0.01	0.01	0.01	0.01	0.01	0.02	0.13	0.06	0.01	0.01
249	0.21	0.02	0.44	0.16	0.02	0.19	0.66	0.01	0.18	0.38	0.14	0.1	0.04	0.01	0.01	0.01	0.01	0.01	0.02	0.09	0.06	0.01	0.01
250	0.2	0.03	0.38	0.13	0.02	0.19	0.67	0.01	0.14	0.33	0.11	0.07	0.02	0.01	0.01	0.01	0.01	0.01	0.02	0.07	0.04	0.01	0.01
251	0.2	0.03	0.41	0.09	0.02	0.18	0.69	0.01	0.11	0.19	0.07	0.05	0.02	0.01	0.01	0.01	0.01	0.01	0.02	0.09	0.06	0.01	0.01
252	0.2	0.05	0.43	0.08	0.01	0.16	0.74	0.01	0.08	0.12	0.06	0.04	0.01	0.01	0.01	0.01	0.01	0.01	0.02	0.1	0.06	0.01	0.01
253	0.21	0.06	0.5	0.07	0.01	0.15	0.7	0.01	0.05	0.07	0.07	0.03	0.01	0.01	0.01	0.01	0.01	0.01	0.02	0.1	0.08	0.01	0.01
254	0.2	0.07	0.63	0.07	0.01	0.18	0.66	0.01	0.03	0.04	0.07	0.02	0.01	0.01	0.01	0.01	0.02	0.01	0.02	0.15	0.09	0.01	0.01
255	0.14	0.07	0.59	0.05	0.01	0.17	0.55	0.01	0.02	0.02	0.07	0.02	0.01	0.01	0.01	0.01	0.02	0.01	0.01	0.21	0.14	0.01	0.01
256	0.09	0.07	0.6	0.05	0.01	0.18	0.52	0.01	0.02	0.02	0.08	0.02	0.01	0.01	0.02	0.02	0.02	0.02	0.02	0.2	0.17	0.02	0.02
257	0.06	0.06	0.65	0.05	0.01	0.18	0.47	0.01	0.01	0.01	0.08	0.01	0.01	0.01	0.02	0.02	0.03	0.02	0.02	0.23	0.18	0.02	0.02
258	0.04	0.06	0.59	0.05	0.02	0.18	0.42	0.01	0.01	0.01	0.1	0.01	0.01	0.01	0.03	0.02	0.05	0.03	0.02	0.22	0.2	0.02	0.02
259	0.04	0.07	0.52	0.06	0.02	0.22	0.36	0.02	0.01	0.01	0.11	0.01	0.01	0.01	0.03	0.03	0.08	0.04	0.03	0.19	0.19	0.03	0.03
260	0.03	0.06	0.5	0.07	0.02	0.22	0.3	0.02	0.01	0.01	0.13	0.01	0.01	0.01	0.05	0.05	0.1	0.06	0.05	0.19	0.21	0.04	0.04
261	0.02	0.05	0.5	0.08	0.02	0.23	0.24	0.03	0.01	0.01	0.14	0.01	0.01	0.02	0.06	0.06	0.13	0.08	0.06	0.25	0.2	0.05	0.05
262	0.02	0.04	0.4	0.07	0.02	0.19	0.16	0.04	0.01	0.01	0.15	0.01	0.01	0.03	0.06	0.08	0.13	0.1	0.08	0.26	0.22	0.06	0.06
263	0.01	0.03	0.35	0.08	0.02	0.2	0.1	0.05	0.01	0.01	0.18	0.01	0.01	0.03	0.07	0.09	0.14	0.1	0.1	0.19	0.18	0.07	0.07
264	0.01	0.03	0.33	0.07	0.02	0.18	0.06	0.06	0.01	0.01	0.14	0.01	0.01	0.05	0.08	0.1	0.15	0.11	0.11	0.2	0.19	0.08	0.07
265	0.01	0.03	0.28	0.06	0.03	0.18	0.03	0.07	0.01	0.01	0.13	0.01	0.01	0.07	0.11	0.12	0.17	0.13	0.13	0.19	0.2	0.1	0.08
266	0.01	0.03	0.2	0.05	0.03	0.19	0.02	0.09	0.01	0.01	0.11	0.01	0.01	0.08	0.13	0.15	0.21	0.13	0.16	0.16	0.18	0.14	0.1
267	0.01	0.03	0.13	0.05	0.04	0.23	0.02	0.09	0.02	0.01	0.12	0.01	0.01	0.08	0.16	0.17	0.21	0.14	0.21	0.15	0.18	0.17	0.12
268	0.01	0.04	0.09	0.06	0.05	0.24	0.01	0.11	0.02	0.02	0.11	0.02	0.01	0.11	0.16	0.21	0.24	0.15	0.22	0.13	0.16	0.17	0.13
269	0.01	0.05	0.06	0.05	0.06	0.24	0.01	0.13	0.02	0.02	0.1	0.02	0.01	0.15	0.14	0.21	0.21	0.16	0.22	0.11	0.15	0.15	0.13
270	0.01	0.08	0.05	0.06	0.07	0.32	0.01	0.14	0.02	0.02	0.09	0.04	0.02	0.14	0.13	0.22	0.23	0.15	0.2	0.07	0.09	0.15	0.14
271	0.01	0.1	0.03	0.09	0.08	0.32	0.01	0.14	0.02	0.03	0.07	0.05	0.03	0.18	0.13	0.25	0.28	0.16	0.21	0.04	0.06	0.18	0.13
272	0.01	0.12	0.02	0.1	0.1	0.37	0.01	0.12	0.03	0.04	0.05	0.06	0.03	0.16	0.14	0.28	0.32	0.14	0.27	0.03	0.04	0.2	0.13
273	0.01	0.13	0.02	0.13	0.08	0.44	0.01	0.13	0.05	0.06	0.03	0.1	0.04	0.16	0.13	0.31	0.43	0.14	0.27	0.02	0.02	0.22	0.16
274	0.01	0.13	0.01	0.17	0.07	0.44	0.01	0.13	0.08	0.08	0.02	0.15	0.07	0.19	0.13	0.25	0.36	0.19	0.26	0.02	0.02	0.2	0.15
275	0.01	0.14	0.01	0.21	0.05	0.37	0.02	0.12	0.11	0.1	0.02	0.18	0.1	0.21	0.12	0.23	0.32	0.19	0.21	0.01	0.01	0.17	0.13
276	0.02	0.16	0.02	0.25	0.04	0.32	0.02	0.11	0.14	0.11	0.01	0.19	0.11	0.25	0.1	0.2	0.22	0.12	0.17	0.01	0.01	0.14	0.12
277	0.02	0.18	0.01	0.24	0.03	0.3	0.03	0.11	0.18	0.12	0.01	0.21	0.15	0.22	0.1	0.18	0.19	0.1	0.13	0.01	0.01	0.13	0.12
278	0.03	0.19	0.01	0.29	0.02	0.28	0.03	0.1	0.18	0.12	0.01	0.23	0.2	0.19	0.09	0.2	0.21	0.12	0.14	0.01	0.01	0.14	0.12
279	0.04	0.16	0.01	0.28	0.02	0.32	0.03	0.08	0.2	0.12	0.01	0.22	0.21	0.15	0.08	0.21	0.2	0.11	0.14	0.01	0.01	0.14	0.12
280	0.06	0.14	0.01	0.3	0.01	0.33	0.03	0.07	0.21	0.13	0.01	0.2	0.21	0.13	0.05	0.18	0.18	0.09	0.11	0.01	0.01	0.11	0.08
281	0.1	0.13	0.01	0.34	0.01	0.34	0.04	0.07	0.22	0.14	0.01	0.19	0.21	0.16	0.04	0.13	0.14	0.07	0.09	0.01	0.01	0.09	0.06
282	0.1	0.13	0.02	0.37	0.01	0.29	0.05	0.08	0.25	0.14	0.01	0.2	0.2	0.16	0.04	0.1	0.13	0.06	0.06	0.01	0.01	0.06	0.04
283	0.11	0.13	0.02	0.45	0.01	0.27	0.07	0.07	0.25	0.13	0.01	0.19	0.23	0.12	0.03	0.07	0.11	0.05	0.05	0.01	0.01	0.06	0.03
284	0.13	0.15	0.02	0.48	0.02	0.21	0.1	0.06	0.26	0.12	0.01	0.2	0.27	0.09	0.02	0.04	0.08	0.05	0.04	0.01	0.01	0.04	0.03
285	0.13	0.1	0.02	0.61	0.02	0.15	0.12	0.05	0.25	0.12	0.01	0.2	0.26	0.07	0.02	0.04	0.05	0.03	0.03	0.01	0.01	0.04	0.02
286	0.14	0.05	0.03	0.63	0.02	0.14	0.15	0.04	0.31	0.12	0.01	0.18	0.28	0.07	0.02	0.03	0.04	0.03	0.02	0.01	0.01	0.03	0.02
287	0.14	0.03	0.04	0.65	0.03	0.14	0.17	0.04	0.3	0.1	0.01	0.16	0.22	0.06	0.02	0.03	0.03	0.03	0.03	0.01	0.01	0.03	0.02
288	0.15	0.02	0.06	0.64	0.03	0.14	0.19	0.03	0.29	0.09	0.01	0.11	0.22	0.06	0.03	0.02	0.02	0.03	0.02	0.01	0.01	0.02	0.01
289	0.14	0.02	0.08	0.68	0.05	0.18	0.19	0.03	0.32	0.08	0.02	0.07	0.23	0.05	0.03	0.02	0.02	0.03	0.02	0.01	0.01	0.02	0.02
290	0.16	0.01	0.12	0.71	0.06	0.2	0.2	0.02	0.33	0.07	0.02	0.05	0.23	0.05	0.03	0.02	0.02	0.03	0.04	0.02	0.02	0.03	0.02
291	0.14	0.01	0.12	0.7	0.06	0.19	0.22	0.03	0.24	0.06	0.03	0.04	0.17	0.04	0.04	0.02	0.02	0.03	0.04	0.03	0.03	0.03	0.03
292	0.1	0.01	0.16	0.75	0.06	0.22	0.23	0.03	0.16	0.04	0.04	0.03	0.12	0.04	0.03	0.02	0.02	0.03	0.04	0.04	0.04	0.04	0.03
293	0.08	0.01	0.18	0.75	0.06	0.28	0.24	0.03	0.14	0.06	0.04	0.04	0.08	0.06	0.03	0.02	0.02	0.03	0.04	0.05	0.05	0.04	0.03
294	0.1	0.01	0.18	0.79	0.06	0.32	0.23	0.05	0.16	0.06	0.05	0.04	0.05	0.07	0.05	0.02	0.02	0.03	0.03	0.07	0.08	0.04	0.02
295	0.09	0.01	0.18	0.77	0.06	0.38	0.26	0.05	0.14	0.06	0.06	0.04	0.04	0.08	0.03	0.02	0.03	0.04	0.03	0.08	0.1	0.05	0.03
296	0.06	0.01	0.17	0.77	0.08	0.48	0.3	0.06	0.15	0.05	0.07	0.04	0.03	0.08	0.03	0.02	0.02	0.03	0.03	0.07	0.1	0.04	0.03
297	0.06	0.01	0.18	0.79	0.1	0.48	0.28	0.05	0.15	0.05	0.08	0.04	0.03	0.07	0.02	0.02	0.02	0.03	0.02	0.09	0.12	0.05	0.03
298	0.07	0.01	0.16	0.76	0.11	0.56	0.29	0.04	0.13	0.06	0.11	0.04	0.02	0.06	0.02	0.02	0.02	0.03	0.02	0.11	0.16	0.04	0.03
299	0.06	0.01	0.18	0.69	0.13	0.54	0.29	0.05	0.12	0.05	0.1	0.03	0.02	0.05	0.02	0.02	0.03	0.02	0.02	0.11	0.19	0.04	0.03
300	0.06	0.01	0.18	0.58	0.14	0.56	0.25	0.04	0.11	0.04	0.09	0.03	0.01	0.05	0.01	0.01	0.03	0.02	0.02	0.12	0.21	0.04	0.03
301	0.06	0.01	0.16	0.53	0.18	0.58	0.19	0.03	0.09	0.04	0.09	0.03	0.01	0.04	0.01	0.01	0.02	0.02	0.01	0.13	0.2	0.03	0.03
302	0.05	0.01	0.13	0.48	0.23	0.49	0.15	0.03	0.08	0.04	0.09	0.03	0.01	0.03	0.01	0.01	0.03	0.02	0.01	0.12	0.19	0.03	0.02
303	0.05	0.01	0.09	0.4	0.29	0.52	0.13	0.02	0.1	0.05	0.07	0.03	0.01	0.02	0.01	0.01	0.02	0.02	0.01	0.11	0.19	0.03	0.02
304	0.06	0.01	0.07	0.31	0.34	0.46	0.1	0.02	0.1	0.05	0.06	0.02	0.01	0.02	0.01	0.01	0.02	0.02	0.01	0.11	0.22	0.03	0.02
305	0.05	0.01	0.05	0.22	0.38	0.45	0.09	0.01	0.08	0.08	0.04	0.02	0.01	0.02	0.02	0.01	0.02	0.02	0.01	0.1	0.25	0.03	0.02
306	0.04	0.01	0.04	0.16	0.37	0.38	0.07	0.01	0.09	0.06	0.04	0.02	0.01	0.02	0.03	0.01	0.02	0.02	0.02	0.09	0.25	0.03	0.02
307	0.05	0.01	0.03	0.11	0.34	0.32	0.05	0.01	0.11	0.09	0.04	0.03	0.02	0.02	0.02	0.02	0.02	0.02	0.02	0.09	0.2	0.04	0.02
308	0.06	0.02	0.03	0.08	0.39	0.27	0.04	0.01	0.12	0.09	0.03	0.03	0.02	0.02	0.04	0.02	0.03	0.04	0.02	0.06	0.18	0.04	0.03
309	0.06	0.03	0.03	0.06	0.38	0.19	0.04	0.01	0.11	0.06	0.03	0.05	0.03	0.02	0.05	0.03	0.05	0.06	0.03	0.06	0.16	0.07	0.06
310	0.07	0.04	0.02	0.04	0.29	0.16	0.03	0.02	0.11	0.07	0.04	0.06	0.03	0.02	0.06	0.04	0.05	0.08	0.04	0.05	0.17	0.09	0.08
311	0.08	0.07	0.02	0.03	0.29	0.15	0.03	0.02	0.1	0.05	0.04	0.05	0.03	0.03	0.07	0.05	0.05	0.09	0.04	0.04	0.17	0.12	0.09
312	0.1	0.09	0.02	0.02	0.28	0.14	0.03	0.03	0.09	0.05	0.04	0.05	0.02	0.04	0.09	0.06	0.05	0.12	0.05	0.03	0.16	0.15	0.1
313	0.11	0.13	0.01	0.02	0.25	0.14	0.04	0.06	0.08	0.03	0.04	0.04	0.02	0.06	0.1	0.08	0.06	0.13	0.07	0.02	0.14	0.21	0.11
314	0.11	0.17	0.01	0.01	0.2	0.13	0.04	0.08	0.08	0.03	0.04	0.04	0.02	0.07	0.09	0.1	0.05	0.12	0.07	0.02	0.11	0.2	0.1
315	0.09	0.17	0.01	0.01	0.24	0.13	0.04	0.12	0.06	0.03	0.03	0.03	0.02	0.08	0.09	0.09	0.05	0.13	0.06	0.01	0.1	0.22	0.11
316	0.07	0.18	0.01	0.01	0.25	0.11	0.05	0.19	0.05	0.02	0.03	0.03	0.02	0.11	0.08	0.09	0.05	0.12	0.05	0.02	0.08	0.2	0.1
317	0.08	0.19	0.01	0.01	0.22	0.13	0.05	0.23	0.04	0.02	0.02	0.03	0.03	0.09	0.07	0.1	0.05	0.11	0.05	0.01	0.06	0.22	0.11
318	0.07	0.16	0.01	0.01	0.19	0.15	0.05	0.26	0.03	0.02	0.02	0.02	0.03	0.1	0.07	0.14	0.04	0.11	0.05	0.01	0.05	0.28	0.1
319	0.06	0.15	0.01	0.01	0.14	0.17	0.05	0.31	0.02	0.02	0.01	0.02	0.03	0.1	0.07	0.12	0.03	0.1	0.04	0.01	0.04	0.23	0.08
320	0.06	0.21	0.01	0.01	0.12	0.2	0.05	0.25	0.02	0.01	0.01	0.02	0.03	0.1	0.05	0.11	0.03	0.09	0.03	0.01	0.04	0.26	0.07
321	0.04	0.24	0.01	0.01	0.1	0.19	0.05	0.22	0.02	0.02	0.01	0.02	0.04	0.09	0.03	0.09	0.02	0.07	0.02	0.01	0.04	0.23	0.05
322	0.04	0.23	0.02	0.01	0.11	0.18	0.04	0.23	0.03	0.02	0.01	0.02	0.04	0.1	0.02	0.05	0.02	0.05	0.01	0.01	0.05	0.24	0.04
323	0.03	0.2	0.02	0.01	0.09	0.18	0.04	0.25	0.04	0.02	0.01	0.02	0.06	0.09	0.01	0.04	0.01	0.03	0.01	0.01	0.05	0.18	0.03
324	0.02	0.2	0.03	0.01	0.09	0.24	0.04	0.26	0.05	0.03	0.01	0.02	0.06	0.07	0.01	0.03	0.01	0.02	0.01	0.01	0.05	0.14	0.02
325	0.02	0.17	0.03	0.01	0.09	0.27	0.03	0.27	0.06	0.04	0.01	0.02	0.07	0.04	0.01	0.02	0.01	0.01	0.01	0.01	0.05	0.12	0.01
326	0.03	0.15	0.04	0.01	0.07	0.29	0.03	0.27	0.09	0.05	0.01	0.02	0.07	0.03	0.01	0.01	0.01	0.01	0.01	0.01	0.04	0.08	0.01
327	0.03	0.11	0.03	0.01	0.07	0.26	0.02	0.19	0.13	0.07	0.02	0.03	0.08	0.02	0.02	0.01	0.01	0.01	0.01	0.02	0.05	0.07	0.01
328	0.04	0.1	0.02	0.02	0.06	0.26	0.02	0.12	0.18	0.1	0.02	0.04	0.08	0.02	0.02	0.01	0.01	0.01	0.01	0.01	0.03	0.08	0.01
329	0.04	0.07	0.02	0.02	0.06	0.27	0.02	0.07	0.26	0.12	0.03	0.05	0.07	0.02	0.01	0.01	0.01	0.01	0.01	0.01	0.03	0.09	0.01
330	0.06	0.06	0.02	0.02	0.05	0.31	0.02	0.04	0.28	0.12	0.03	0.06	0.07	0.02	0.01	0.01	0.01	0.01	0.01	0.01	0.02	0.06	0.01
331	0.09	0.05	0.02	0.03	0.04	0.28	0.02	0.03	0.28	0.13	0.04	0.06	0.06	0.02	0.01	0.01	0.01	0.01	0.01	0.02	0.02	0.07	0.01
332	0.12	0.05	0.02	0.04	0.03	0.23	0.04	0.02	0.27	0.13	0.04	0.06	0.06	0.02	0.02	0.01	0.01	0.01	0.01	0.01	0.02	0.07	0.01
333	0.15	0.04	0.02	0.06	0.02	0.2	0.06	0.02	0.27	0.13	0.05	0.07	0.05	0.02	0.02	0.01	0.01	0.02	0.01	0.01	0.02	0.07	0.02
334	0.14	0.05	0.02	0.07	0.02	0.17	0.06	0.02	0.28	0.12	0.06	0.07	0.04	0.02	0.02	0.02	0.01	0.02	0.02	0.02	0.02	0.07	0.02
335	0.16	0.06	0.02	0.1	0.02	0.14	0.09	0.01	0.25	0.14	0.05	0.08	0.03	0.02	0.02	0.02	0.02	0.03	0.02	0.01	0.01	0.06	0.02
336	0.15	0.05	0.02	0.15	0.03	0.13	0.15	0.02	0.32	0.13	0.05	0.09	0.02	0.03	0.02	0.02	0.02	0.03	0.03	0.01	0.01	0.06	0.02
337	0.15	0.05	0.02	0.23	0.04	0.13	0.17	0.02	0.28	0.13	0.05	0.09	0.01	0.03	0.03	0.02	0.03	0.04	0.03	0.02	0.01	0.04	0.02
338	0.16	0.06	0.03	0.25	0.04	0.1	0.27	0.02	0.19	0.11	0.06	0.1	0.01	0.02	0.03	0.02	0.03	0.04	0.03	0.02	0.01	0.05	0.03
339	0.15	0.08	0.03	0.32	0.06	0.08	0.36	0.02	0.11	0.07	0.07	0.08	0.01	0.02	0.05	0.03	0.03	0.04	0.03	0.02	0.01	0.06	0.03
340	0.2	0.08	0.05	0.31	0.06	0.06	0.47	0.02	0.06	0.05	0.08	0.06	0.01	0.02	0.07	0.04	0.03	0.05	0.04	0.02	0.01	0.06	0.03
341	0.2	0.1	0.08	0.27	0.07	0.03	0.45	0.03	0.04	0.04	0.11	0.03	0.01	0.03	0.07	0.04	0.04	0.07	0.07	0.04	0.02	0.08	0.04
342	0.18	0.13	0.1	0.26	0.07	0.03	0.4	0.03	0.03	0.04	0.12	0.02	0.01	0.03	0.07	0.05	0.07	0.11	0.15	0.05	0.03	0.14	0.06
343	0.12	0.11	0.12	0.25	0.08	0.03	0.45	0.04	0.02	0.03	0.13	0.02	0.01	0.04	0.08	0.06	0.07	0.15	0.18	0.06	0.04	0.22	0.07
344	0.09	0.11	0.15	0.27	0.11	0.03	0.41	0.04	0.01	0.03	0.16	0.02	0.01	0.04	0.09	0.06	0.07	0.14	0.2	0.07	0.05	0.22	0.09
345	0.08	0.1	0.18	0.27	0.08	0.02	0.44	0.04	0.01	0.03	0.18	0.01	0.01	0.04	0.1	0.07	0.07	0.11	0.17	0.09	0.06	0.2	0.11
346	0.05	0.1	0.17	0.29	0.08	0.03	0.55	0.06	0.01	0.04	0.21	0.01	0.01	0.06	0.14	0.1	0.07	0.11	0.15	0.08	0.07	0.25	0.12
347	0.05	0.08	0.15	0.24	0.06	0.03	0.53	0.13	0.01	0.04	0.19	0.01	0.01	0.08	0.14	0.11	0.08	0.13	0.17	0.07	0.06	0.31	0.13
348	0.04	0.08	0.15	0.18	0.05	0.02	0.44	0.17	0.01	0.06	0.18	0.01	0.02	0.08	0.08	0.11	0.09	0.15	0.16	0.07	0.06	0.42	0.13
349	0.05	0.06	0.18	0.15	0.03	0.02	0.34	0.22	0.01	0.07	0.17	0.01	0.02	0.1	0.07	0.09	0.07	0.1	0.13	0.07	0.07	0.48	0.1
350	0.04	0.04	0.14	0.12	0.02	0.01	0.25	0.22	0.01	0.1	0.13	0.01	0.02	0.13	0.06	0.1	0.06	0.09	0.12	0.07	0.06	0.55	0.11
351	0.03	0.03	0.15	0.1	0.02	0.01	0.16	0.19	0.01	0.2	0.14	0.02	0.02	0.12	0.07	0.11	0.06	0.07	0.09	0.07	0.05	0.54	0.12
352	0.03	0.02	0.14	0.1	0.02	0.01	0.11	0.16	0.01	0.12	0.13	0.02	0.02	0.08	0.06	0.12	0.05	0.06	0.09	0.06	0.04	0.58	0.14
353	0.03	0.02	0.11	0.08	0.02	0.01	0.09	0.16	0.01	0.1	0.14	0.02	0.03	0.08	0.04	0.15	0.04	0.04	0.07	0.05	0.03	0.62	0.14
354	0.05	0.02	0.08	0.04	0.01	0.01	0.07	0.18	0.02	0.09	0.15	0.03	0.03	0.09	0.03	0.11	0.03	0.03	0.06	0.03	0.03	0.68	0.12
355	0.03	0.02	0.05	0.03	0.01	0.01	0.05	0.18	0.02	0.14	0.1	0.03	0.03	0.1	0.02	0.07	0.03	0.02	0.06	0.03	0.02	0.76	0.12
356	0.02	0.02	0.03	0.03	0.01	0.01	0.04	0.17	0.03	0.12	0.08	0.03	0.04	0.1	0.01	0.06	0.02	0.02	0.04	0.02	0.02	0.85	0.09
357	0.02	0.02	0.02	0.03	0.01	0.01	0.03	0.17	0.03	0.12	0.04	0.04	0.04	0.08	0.01	0.06	0.02	0.02	0.03	0.02	0.01	0.9	0.09
358	0.03	0.03	0.02	0.04	0.01	0.01	0.03	0.15	0.05	0.14	0.03	0.06	0.04	0.05	0.01	0.05	0.02	0.01	0.02	0.01	0.01	0.88	0.07
359	0.03	0.04	0.01	0.05	0.01	0.02	0.03	0.13	0.07	0.16	0.02	0.08	0.06	0.04	0.01	0.05	0.02	0.01	0.01	0.01	0.01	0.81	0.05
360	0.04	0.05	0.02	0.05	0.01	0.02	0.03	0.11	0.09	0.2	0.01	0.1	0.1	0.04	0.01	0.04	0.02	0.01	0.01	0.02	0.01	0.78	0.05
361	0.05	0.08	0.02	0.05	0.01	0.02	0.04	0.11	0.12	0.23	0.01	0.22	0.08	0.02	0.01	0.04	0.02	0.01	0.01	0.02	0.01	0.73	0.04
362	0.06	0.1	0.02	0.04	0.01	0.03	0.03	0.09	0.13	0.26	0.01	0.23	0.08	0.02	0.01	0.04	0.03	0.01	0.01	0.01	0.01	0.65	0.03
363	0.11	0.13	0.01	0.05	0.01	0.05	0.02	0.07	0.13	0.19	0.01	0.22	0.07	0.02	0.01	0.06	0.03	0.01	0.01	0.01	0.01	0.58	0.02
364	0.11	0.13	0.02	0.08	0.01	0.06	0.03	0.06	0.12	0.16	0.01	0.27	0.06	0.01	0.01	0.07	0.04	0.01	0.01	0.02	0.01	0.48	0.02
365	0.12	0.15	0.02	0.09	0.02	0.08	0.04	0.05	0.17	0.15	0.01	0.26	0.05	0.01	0.01	0.04	0.03	0.01	0.01	0.02	0.01	0.36	0.01
366	0.18	0.16	0.02	0.11	0.02	0.09	0.05	0.04	0.15	0.14	0.01	0.26	0.05	0.01	0.01	0.03	0.03	0.01	0.01	0.02	0.02	0.24	0.01
367	0.23	0.16	0.03	0.13	0.02	0.08	0.05	0.03	0.13	0.14	0.02	0.21	0.06	0.01	0.01	0.04	0.05	0.01	0.01	0.02	0.02	0.16	0.01
368	0.22	0.16	0.03	0.09	0.02	0.08	0.07	0.02	0.16	0.15	0.02	0.22	0.03	0.01	0.01	0.05	0.06	0.01	0.01	0.02	0.03	0.09	0.01
369	0.19	0.17	0.03	0.09	0.02	0.07	0.08	0.02	0.14	0.15	0.02	0.2	0.03	0.01	0.01	0.05	0.06	0.01	0.01	0.02	0.03	0.06	0.01
370	0.19	0.18	0.03	0.1	0.02	0.06	0.1	0.01	0.11	0.11	0.03	0.16	0.02	0.01	0.01	0.06	0.1	0.01	0.01	0.02	0.04	0.04	0.01
371	0.21	0.16	0.03	0.11	0.02	0.05	0.12	0.01	0.07	0.1	0.03	0.24	0.02	0.01	0.01	0.07	0.11	0.01	0.01	0.02	0.04	0.03	0.01
372	0.23	0.15	0.04	0.1	0.03	0.04	0.11	0.02	0.05	0.08	0.04	0.23	0.01	0.01	0.01	0.05	0.08	0.01	0.01	0.02	0.05	0.02	0.01
373	0.33	0.15	0.05	0.09	0.03	0.03	0.11	0.01	0.04	0.07	0.05	0.2	0.01	0.01	0.02	0.06	0.06	0.01	0.01	0.03	0.07	0.01	0.01
374	0.32	0.13	0.09	0.08	0.03	0.02	0.1	0.01	0.03	0.05	0.05	0.14	0.01	0.01	0.02	0.06	0.08	0.01	0.02	0.03	0.11	0.01	0.01
375	0.25	0.07	0.11	0.07	0.03	0.02	0.14	0.01	0.03	0.05	0.07	0.12	0.01	0.01	0.02	0.05	0.08	0.01	0.02	0.03	0.12	0.01	0.02
376	0.2	0.06	0.1	0.06	0.02	0.02	0.12	0.01	0.03	0.04	0.13	0.11	0.01	0.01	0.02	0.04	0.08	0.01	0.03	0.04	0.14	0.01	0.02
377	0.13	0.05	0.09	0.06	0.02	0.01	0.1	0.01	0.02	0.03	0.13	0.09	0.01	0.02	0.02	0.04	0.08	0.02	0.03	0.04	0.14	0.01	0.02
378	0.11	0.05	0.11	0.06	0.02	0.01	0.12	0.02	0.02	0.03	0.13	0.08	0.01	0.03	0.02	0.03	0.06	0.02	0.03	0.05	0.15	0.01	0.02
379	0.09	0.04	0.13	0.05	0.02	0.01	0.09	0.02	0.02	0.03	0.14	0.07	0.01	0.03	0.02	0.03	0.06	0.02	0.03	0.05	0.15	0.01	0.02
380	0.07	0.04	0.16	0.05	0.02	0.01	0.07	0.03	0.02	0.02	0.16	0.05	0.01	0.03	0.03	0.03	0.06	0.02	0.03	0.06	0.16	0.01	0.02
381	0.06	0.04	0.14	0.08	0.02	0.01	0.04	0.03	0.02	0.02	0.16	0.04	0.01	0.03	0.02	0.04	0.07	0.02	0.03	0.06	0.13	0.01	0.02
382	0.04	0.04	0.13	0.07	0.03	0.01	0.03	0.03	0.02	0.01	0.15	0.03	0.01	0.03	0.01	0.03	0.05	0.01	0.03	0.07	0.13	0.01	0.03
383	0.03	0.07	0.11	0.1	0.03	0.01	0.02	0.03	0.02	0.01	0.12	0.02	0.02	0.03	0.01	0.02	0.03	0.01	0.03	0.09	0.14	0.01	0.03
384	0.02	0.07	0.09	0.13	0.04	0.01	0.02	0.04	0.01	0.01	0.11	0.02	0.02	0.04	0.01	0.02	0.03	0.01	0.02	0.09	0.13	0.01	0.02
385	0.02	0.08	0.1	0.16	0.06	0.01	0.02	0.05	0.01	0.01	0.09	0.02	0.02	0.03	0.01	0.01	0.02	0.01	0.02	0.09	0.11	0.01	0.02
386	0.01	0.06	0.09	0.2	0.09	0.01	0.02	0.03	0.02	0.01	0.08	0.02	0.03	0.03	0.02	0.01	0.01	0.01	0.02	0.08	0.1	0.01	0.03
387	0.01	0.06	0.08	0.26	0.1	0.01	0.01	0.03	0.02	0.01	0.07	0.02	0.03	0.02	0.02	0.02	0.02	0.01	0.02	0.08	0.09	0.01	0.04
388	0.01	0.06	0.06	0.3	0.15	0.02	0.01	0.03	0.02	0.01	0.04	0.01	0.04	0.02	0.01	0.02	0.02	0.02	0.03	0.07	0.07	0.01	0.04
389	0.01	0.06	0.05	0.25	0.18	0.03	0.01	0.02	0.02	0.01	0.03	0.01	0.04	0.02	0.01	0.02	0.02	0.02	0.02	0.06	0.06	0.01	0.05
390	0.01	0.08	0.03	0.25	0.16	0.04	0.01	0.02	0.03	0.01	0.02	0.02	0.04	0.03	0.02	0.03	0.02	0.03	0.03	0.05	0.05	0.02	0.06
391	0.01	0.13	0.02	0.23	0.15	0.07	0.01	0.02	0.03	0.01	0.02	0.02	0.05	0.04	0.02	0.04	0.02	0.04	0.03	0.04	0.04	0.02	0.08
392	0.01	0.13	0.02	0.21	0.15	0.11	0.01	0.02	0.03	0.02	0.01	0.02	0.04	0.05	0.02	0.05	0.02	0.04	0.03	0.03	0.04	0.02	0.1
393	0.01	0.14	0.02	0.22	0.13	0.13	0.01	0.03	0.03	0.01	0.01	0.03	0.05	0.06	0.04	0.07	0.04	0.06	0.05	0.02	0.03	0.02	0.11
394	0.01	0.14	0.01	0.25	0.13	0.15	0.01	0.03	0.03	0.01	0.01	0.03	0.04	0.08	0.05	0.09	0.06	0.08	0.07	0.02	0.02	0.02	0.13
395	0.01	0.14	0.01	0.26	0.13	0.13	0.01	0.04	0.06	0.01	0.01	0.03	0.03	0.07	0.07	0.12	0.07	0.11	0.08	0.02	0.02	0.02	0.19
396	0.01	0.13	0.01	0.21	0.11	0.16	0.01	0.05	0.06	0.01	0.01	0.04	0.02	0.08	0.09	0.15	0.08	0.13	0.09	0.01	0.02	0.02	0.28
397	0.02	0.12	0.01	0.19	0.08	0.16	0.01	0.07	0.06	0.01	0.01	0.03	0.02	0.12	0.09	0.19	0.09	0.16	0.1	0.01	0.01	0.03	0.29
398	0.02	0.12	0.01	0.13	0.05	0.15	0.01	0.11	0.06	0.02	0.01	0.03	0.02	0.11	0.1	0.19	0.1	0.17	0.1	0.01	0.01	0.02	0.3
399	0.02	0.1	0.01	0.08	0.03	0.15	0.01	0.11	0.05	0.02	0.01	0.03	0.02	0.12	0.11	0.18	0.09	0.2	0.09	0.01	0.01	0.02	0.28
400	0.03	0.09	0.01	0.04	0.02	0.15	0.01	0.13	0.04	0.01	0.01	0.02	0.02	0.13	0.13	0.22	0.11	0.25	0.1	0.01	0.01	0.01	0.31
401	0.03	0.09	0.01	0.02	0.02	0.14	0.01	0.15	0.05	0.01	0.01	0.02	0.01	0.14	0.13	0.29	0.15	0.24	0.11	0.01	0.01	0.01	0.3
402	0.03	0.07	0.01	0.03	0.02	0.11	0.01	0.16	0.05	0.01	0.01	0.02	0.02	0.11	0.11	0.35	0.14	0.26	0.1	0.01	0.01	0.01	0.34
403	0.03	0.05	0.01	0.02	0.02	0.14	0.01	0.16	0.04	0.02	0.01	0.02	0.02	0.13	0.12	0.35	0.13	0.26	0.08	0.01	0.01	0.02	0.35
404	0.03	0.04	0.01	0.02	0.02	0.11	0.01	0.17	0.05	0.02	0.01	0.01	0.02	0.15	0.11	0.37	0.08	0.27	0.06	0.01	0.01	0.02	0.35
405	0.03	0.03	0.01	0.01	0.01	0.08	0.01	0.16	0.07	0.02	0.01	0.01	0.04	0.13	0.12	0.33	0.06	0.23	0.05	0.01	0.01	0.02	0.35
406	0.02	0.02	0.01	0.02	0.02	0.08	0.02	0.18	0.08	0.02	0.01	0.01	0.05	0.11	0.1	0.36	0.04	0.17	0.03	0.01	0.01	0.03	0.35
407	0.03	0.02	0.01	0.02	0.02	0.08	0.02	0.19	0.1	0.02	0.01	0.01	0.08	0.08	0.1	0.19	0.04	0.12	0.03	0.02	0.02	0.04	0.2
408	0.03	0.01	0.02	0.02	0.03	0.08	0.02	0.2	0.15	0.03	0.02	0.01	0.09	0.06	0.11	0.17	0.02	0.09	0.02	0.02	0.02	0.04	0.21
409	0.04	0.01	0.02	0.02	0.03	0.08	0.02	0.19	0.21	0.05	0.02	0.02	0.14	0.03	0.08	0.19	0.02	0.06	0.01	0.02	0.02	0.06	0.23
410	0.05	0.01	0.02	0.02	0.04	0.11	0.02	0.14	0.22	0.07	0.02	0.02	0.16	0.02	0.06	0.13	0.02	0.05	0.01	0.02	0.02	0.09	0.18
411	0.07	0.01	0.02	0.02	0.03	0.14	0.02	0.1	0.24	0.09	0.03	0.02	0.13	0.02	0.05	0.1	0.01	0.04	0.01	0.02	0.02	0.14	0.14
412	0.07	0.01	0.02	0.03	0.03	0.16	0.02	0.07	0.24	0.11	0.03	0.03	0.13	0.01	0.08	0.09	0.01	0.03	0.01	0.02	0.02	0.16	0.12
413	0.09	0.01	0.02	0.03	0.03	0.19	0.02	0.06	0.25	0.12	0.03	0.04	0.14	0.01	0.07	0.16	0.01	0.04	0.01	0.02	0.02	0.22	0.12
414	0.13	0.01	0.03	0.03	0.03	0.23	0.02	0.04	0.25	0.1	0.03	0.06	0.15	0.01	0.07	0.16	0.01	0.05	0.01	0.03	0.03	0.25	0.12
415	0.17	0.01	0.03	0.05	0.03	0.26	0.02	0.03	0.22	0.11	0.04	0.07	0.1	0.01	0.08	0.18	0.01	0.05	0.01	0.03	0.02	0.21	0.1
416	0.26	0.01	0.02	0.07	0.02	0.23	0.03	0.03	0.23	0.1	0.04	0.1	0.11	0.01	0.08	0.18	0.01	0.05	0.02	0.02	0.02	0.25	0.09
417	0.29	0.01	0.02	0.07	0.02	0.25	0.03	0.03	0.19	0.11	0.04	0.11	0.11	0.01	0.08	0.14	0.01	0.06	0.02	0.02	0.02	0.34	0.1
418	0.31	0.01	0.02	0.07	0.02	0.27	0.05	0.04	0.18	0.1	0.03	0.11	0.1	0.01	0.08	0.12	0.01	0.05	0.02	0.02	0.02	0.4	0.09
419	0.32	0.01	0.02	0.08	0.01	0.29	0.07	0.04	0.18	0.1	0.02	0.11	0.08	0.01	0.06	0.11	0.01	0.05	0.02	0.03	0.03	0.38	0.07
420	0.27	0.01	0.02	0.08	0.01	0.24	0.11	0.04	0.14	0.09	0.03	0.11	0.06	0.01	0.05	0.06	0.01	0.03	0.02	0.04	0.03	0.42	0.03
421	0.28	0.01	0.03	0.09	0.01	0.25	0.13	0.04	0.1	0.06	0.03	0.11	0.06	0.01	0.05	0.03	0.01	0.02	0.02	0.05	0.03	0.4	0.02
422	0.28	0.01	0.03	0.1	0.02	0.29	0.17	0.03	0.07	0.04	0.04	0.1	0.08	0.01	0.04	0.04	0.01	0.03	0.02	0.07	0.04	0.33	0.02
423	0.34	0.01	0.04	0.11	0.02	0.24	0.23	0.03	0.04	0.03	0.04	0.11	0.08	0.01	0.03	0.03	0.01	0.02	0.02	0.09	0.05	0.23	0.02
424	0.35	0.01	0.06	0.09	0.04	0.34	0.25	0.03	0.03	0.02	0.05	0.1	0.08	0.02	0.03	0.02	0.01	0.02	0.02	0.11	0.07	0.26	0.02
425	0.34	0.02	0.07	0.08	0.05	0.34	0.23	0.03	0.02	0.02	0.07	0.09	0.05	0.01	0.03	0.02	0.01	0.02	0.03	0.14	0.09	0.29	0.02
426	0.32	0.03	0.1	0.08	0.09	0.32	0.22	0.02	0.01	0.01	0.09	0.07	0.04	0.01	0.03	0.02	0.01	0.02	0.03	0.16	0.11	0.21	0.02
427	0.28	0.03	0.13	0.07	0.16	0.25	0.23	0.02	0.01	0.01	0.14	0.07	0.05	0.01	0.05	0.02	0.01	0.02	0.04	0.22	0.16	0.17	0.01
428	0.21	0.03	0.17	0.06	0.27	0.2	0.26	0.03	0.01	0.01	0.16	0.06	0.05	0.01	0.05	0.02	0.02	0.02	0.05	0.28	0.18	0.14	0.02
429	0.16	0.03	0.2	0.05	0.36	0.15	0.3	0.03	0.01	0.01	0.23	0.04	0.05	0.01	0.06	0.02	0.02	0.03	0.06	0.27	0.22	0.19	0.02
430	0.14	0.03	0.23	0.04	0.37	0.15	0.31	0.04	0.01	0.01	0.24	0.04	0.04	0.02	0.08	0.03	0.03	0.03	0.08	0.25	0.19	0.21	0.03
431	0.1	0.02	0.25	0.03	0.38	0.17	0.31	0.05	0.01	0.01	0.23	0.04	0.04	0.02	0.1	0.04	0.04	0.04	0.11	0.21	0.18	0.19	0.05
432	0.07	0.02	0.26	0.02	0.34	0.16	0.26	0.05	0.01	0.01	0.25	0.04	0.03	0.02	0.17	0.05	0.08	0.06	0.14	0.21	0.17	0.2	0.06
433	0.06	0.02	0.27	0.02	0.33	0.16	0.16	0.06	0.01	0.01	0.21	0.04	0.02	0.03	0.17	0.07	0.09	0.08	0.14	0.19	0.15	0.14	0.08
434	0.05	0.02	0.24	0.02	0.31	0.15	0.1	0.07	0.01	0.01	0.2	0.05	0.02	0.04	0.27	0.06	0.08	0.07	0.2	0.18	0.16	0.12	0.08
435	0.04	0.02	0.23	0.02	0.37	0.14	0.07	0.08	0.01	0.01	0.19	0.05	0.02	0.06	0.37	0.08	0.09	0.09	0.27	0.16	0.12	0.1	0.11
436	0.04	0.02	0.21	0.02	0.41	0.15	0.04	0.13	0.01	0.01	0.26	0.04	0.02	0.07	0.5	0.1	0.1	0.12	0.32	0.12	0.13	0.06	0.15
437	0.03	0.02	0.18	0.02	0.38	0.08	0.03	0.17	0.01	0.01	0.24	0.04	0.01	0.07	0.54	0.12	0.14	0.15	0.36	0.09	0.11	0.03	0.17
438	0.04	0.02	0.13	0.01	0.35	0.06	0.02	0.17	0.01	0.01	0.22	0.04	0.01	0.09	0.56	0.17	0.2	0.18	0.41	0.06	0.11	0.04	0.21
439	0.03	0.02	0.08	0.01	0.29	0.05	0.02	0.23	0.01	0.01	0.21	0.04	0.01	0.11	0.57	0.2	0.31	0.22	0.44	0.03	0.06	0.03	0.26
440	0.02	0.03	0.06	0.01	0.33	0.05	0.02	0.27	0.01	0.01	0.19	0.03	0.02	0.13	0.68	0.23	0.21	0.26	0.43	0.02	0.06	0.02	0.31
441	0.02	0.03	0.03	0.01	0.31	0.05	0.01	0.34	0.01	0.01	0.13	0.03	0.02	0.16	0.79	0.24	0.21	0.26	0.46	0.02	0.04	0.02	0.32
442	0.02	0.04	0.02	0.01	0.39	0.05	0.01	0.4	0.01	0.01	0.1	0.03	0.03	0.2	0.81	0.27	0.27	0.3	0.44	0.02	0.03	0.02	0.38
443	0.02	0.07	0.02	0.01	0.4	0.07	0.01	0.45	0.01	0.02	0.1	0.02	0.05	0.23	0.87	0.3	0.32	0.29	0.41	0.01	0.02	0.02	0.43
444	0.03	0.09	0.02	0.01	0.37	0.1	0.01	0.49	0.02	0.02	0.07	0.02	0.07	0.24	0.89	0.33	0.35	0.29	0.36	0.01	0.02	0.02	0.38
445	0.03	0.11	0.01	0.01	0.36	0.1	0.01	0.5	0.02	0.02	0.06	0.02	0.09	0.25	0.9	0.33	0.46	0.24	0.36	0.01	0.03	0.03	0.33
446	0.03	0.14	0.01	0.02	0.33	0.11	0.01	0.56	0.04	0.03	0.05	0.02	0.12	0.24	0.92	0.29	0.55	0.23	0.37	0.01	0.02	0.04	0.32
447	0.04	0.13	0.02	0.02	0.37	0.13	0.01	0.65	0.05	0.05	0.05	0.02	0.14	0.25	0.94	0.25		0.22	0.36	0.01	0.03	0.05	0.3
448	0.06	0.12	0.02	0.02	0.31	0.14	0.01	0.72	0.08	0.07	0.03	0.03	0.17	0.21	0.92	0.25		0.22	0.35	0.02	0.02	0.07	0.31
449	0.06	0.12	0.02	0.03	0.34	0.18	0.01	0.65	0.13	0.06	0.03	0.03	0.22	0.21	0.89	0.25		0.22	0.27	0.02	0.02	0.08	0.31
450	0.08	0.11	0.02	0.04	0.3	0.24	0.01	0.55	0.15	0.08	0.03	0.04	0.3	0.2	0.82	0.23		0.2	0.2	0.01	0.02	0.08	0.31
451	0.11	0.11	0.03	0.04	0.32	0.25	0.01	0.47	0.2	0.11	0.03	0.06	0.35	0.2	0.79	0.26		0.2	0.15	0.01	0.02	0.09	0.3
452	0.16	0.1	0.03	0.04	0.31	0.24	0.01	0.52	0.25	0.13	0.02	0.08	0.37	0.19	0.75	0.26		0.15	0.13	0.02	0.01	0.11	0.22
453	0.17	0.12	0.03	0.04	0.31	0.22	0.01	0.52	0.29	0.14	0.02	0.08	0.46	0.18	0.73	0.2		0.12	0.11	0.02	0.01	0.14	0.14
454	0.18	0.08	0.04	0.04	0.36	0.23	0.01	0.52	0.31	0.18	0.02	0.1	0.43	0.17	0.68	0.14		0.1	0.08	0.02	0.01	0.17	0.09
455	0.24	0.04	0.05	0.04	0.3	0.2	0.02	0.52	0.32	0.23	0.01	0.13	0.46	0.12	0.54	0.11		0.09	0.07	0.02	0.01	0.21	0.07
456	0.24	0.03	0.04	0.04	0.2	0.21	0.02	0.37	0.31	0.23	0.01	0.17	0.54	0.07	0.48	0.09		0.08	0.06	0.01	0.01	0.26	0.06
457	0.26	0.02	0.09	0.04	0.13	0.22	0.03	0.23	0.34	0.25	0.01	0.2	0.62	0.05	0.38	0.08		0.05	0.07	0.01	0.01	0.27	0.04
458	0.3	0.02	0.06	0.03	0.07	0.25	0.05	0.14	0.45	0.23	0.01	0.25	0.65	0.03	0.27	0.06		0.05	0.07	0.01	0.01	0.28	0.03
459	0.27	0.01	0.05	0.04	0.04	0.23	0.06	0.08	0.42	0.22	0.01	0.29	0.6	0.03	0.19	0.05		0.05	0.07	0.01	0.01	0.3	0.03
460	0.27	0.01	0.04	0.04	0.03	0.18	0.07	0.04	0.39	0.19	0.01	0.31	0.63	0.02	0.15	0.05		0.06	0.06	0.02	0.01	0.31	0.04
461	0.31	0.01	0.05	0.06	0.03	0.15	0.09	0.03	0.35	0.19	0.01	0.29	0.7	0.02	0.13	0.06		0.07	0.05	0.02	0.02	0.28	0.04
462	0.35	0.01	0.07	0.06	0.02	0.12	0.11	0.02	0.31	0.19	0.01	0.27	0.83	0.01	0.12	0.06		0.08	0.05	0.03	0.02	0.26	0.04
463	0.37	0.01	0.08	0.1	0.02	0.08	0.13	0.02	0.24	0.18	0.02	0.25	0.83	0.02	0.09	0.06		0.06	0.04	0.04	0.04	0.23	0.04
464	0.34	0.01	0.11	0.11	0.02	0.05	0.14	0.01	0.23	0.17	0.02	0.22	0.83	0.02	0.07	0.06		0.06	0.03	0.05	0.05	0.23	0.03
465	0.33	0.01	0.13	0.11	0.02	0.04	0.19	0.01	0.2	0.15	0.03	0.22	0.84	0.02	0.08	0.05		0.05	0.02	0.07	0.07	0.23	0.03
466	0.27	0.01	0.19	0.15	0.02	0.03	0.18	0.01	0.17	0.13	0.05	0.23	0.81	0.03	0.08	0.05		0.04	0.02	0.08	0.07	0.22	0.02
467	0.24	0.01	0.24	0.18	0.01	0.02	0.21	0.01	0.15	0.1	0.06	0.28	0.81	0.03	0.07	0.04		0.03	0.01	0.11	0.08	0.23	0.02
468	0.24	0.01	0.41	0.22	0.01	0.02	0.19	0.01	0.11	0.07	0.06	0.24	0.82	0.03	0.05	0.05		0.03	0.01	0.15	0.09	0.22	0.02
469	0.27	0.01	0.41	0.24	0.01	0.02	0.18	0.01	0.08	0.04	0.06	0.19	0.82	0.03	0.05	0.05		0.02	0.01	0.17	0.12	0.17	0.01
470	0.25	0.01	0.45	0.29	0.01	0.01	0.19	0.01	0.04	0.03	0.07	0.13	0.83	0.04	0.04	0.03		0.01	0.01	0.22	0.15	0.12	0.01
471	0.23	0.01	0.59	0.26	0.01	0.01	0.19	0.01	0.03	0.03	0.09	0.08	0.75	0.04	0.03	0.03		0.01	0.01	0.26	0.17	0.09	0.01
472	0.19	0.01	0.58	0.22	0.01	0.01	0.16	0.01	0.02	0.02	0.11	0.04	0.63	0.05	0.03	0.03		0.01	0.01	0.31	0.23	0.08	0.01
473	0.14	0.01	0.59	0.22	0.01	0.01	0.15	0.01	0.01	0.01	0.16	0.03	0.59	0.04	0.02	0.03		0.01	0.01	0.32	0.22	0.05	0.01
474	0.12	0.02	0.61	0.19	0.01	0.01	0.17	0.01	0.01	0.01	0.18	0.02	0.55	0.04	0.02	0.02		0.01	0.01	0.35	0.23	0.05	0.01
475	0.09	0.02	0.68	0.24	0.01	0.01	0.14	0.01	0.01	0.01	0.2	0.02	0.54	0.03	0.01	0.03		0.01	0.01	0.36	0.23	0.04	0.01
476	0.06	0.02	0.74	0.23	0.01	0.01	0.12	0.01	0.01	0.02	0.22	0.01	0.54	0.04	0.01	0.03		0.01	0.01	0.32	0.24	0.05	0.01
477	0.05	0.03	0.76	0.27	0.01	0.01	0.11	0.01	0.01	0.02	0.24	0.01	0.52	0.04	0.01	0.03		0.01	0.01	0.29	0.22	0.05	0.01
478	0.05	0.02	0.77	0.24	0.01	0.02	0.07	0.01	0.01	0.03	0.25	0.01	0.39	0.04	0.01	0.03		0.01	0.01	0.28	0.21	0.05	0.01
479	0.05	0.04	0.77	0.33	0.02	0.03	0.04	0.01	0.01	0.03	0.22	0.01	0.23	0.03	0.01	0.03		0.01	0.02	0.25	0.19	0.04	0.01
480	0.05	0.05	0.75	0.23	0.01	0.05	0.03	0.01	0.01	0.02	0.22	0.01	0.14	0.03	0.01	0.03		0.01	0.02	0.26	0.19	0.04	0.02
481	0.05	0.06	0.75	0.2	0.02	0.07	0.02	0.02	0.01	0.02	0.23	0.02	0.08	0.02	0.01	0.03		0.02	0.02	0.26	0.18	0.03	0.02
482	0.04	0.08	0.76	0.21	0.01	0.09	0.01	0.02	0.01	0.02	0.25	0.02	0.04	0.02	0.01	0.03		0.02	0.02	0.25	0.17	0.03	0.03
483	0.03	0.09	0.7	0.16	0.01	0.13	0.01	0.01	0.01	0.03	0.25	0.02	0.03	0.02	0.01	0.03		0.02	0.03	0.23	0.18	0.02	0.02
484	0.03	0.12	0.69	0.13	0.02	0.16	0.01	0.02	0.01	0.02	0.23	0.02	0.03	0.02	0.01	0.02		0.02	0.03	0.16	0.15	0.02	0.03
485	0.03	0.13	0.61	0.11	0.02	0.17	0.01	0.01	0.01	0.03	0.23	0.02	0.02	0.02	0.02	0.02		0.02	0.03	0.11	0.12	0.01	0.02
486	0.02	0.19	0.49	0.13	0.02	0.16	0.01	0.02	0.01	0.03	0.17	0.02	0.02	0.02	0.02	0.03		0.02	0.03	0.09	0.08	0.01	0.03
487	0.02	0.27	0.46	0.09	0.02	0.14	0.01	0.02	0.01	0.02	0.11	0.02	0.02	0.02	0.03	0.03		0.02	0.04	0.08	0.06	0.01	0.04
488	0.02	0.29	0.42	0.08	0.03	0.13	0.01	0.02	0.01	0.02	0.08	0.02	0.02	0.02	0.02	0.04		0.02	0.05	0.07	0.05	0.01	0.04
489	0.01	0.28	0.41	0.1	0.03	0.13	0.01	0.02	0.01	0.02	0.05	0.02	0.01	0.02	0.02	0.05		0.03	0.07	0.05	0.03	0.01	0.06
490	0.01	0.24	0.38	0.08	0.03	0.18	0.01	0.01	0.01	0.02	0.03	0.02	0.02	0.02	0.02	0.04		0.02	0.08	0.04	0.03	0.01	0.06
491	0.01	0.25	0.37	0.06	0.04	0.17	0.01	0.01	0.02	0.02	0.03	0.02	0.02	0.03	0.03	0.07		0.03	0.08	0.04	0.03	0.01	0.09
492	0.01	0.24	0.28	0.04	0.06	0.15	0.01	0.01	0.02	0.02	0.02	0.02	0.02	0.04	0.03	0.09		0.04	0.08	0.05	0.03	0.01	0.11
493	0.01	0.24	0.19	0.04	0.07	0.19	0.01	0.01	0.01	0.02	0.02	0.02	0.02	0.04	0.03	0.08		0.05	0.09	0.06	0.04	0.01	0.15
494	0.01	0.25	0.12	0.03	0.07	0.15	0.01	0.02	0.01	0.02	0.01	0.02	0.02	0.06	0.03	0.07		0.06	0.11	0.07	0.05	0.01	0.19
495	0.01	0.23	0.07	0.03	0.08	0.12	0.01	0.02	0.01	0.02	0.02	0.03	0.02	0.07	0.03	0.08		0.09	0.12	0.05	0.04	0.01	0.26
496	0.01	0.23	0.04	0.03	0.08	0.11	0.01	0.03	0.02	0.02	0.02	0.02	0.01	0.1	0.04	0.08		0.11	0.14	0.05	0.03	0.01	0.41
497	0.01	0.19	0.03	0.02	0.08	0.16	0.01	0.04	0.02	0.01	0.01	0.02	0.01	0.13	0.05	0.07		0.13	0.14	0.04	0.03	0.01	0.4
498	0.01	0.18	0.02	0.02	0.1	0.22	0.01	0.06	0.02	0.01	0.01	0.03	0.01	0.16	0.07	0.07		0.14	0.09	0.04	0.03	0.01	0.4
499	0.01	0.16	0.02	0.02	0.09	0.24	0.01	0.09	0.02	0.01	0.01	0.02	0.01	0.18	0.07	0.08		0.17	0.09	0.03	0.02	0.01	0.38
500	0.01	0.1	0.01	0.02	0.08	0.28	0.01	0.13	0.01	0.01	0.01	0.01	0.01	0.17	0.06	0.09		0.19	0.08	0.02	0.02	0.01	0.44
501	0.01	0.06	0.01	0.03	0.06	0.3	0.01	0.2	0.01	0.01	0.01	0.01	0.01	0.18	0.07	0.07		0.17	0.07	0.02	0.01	0.01	0.32
502	0.01	0.03	0.01	0.04	0.06	0.31	0.01	0.32	0.02	0.01	0.01	0.01	0.01	0.16	0.08	0.07		0.18	0.07	0.01	0.01	0.02	0.32
503	0.01	0.03	0.01	0.06	0.08	0.35	0.01	0.39	0.02	0.01	0.01	0.01	0.01	0.16	0.09	0.05		0.16	0.06	0.01	0.01	0.02	0.27
504	0.01	0.02	0.01	0.07	0.09	0.5	0.01	0.53	0.02	0.02	0.01	0.01	0.01	0.15	0.12	0.03		0.14	0.03	0.01	0.01	0.02	0.24
505	0.01	0.01	0.01	0.1	0.1	0.44	0.02	0.65	0.02	0.02	0.01	0.01	0.01	0.17	0.14	0.03		0.13	0.03	0.01	0.01	0.03	0.25
506	0.01	0.01	0.01	0.14	0.14	0.41	0.02	0.65	0.03	0.03	0.01	0.01	0.01	0.16	0.12	0.02		0.12	0.02	0.01	0.01	0.03	0.2
507	0.01	0.01	0.01	0.15	0.16	0.47	0.02	0.66	0.05	0.04	0.01	0.01	0.01	0.13	0.11	0.01		0.11	0.02	0.01	0.01	0.05	0.15
508	0.02	0.01	0.01	0.22	0.13	0.51	0.02	0.6	0.07	0.06	0.01	0.02	0.01	0.11	0.11	0.01		0.08	0.02	0.01	0.01	0.07	0.11
509	0.02	0.01	0.01	0.3	0.12	0.39	0.01	0.62	0.1	0.08	0.01	0.02	0.01	0.07	0.1	0.01		0.07	0.01	0.01	0.01	0.1	0.08
510	0.04	0.01	0.01	0.32	0.14	0.34	0.01	0.56	0.13	0.11	0.01	0.02	0.01	0.06	0.09	0.01		0.04	0.01	0.01	0.01	0.14	0.05
511	0.05	0.01	0.01	0.36	0.14	0.42	0.02	0.64	0.16	0.16	0.01	0.04	0.01	0.03	0.09	0.01		0.03	0.02	0.01	0.01	0.21	0.04
512	0.07	0.01	0.01	0.43	0.15	0.33	0.02	0.69	0.21	0.17	0.01	0.07	0.01	0.03	0.08	0.01		0.03	0.02	0.02	0.01	0.35	0.02
513	0.08	0.01	0.01	0.44	0.16	0.24	0.02	0.65	0.2	0.18	0.01	0.11	0.01	0.02	0.07	0.02		0.02	0.03	0.02	0.02	0.33	0.02
514	0.11	0.01	0.01	0.45	0.17	0.19	0.03	0.53	0.25	0.17	0.01	0.14	0.01	0.03	0.06	0.02		0.02	0.03	0.03	0.03	0.31	0.02
515	0.17	0.01	0.01	0.56	0.13	0.21	0.03	0.38	0.25	0.17	0.01	0.21	0.02	0.03	0.05	0.02		0.02	0.03	0.03	0.02	0.29	0.02
516	0.14	0.01	0.01	0.66	0.12	0.17	0.03	0.28	0.3	0.18	0.01	0.29	0.02	0.02	0.04	0.03		0.02	0.04	0.04	0.03	0.36	0.03
517	0.15	0.01	0.01	0.59	0.16	0.1	0.04	0.18	0.24	0.16	0.01	0.25	0.03	0.03	0.03	0.04		0.02	0.07	0.03	0.03	0.27	0.03
518	0.12	0.01	0.01	0.51	0.16	0.08	0.04	0.1	0.31	0.17	0.01	0.31	0.04	0.03	0.03	0.04		0.02	0.13	0.05	0.04	0.27	0.03
519	0.12	0.01	0.01	0.49	0.15	0.07	0.04	0.06	0.36	0.15	0.01	0.26	0.06	0.04	0.03	0.06		0.02	0.25	0.07	0.05	0.24	0.04
520	0.11	0.01	0.01	0.41	0.17	0.06	0.05	0.05	0.32	0.13	0.02	0.27	0.07	0.04	0.03	0.11		0.03	0.48	0.07	0.05	0.19	0.07
521	0.11	0.01	0.01	0.4	0.21	0.06	0.05	0.06	0.36	0.11	0.02	0.32	0.1	0.05	0.05	0.17		0.05	0.56	0.1	0.07	0.18	0.12
522	0.1	0.01	0.01	0.39	0.2	0.07	0.06	0.05	0.35	0.09	0.02	0.34	0.12	0.07	0.05	0.27		0.09	0.58	0.1	0.08	0.13	0.25
523	0.05	0.01	0.01	0.42	0.21	0.06	0.08	0.06	0.35	0.09	0.02	0.35	0.15	0.13	0.06	0.43		0.14	0.57	0.15	0.12	0.1	0.43
524	0.04	0.01	0.01	0.33	0.24	0.05	0.1	0.06	0.26	0.08	0.04	0.25	0.16	0.2	0.07	0.48		0.16	0.58	0.18	0.16	0.08	0.57
525	0.03	0.01	0.01	0.23	0.28	0.06	0.11	0.07	0.32	0.07	0.05	0.33	0.17	0.26	0.08	0.34		0.16	0.63	0.22	0.2	0.06	0.56
526	0.03	0.01	0.01	0.15	0.33	0.08	0.12	0.08	0.26	0.06	0.05	0.31	0.17	0.42	0.12	0.39		0.21	0.67	0.26	0.23	0.04	0.59
527	0.03	0.01	0.01	0.09	0.35	0.08	0.13	0.08	0.22	0.07	0.07	0.28	0.17	0.55	0.2	0.38		0.24	0.71	0.27	0.22	0.03	0.55
528	0.03	0.01	0.01	0.05	0.48	0.08	0.11	0.11	0.21	0.08	0.09	0.24	0.16	0.64	0.32	0.37		0.24	0.76	0.35	0.25	0.02	0.59
529	0.02	0.01	0.01	0.03	0.67	0.06	0.11	0.11	0.26	0.12	0.1	0.19	0.17	0.65	0.43	0.42		0.27	0.7	0.33	0.26	0.02	0.64
530	0.02	0.01	0.01	0.02	0.74	0.05	0.1	0.1	0.34	0.13	0.11	0.22	0.17	0.66	0.53	0.47		0.29	0.78	0.33	0.26	0.02	0.65
531	0.03	0.01	0.01	0.02	0.83	0.03	0.1	0.1	0.37	0.11	0.14	0.17	0.14	0.71	0.62	0.41		0.29	0.76	0.34	0.23	0.02	0.69
532	0.03	0.01	0.02	0.01	0.88	0.04	0.09	0.1	0.37	0.13	0.11	0.2	0.13	0.78	0.64	0.28		0.28	0.75	0.36	0.28	0.02	0.66
533	0.04	0.01	0.03	0.01	0.89	0.04	0.1	0.13	0.25	0.2	0.12	0.25	0.12	0.78	0.7	0.35		0.36	0.72	0.27	0.23	0.02	0.78
534	0.05	0.02	0.04	0.01	0.9	0.03	0.08	0.13	0.21	0.33	0.13	0.3	0.1	0.83	0.73	0.33		0.39	0.71	0.28	0.22	0.02	0.7
535	0.07	0.02	0.05	0.01	0.93	0.02	0.06	0.15	0.28	0.46	0.16	0.32	0.08	0.8	0.79	0.31		0.33	0.71	0.24	0.18	0.04	0.7
536	0.09	0.03	0.09	0.01	0.95	0.02	0.06	0.12	0.35	0.62	0.14	0.22	0.07	0.75	0.78	0.27		0.34	0.69	0.17	0.13	0.06	0.73
537	0.11	0.03	0.14	0.01	0.94	0.02	0.08	0.12	0.43	0.75	0.1	0.21	0.05	0.73	0.83	0.26		0.35	0.78	0.12	0.09	0.11	0.7
538	0.2	0.05	0.19	0.01	0.94	0.02	0.07	0.14	0.57	0.81	0.07	0.28	0.04	0.68	0.91	0.27		0.38	0.77	0.07	0.05	0.21	0.68
539	0.34	0.08	0.22	0.01	0.96	0.03	0.06	0.12	0.69	0.79	0.06	0.48	0.03	0.7	0.91	0.25		0.3	0.78	0.04	0.03	0.36	0.7
540	0.44	0.11	0.26	0.01	0.96	0.04	0.06	0.11	0.67	0.77	0.03	0.57	0.02	0.67	0.91	0.28		0.36	0.75	0.03	0.02	0.43	0.8
541	0.6	0.15	0.28	0.01	0.96	0.06	0.04	0.12	0.63	0.8	0.02	0.7	0.02	0.7	0.91	0.29		0.4	0.74	0.03	0.02	0.41	0.76
542	0.6	0.21	0.24	0.01	0.97	0.07	0.04	0.17	0.71	0.84	0.02	0.77	0.02	0.73	0.9	0.36		0.41	0.77	0.02	0.02	0.47	0.74
543	0.59	0.22	0.23	0.01	0.97	0.09	0.03	0.18	0.84	0.84	0.02	0.81	0.02	0.72	0.87	0.42		0.44	0.79	0.02	0.01	0.46	0.75
544	0.69	0.21	0.24	0.01	0.98	0.12	0.05	0.3	0.9	0.82	0.01	0.82	0.02	0.66	0.9	0.46		0.47	0.86	0.01	0.01	0.47	0.74
545	0.83	0.22	0.23	0.01	0.98	0.17	0.08	0.51	0.93	0.85	0.01	0.85	0.02	0.65	0.93	0.46		0.42	0.86	0.01	0.01	0.51	0.77
546	0.89	0.22	0.21	0.01	0.98	0.29	0.11	0.65	0.96	0.77	0.01	0.87	0.02	0.67	0.94	0.47		0.42	0.91	0.01	0.01	0.61	0.83
547	0.89	0.22	0.15	0.01	0.97	0.3	0.18	0.72	0.94	0.78	0.01	0.85	0.02	0.65	0.93	0.53		0.5	0.93	0.01	0.02	0.59	0.89
548	0.93	0.3	0.13	0.01	0.97	0.35	0.22	0.76	0.94	0.73	0.01	0.86	0.03	0.68	0.94	0.6		0.51	0.94	0.02	0.02	0.56	0.87
549	0.91	0.39	0.11	0.01	0.97	0.36	0.24	0.78	0.96	0.78	0.01	0.87	0.02	0.7	0.95	0.67		0.5	0.95	0.02	0.03	0.64	0.93
550	0.91	0.36	0.09	0.01	0.97	0.37	0.25	0.84	0.98	0.7	0.01	0.89	0.03	0.7	0.96	0.73		0.52	0.95	0.03	0.03	0.58	0.96
551	0.9	0.31	0.09	0.01	0.97	0.42	0.45	0.91	0.98	0.72	0.02	0.88	0.06	0.7	0.96	0.82		0.57	0.96	0.03	0.03	0.57	0.96
552	0.92	0.28	0.05	0.01	0.94	0.4	0.6	0.95	0.99	0.76	0.02	0.91	0.12	0.73	0.97	0.87		0.61	0.96	0.05	0.05	0.5	0.97
553	0.94	0.28	0.04	0.01	0.91	0.32	0.67	0.96	0.99	0.66	0.04	0.86	0.18	0.77	0.98	0.89		0.56	0.96	0.08	0.09	0.5	0.97
554	0.95	0.21	0.04	0.01	0.91	0.35	0.71	0.97	0.99	0.69	0.06	0.79	0.34	0.79	0.97	0.92		0.65	0.97	0.14	0.16	0.52	0.97
555	0.96	0.2	0.04	0.01	0.86	0.31	0.76	0.97	0.99	0.58	0.09	0.73	0.59	0.83	0.98	0.95		0.68	0.96	0.28	0.38	0.53	0.97
556	0.96	0.23	0.04	0.02	0.82	0.25	0.8	0.97	0.99	0.66	0.16	0.79	0.6	0.86	0.98	0.96		0.8	0.96	0.34	0.48	0.57	0.97
557	0.96	0.23	0.06	0.02	0.81	0.28	0.83	0.98	0.99	0.61	0.2	0.73	0.62	0.85	0.98	0.96		0.74	0.97	0.32	0.4	0.6	0.98
558	0.94	0.21	0.05	0.02	0.69	0.31	0.92	0.98	0.99	0.65	0.29	0.77	0.58	0.84	0.98	0.95		0.74	0.97	0.33	0.43	0.63	0.98
559	0.95	0.23	0.05	0.02	0.42	0.3	0.95	0.98	0.99	0.63	0.35	0.76	0.73	0.89	0.98	0.94		0.74	0.96	0.31	0.45	0.61	0.97
560	0.94	0.24	0.06	0.02	0.27	0.25	0.96	0.98	0.99	0.52	0.42	0.74	0.85	0.91	0.97	0.95		0.79	0.96	0.32	0.48	0.61	0.98
561	0.93	0.2	0.1	0.02	0.29	0.2	0.97	0.98	0.99	0.67	0.57	0.74	0.92	0.89	0.96	0.94		0.81	0.97	0.36	0.52	0.6	0.98
562	0.92	0.18	0.17	0.02	0.22	0.14	0.97	0.98	0.98	0.62	0.56	0.69	0.96	0.89	0.95	0.92		0.79	0.95	0.44	0.66	0.6	0.97
563	0.93	0.12	0.33	0.02	0.15	0.08	0.97	0.98	0.98	0.6	0.56	0.8	0.95	0.86	0.95	0.9		0.84	0.96	0.44	0.66	0.62	0.96
564	0.93	0.11	0.61	0.02	0.22	0.05	0.98	0.98	0.98	0.46	0.5	0.71	0.96	0.84	0.95	0.88		0.79	0.97	0.45	0.65	0.7	0.97
565	0.93	0.09	0.71	0.03	0.34	0.03	0.98	0.98	0.97	0.49	0.63	0.73	0.96	0.83	0.93	0.85		0.79	0.97	0.51	0.73	0.78	0.96
566	0.94	0.07	0.74	0.04	0.3	0.02	0.98	0.98	0.96	0.38	0.65	0.77	0.97	0.82	0.93	0.8		0.8	0.97	0.5	0.77	0.82	0.96
567	0.94	0.06	0.76	0.04	0.27	0.02	0.99	0.98	0.95	0.34	0.62	0.7	0.96	0.78	0.92	0.86		0.82	0.97	0.52	0.81	0.88	0.95
568	0.91	0.05	0.8	0.05	0.33	0.01	0.99	0.98	0.94	0.42	0.69	0.57	0.94	0.72	0.91	0.85		0.8	0.98	0.55	0.79	0.91	0.94
569	0.9	0.05	0.84	0.05	0.22	0.01	0.98	0.98	0.92	0.47	0.61	0.47	0.94	0.63	0.91	0.81		0.73	0.97	0.53	0.79	0.9	0.92
570	0.91	0.05	0.92	0.07	0.21	0.01	0.98	0.97	0.9	0.44	0.57	0.68	0.93	0.54	0.92	0.83		0.84	0.97	0.49	0.75	0.92	0.92
571	0.9	0.06	0.96	0.07	0.37	0.01	0.98	0.97	0.91	0.34	0.52	0.56	0.94	0.46	0.93	0.78		0.76	0.97	0.53	0.78	0.94	0.93
572	0.93	0.06	0.97	0.09	0.51	0.01	0.98	0.97	0.9	0.35	0.56	0.75	0.94	0.36	0.93	0.7		0.75	0.97	0.58	0.83	0.95	0.93
573	0.94	0.06	0.97	0.08	0.66	0.01	0.98	0.97	0.9	0.32	0.49	0.8	0.93	0.45	0.93	0.71		0.78	0.96	0.58	0.86	0.96	0.91
574	0.92	0.08	0.98	0.08	0.73	0.01	0.97	0.97	0.9	0.29	0.49	0.76	0.92	0.54	0.93	0.72		0.83	0.95	0.58	0.85	0.96	0.91
575	0.88	0.11	0.98	0.07	0.77	0.02	0.96	0.97	0.89	0.33	0.6	0.67	0.91	0.54	0.93	0.63		0.74	0.96	0.63	0.84	0.94	0.87
576	0.86	0.15	0.98	0.07	0.8	0.02	0.95	0.97	0.86	0.36	0.59	0.65	0.92	0.38	0.94	0.59		0.65	0.96	0.61	0.86	0.94	0.87
577	0.86	0.21	0.98	0.07	0.84	0.02	0.94	0.97	0.87	0.39	0.37	0.75	0.93	0.3	0.94	0.57		0.61	0.96	0.63	0.88	0.95	0.85
578	0.82	0.37	0.99	0.06	0.91	0.02	0.94	0.97	0.85	0.34	0.38	0.76	0.94	0.3	0.95	0.6		0.55	0.97	0.68	0.91	0.93	0.86
579	0.83	0.46	0.99	0.05	0.94	0.02	0.91	0.96	0.83	0.34	0.37	0.81	0.93	0.37	0.96	0.62		0.54	0.96	0.72	0.94	0.91	0.85
580	0.78	0.59	0.99	0.04	0.94	0.02	0.9	0.96	0.84	0.37	0.38	0.86	0.93	0.47	0.97	0.7		0.56	0.95	0.76	0.95	0.91	0.85
581	0.75	0.63	0.99	0.03	0.92	0.02	0.86	0.96	0.85	0.43	0.39	0.84	0.91	0.53	0.97	0.68		0.56	0.95	0.82	0.96	0.88	0.84
582	0.64	0.66	0.99	0.02	0.87	0.02	0.78	0.95	0.82	0.46	0.37	0.84	0.93	0.55	0.96	0.6		0.52	0.94	0.85	0.97	0.87	0.81
583	0.49	0.65	0.99	0.03	0.82	0.03	0.73	0.95	0.7	0.53	0.46	0.87	0.94	0.61	0.97	0.66		0.46	0.94	0.83	0.96	0.9	0.81
584	0.35	0.74	0.99	0.02	0.75	0.03	0.7	0.96	0.72	0.51	0.38	0.91	0.92	0.62	0.97	0.63		0.6	0.92	0.88	0.96	0.92	0.84
585	0.23	0.86	0.99	0.03	0.72	0.04	0.79	0.96	0.7	0.49	0.43	0.93	0.94	0.6	0.97	0.55		0.58	0.89	0.9	0.95	0.9	0.85
586	0.21	0.85	0.99	0.03	0.66	0.04	0.72	0.95	0.77	0.47	0.4	0.95	0.93	0.69	0.96	0.5		0.6	0.88	0.91	0.95	0.91	0.79
587	0.19	0.89	0.99	0.03	0.65	0.03	0.65	0.95	0.7	0.51	0.39	0.93	0.92	0.79	0.97	0.61		0.64	0.82	0.93	0.94	0.94	0.8
588	0.2	0.89	0.99	0.04	0.56	0.03	0.52	0.95	0.64	0.57	0.48	0.9	0.89	0.82	0.95	0.46		0.61	0.82	0.95	0.94	0.91	0.75
589	0.18	0.9	0.99	0.04	0.54	0.03	0.57	0.94	0.57	0.64	0.56	0.91	0.91	0.79	0.93	0.39		0.56	0.72	0.95	0.94	0.93	0.74
590	0.12	0.87	0.99	0.06	0.53	0.04	0.55	0.95	0.55	0.71	0.59	0.94	0.91	0.76	0.92	0.39		0.54	0.72	0.95	0.93	0.95	0.65
591	0.09	0.85	0.99	0.07	0.55	0.04	0.6	0.96	0.48	0.78	0.36	0.89	0.85	0.8	0.91	0.36		0.59	0.65	0.95	0.91	0.95	0.6
592	0.07	0.88	0.99	0.11	0.56	0.05	0.66	0.96	0.57	0.82	0.45	0.76	0.88	0.84	0.9	0.33		0.58	0.64	0.96	0.91	0.92	0.59
593	0.07	0.87	0.98	0.13	0.48	0.03	0.62	0.95	0.56	0.77	0.38	0.75	0.86	0.91	0.89	0.31		0.54	0.68	0.93	0.89	0.91	0.51
594	0.07	0.82	0.99	0.2	0.38	0.03	0.58	0.96	0.51	0.77	0.47	0.74	0.77	0.94	0.91	0.39		0.6	0.66	0.91	0.85	0.91	0.52
595	0.08	0.74	0.99	0.23	0.31	0.03	0.4	0.96	0.44	0.8	0.49	0.73	0.73	0.95	0.89	0.33		0.55	0.69	0.91	0.86	0.88	0.48
596	0.07	0.82	0.99	0.3	0.27	0.03	0.4	0.96	0.38	0.8	0.59	0.74	0.78	0.93	0.87	0.28		0.57	0.61	0.92	0.87	0.9	0.48
597	0.06	0.79	0.99	0.49	0.23	0.03	0.46	0.96	0.4	0.78	0.71	0.72	0.8	0.94	0.87	0.26		0.56	0.67	0.91	0.86	0.89	0.39
598	0.06	0.8	0.99	0.54	0.22	0.03	0.54	0.97	0.36	0.81	0.62	0.6	0.76	0.95	0.88	0.28		0.5	0.66	0.89	0.85	0.88	0.34
599	0.06	0.84	0.99	0.62	0.24	0.03	0.6	0.98	0.37	0.86	0.6	0.52	0.78	0.95	0.87	0.24		0.47	0.68	0.9	0.87	0.8	0.34
600	0.09	0.81	0.98	0.53	0.19	0.03	0.48	0.96	0.31	0.8	0.64	0.65	0.8	0.94	0.89	0.2		0.44	0.7	0.85	0.88	0.83	0.35
601	0.1	0.8	0.98	0.53	0.2	0.03	0.41	0.97	0.25	0.75	0.58	0.74	0.7	0.95	0.89	0.22		0.46	0.66	0.83	0.87	0.83	0.46
602	0.12	0.78	0.98	0.52	0.2	0.04	0.44	0.96	0.23	0.71	0.6	0.75	0.67	0.95	0.86	0.23		0.38	0.69	0.88	0.91	0.76	0.4
603	0.1	0.85	0.98	0.6	0.22	0.04	0.47	0.96	0.24	0.69	0.69	0.67	0.74	0.91	0.79	0.23		0.36	0.69	0.9	0.93	0.79	0.42
604	0.11	0.86	0.98	0.67	0.21	0.04	0.39	0.95	0.32	0.7	0.52	0.64	0.77	0.95	0.74	0.31		0.35	0.77	0.85	0.92	0.79	0.41
605	0.1	0.86	0.97	0.65	0.19	0.04	0.38	0.95	0.27	0.71	0.42	0.56	0.81	0.94	0.76	0.35		0.28	0.82	0.84	0.93	0.76	0.38
606	0.11	0.89	0.97	0.66	0.17	0.04	0.33	0.94	0.28	0.69	0.37	0.64	0.81	0.94	0.76	0.3		0.27	0.8	0.88	0.96	0.67	0.4
607	0.15	0.9	0.96	0.55	0.13	0.04	0.31	0.91	0.19	0.64	0.45	0.78	0.83	0.93	0.82	0.24		0.26	0.84	0.81	0.95	0.61	0.45
608	0.14	0.9	0.97	0.55	0.1	0.05	0.29	0.88	0.18	0.52	0.49	0.83	0.78	0.9	0.77	0.21		0.25	0.86	0.83	0.95	0.57	0.55
609	0.12	0.92	0.97	0.47	0.1	0.05	0.29	0.81	0.15	0.44	0.52	0.87	0.79	0.77	0.65	0.22		0.19	0.88	0.81	0.94	0.48	0.55
610	0.11	0.93	0.98	0.53	0.1	0.06	0.28	0.84	0.15	0.39	0.63	0.86	0.84	0.72	0.59	0.21		0.17	0.89	0.82	0.92	0.62	0.56
611	0.11	0.93	0.98	0.59	0.09	0.07	0.25	0.77	0.15	0.5	0.66	0.85	0.88	0.69	0.51	0.23		0.15	0.92	0.8	0.92	0.59	0.55
612	0.11	0.92	0.96	0.67	0.08	0.07	0.18	0.71	0.11	0.53	0.64	0.88	0.9	0.59	0.56	0.23		0.14	0.94	0.82	0.93	0.58	0.52
613	0.1	0.91	0.96	0.69	0.07	0.09	0.14	0.63	0.09	0.46	0.57	0.87	0.91	0.57	0.49	0.23		0.15	0.93	0.79	0.93	0.54	0.55
614	0.1	0.87	0.96	0.64	0.06	0.09	0.12	0.55	0.08	0.35	0.57	0.85	0.92	0.56	0.53	0.22		0.17	0.93	0.72	0.93	0.5	0.6
615	0.08	0.89	0.96	0.56	0.05	0.1	0.18	0.49	0.07	0.35	0.55	0.82	0.92	0.48	0.46	0.25		0.18	0.92	0.73	0.89	0.49	0.68
616	0.07	0.88	0.97	0.57	0.04	0.1	0.22	0.43	0.06	0.4	0.57	0.76	0.94	0.31	0.4	0.32		0.19	0.9	0.78	0.88	0.54	0.59
617	0.06	0.84	0.97	0.56	0.04	0.09	0.17	0.34	0.06	0.37	0.64	0.68	0.94	0.26	0.49	0.31		0.21	0.86	0.73	0.83	0.66	0.61
618	0.06	0.86	0.97	0.5	0.04	0.1	0.17	0.25	0.07	0.44	0.69	0.63	0.91	0.22	0.5	0.3		0.19	0.86	0.72	0.77	0.6	0.58
619	0.05	0.91	0.95	0.51	0.05	0.09	0.17	0.21	0.07	0.45	0.65	0.71	0.89	0.15	0.65	0.27		0.16	0.88	0.8	0.8	0.52	0.46
620	0.03	0.9	0.95	0.48	0.05	0.09	0.2	0.17	0.1	0.38	0.72	0.65	0.82	0.16	0.66	0.26		0.16	0.9	0.71	0.72	0.55	0.43
621	0.03	0.87	0.95	0.4	0.05	0.09	0.25	0.14	0.1	0.39	0.8	0.59	0.76	0.17	0.69	0.23		0.17	0.91	0.65	0.7	0.52	0.45
622	0.02	0.81	0.95	0.39	0.07	0.1	0.39	0.11	0.1	0.38	0.85	0.45	0.68	0.18	0.64	0.27		0.18	0.88	0.57	0.56	0.54	0.52
623	0.02	0.77	0.94	0.4	0.06	0.1	0.45	0.11	0.1	0.53	0.89	0.45	0.68	0.17	0.61	0.28		0.21	0.86	0.49	0.5	0.61	0.52
624	0.02	0.72	0.93	0.48	0.07	0.09	0.46	0.11	0.09	0.55	0.91	0.47	0.59	0.22	0.66	0.29		0.21	0.82	0.45	0.46	0.72	0.51
625	0.02	0.81	0.92	0.45	0.1	0.13	0.55	0.11	0.11	0.6	0.91	0.34	0.53	0.19	0.67	0.31		0.22	0.83	0.44	0.39	0.65	0.56
626	0.02	0.86	0.9	0.47	0.12	0.14	0.56	0.1	0.16	0.52	0.8	0.4	0.42	0.2	0.73	0.33		0.3	0.87	0.56	0.51	0.62	0.51
627	0.02	0.83	0.91	0.37	0.13	0.15	0.6	0.1	0.2	0.49	0.83	0.29	0.37	0.24	0.74	0.4		0.38	0.93	0.44	0.49	0.61	0.56
628	0.03	0.73	0.92	0.36	0.12	0.15	0.67	0.09	0.21	0.43	0.81	0.27	0.38	0.23	0.77	0.53		0.43	0.93	0.48	0.5	0.54	0.6
629	0.06	0.66	0.91	0.41	0.14	0.22	0.8	0.09	0.18	0.49	0.8	0.27	0.48	0.3	0.8	0.57		0.49	0.91	0.37	0.41	0.6	0.66
630	0.11	0.63	0.91	0.45	0.12	0.27	0.8	0.11	0.22	0.5	0.77	0.32	0.56	0.37	0.85	0.58		0.51	0.89	0.33	0.38	0.66	0.6
631	0.16	0.64	0.89	0.5	0.13	0.26	0.8	0.14	0.22	0.47	0.7	0.27	0.54	0.4	0.91	0.68		0.48	0.85	0.26	0.36	0.71	0.56
632	0.18	0.69	0.91	0.49	0.15	0.34	0.84	0.17	0.25	0.45	0.55	0.27	0.47	0.43	0.93	0.76		0.47	0.88	0.26	0.34	0.62	0.62
633	0.27	0.78	0.91	0.46	0.12	0.37	0.84	0.2	0.28	0.36	0.39	0.29	0.34	0.39	0.96	0.77		0.46	0.86	0.31	0.38	0.58	0.5
634	0.28	0.7	0.94	0.38	0.12	0.38	0.88	0.27	0.28	0.39	0.38	0.26	0.27	0.4	0.96	0.81		0.55	0.86	0.22	0.29	0.56	0.61
635	0.35	0.51	0.95	0.33	0.1	0.42	0.89	0.25	0.28	0.39	0.39	0.32	0.25	0.4	0.95	0.82		0.66	0.83	0.2	0.25	0.46	0.7
636	0.42	0.5	0.94	0.39	0.13	0.47	0.87	0.21	0.32	0.48	0.33	0.29	0.26	0.34	0.96	0.88		0.68	0.71	0.21	0.25	0.51	0.69
637	0.49	0.55	0.91	0.4	0.15	0.57	0.77	0.27	0.33	0.58	0.26	0.27	0.27	0.54	0.95	0.85		0.68	0.61	0.23	0.24	0.53	0.72
638	0.55	0.5	0.88	0.47	0.19	0.53	0.77	0.33	0.32	0.5	0.27	0.29	0.27	0.54	0.96	0.85		0.63	0.56	0.29	0.32	0.53	0.66
639	0.57	0.4	0.81	0.4	0.24	0.59	0.72	0.38	0.27	0.49	0.22	0.26	0.23	0.47	0.96	0.82		0.58	0.47	0.32	0.43	0.48	0.62
640	0.72	0.43	0.82	0.32	0.11	0.65	0.63	0.38	0.31	0.42	0.17	0.32	0.21	0.5	0.96	0.76		0.55	0.42	0.31	0.49	0.44	0.43
641	0.79	0.34	0.82	0.37	0.13	0.62	0.63	0.48	0.26	0.5	0.15	0.27	0.23	0.51	0.94	0.74		0.65	0.38	0.31	0.42	0.46	0.47
642	0.86	0.23	0.81	0.45	0.13	0.69	0.59	0.5	0.28	0.32	0.14	0.26	0.25	0.52	0.94	0.67		0.65	0.28	0.28	0.36	0.48	0.53
643	0.89	0.26	0.68	0.49	0.21	0.7	0.52	0.5	0.27	0.34	0.11	0.34	0.25	0.5	0.94	0.64		0.56	0.22	0.23	0.3	0.6	0.46
644	0.93	0.29	0.63	0.53	0.33	0.8	0.43	0.57	0.32	0.32	0.08	0.36	0.26	0.57	0.93	0.54		0.56	0.16	0.21	0.27	0.66	0.43
645	0.88	0.23	0.53	0.63	0.47	0.76	0.41	0.6	0.34	0.24	0.07	0.47	0.24	0.71	0.96	0.43		0.4	0.16	0.25	0.29	0.66	0.3
646	0.92	0.15	0.56	0.67	0.62	0.78	0.41	0.58	0.33	0.26	0.06	0.51	0.18	0.63	0.96	0.33		0.28	0.18	0.27	0.33	0.55	0.22
647	0.96	0.13	0.62	0.58		0.82	0.36	0.56	0.34	0.29	0.06	0.53	0.18	0.56	0.95	0.25		0.22	0.17	0.27	0.34	0.5	0.15
648	0.97	0.08	0.56	0.64		0.84	0.36	0.61	0.3	0.35	0.05	0.51	0.19	0.64	0.94	0.22		0.23	0.17	0.29	0.35	0.53	0.13
649	0.97	0.06	0.5	0.66		0.78	0.35	0.58	0.34	0.29	0.05	0.57	0.26	0.63	0.94	0.19		0.28	0.18	0.3	0.39	0.45	0.12
650	0.98	0.06	0.44	0.67		0.76	0.29	0.56	0.36	0.28	0.05	0.66	0.32	0.46	0.95	0.18		0.31	0.18	0.39	0.46	0.55	0.11
651	0.98	0.06	0.4	0.66		0.78	0.37	0.6	0.27	0.26	0.08	0.64	0.33	0.59	0.93	0.15		0.35	0.17	0.32	0.39	0.67	0.11
652	0.97	0.04	0.48	0.71		0.76	0.43	0.51	0.26	0.22	0.09	0.81	0.34	0.72	0.95	0.17		0.23	0.24	0.34	0.38	0.63	0.09
653	0.95	0.04	0.48	0.67		0.78	0.44	0.51	0.24	0.23	0.14	0.81	0.37	0.64	0.95	0.2		0.24	0.36	0.34	0.39	0.59	0.11
654	0.94	0.04	0.55	0.7		0.74	0.42	0.5	0.33	0.27	0.17	0.88	0.45	0.61	0.94	0.23		0.27	0.41	0.31	0.34	0.57	0.13
655	0.92	0.04	0.43	0.8		0.74	0.39	0.46	0.36	0.31	0.18	0.86	0.49	0.64	0.94	0.28		0.31	0.52	0.35	0.33	0.53	0.16
656	0.8	0.05	0.47	0.83		0.66	0.44	0.36	0.42	0.3	0.23	0.89	0.63	0.57	0.95	0.3		0.38	0.64	0.37	0.33	0.41	0.19
657	0.74	0.05	0.47	0.83		0.6	0.46	0.25	0.49	0.34	0.29	0.94	0.68	0.5	0.96	0.31		0.41	0.69	0.39	0.4	0.39	0.26
658	0.71	0.05	0.55	0.85		0.61	0.53	0.21	0.53	0.3	0.42	0.97	0.61	0.64	0.96	0.32		0.42	0.76	0.41	0.43	0.46	0.34
659	0.59	0.05	0.47	0.88		0.62	0.64	0.25	0.57	0.31	0.43	0.98	0.6	0.58	0.97	0.43		0.41	0.82	0.52	0.49	0.44	0.46
660	0.5	0.06	0.46	0.86		0.61	0.58	0.23	0.57	0.43	0.53	0.98	0.66	0.44	0.95	0.55		0.48	0.87	0.6	0.57	0.45	0.61
661	0.5	0.08	0.42	0.85		0.48	0.58	0.27	0.67	0.55	0.46	0.97	0.69	0.3	0.96	0.65		0.6	0.87	0.65	0.66	0.36	0.74
662	0.46	0.1	0.39	0.86		0.46	0.51	0.22	0.69	0.53	0.53	0.97	0.7	0.22	0.96	0.71		0.71	0.89	0.6	0.64	0.27	0.79
663	0.32	0.11	0.43	0.89		0.38	0.47	0.16	0.71	0.61	0.61	0.97	0.79	0.18	0.94	0.79		0.74	0.93	0.58	0.6	0.2	0.84
664	0.24	0.11	0.41	0.89		0.4	0.56	0.13	0.74	0.65	0.63	0.97	0.71	0.19	0.94	0.84		0.76	0.93	0.63	0.62	0.21	0.84
665	0.29	0.13	0.42	0.88		0.34	0.6	0.14	0.79	0.61	0.75	0.97	0.68	0.23	0.93	0.84		0.76	0.94	0.54	0.5	0.22	0.83
666	0.25	0.18	0.38	0.85		0.32	0.7	0.17	0.82	0.61	0.62	0.97	0.68	0.2	0.92	0.89		0.79	0.95	0.64	0.54	0.2	0.89
667	0.2	0.22	0.31	0.85		0.29	0.55	0.17	0.83	0.64	0.65	0.96	0.68	0.18	0.86	0.9		0.88	0.97	0.69	0.62	0.21	0.93
668	0.22	0.29	0.3	0.81		0.26	0.52	0.2	0.88	0.74	0.51	0.94	0.7	0.13	0.85	0.91		0.93	0.96	0.68	0.61	0.2	0.95
669	0.2	0.36	0.28	0.84		0.27	0.46	0.2	0.88	0.74	0.62	0.92	0.65	0.15	0.8	0.92		0.93	0.96	0.71	0.63	0.2	0.94
670	0.18	0.34	0.34	0.85		0.22	0.48	0.19	0.82	0.79	0.63	0.92	0.72	0.16	0.71	0.92		0.92	0.95	0.67	0.59	0.24	0.93
671	0.22	0.36	0.33	0.86		0.19	0.62	0.18	0.79	0.78	0.65	0.87	0.58	0.19	0.61	0.96		0.91	0.94	0.61	0.54	0.27	0.91
672	0.31	0.49	0.28	0.8		0.17	0.6	0.18	0.84	0.74	0.61	0.87	0.6	0.2	0.47	0.96		0.91	0.92	0.47	0.42	0.32	0.88
673	0.31	0.63	0.28	0.8		0.14	0.67	0.24	0.92	0.68	0.42	0.85	0.62	0.18	0.4	0.95		0.94	0.92	0.5	0.44	0.36	0.84
674	0.3	0.7	0.31	0.84		0.1	0.6	0.22	0.91	0.6	0.4	0.83	0.58	0.18	0.34	0.94		0.95	0.94	0.57	0.49	0.42	0.86
675	0.33	0.73	0.29	0.82		0.07	0.56	0.26	0.88	0.58	0.48	0.85	0.59	0.18	0.33	0.94		0.95	0.96	0.51	0.45	0.5	0.88
676	0.4	0.77	0.27	0.84		0.06	0.51	0.23	0.91	0.5	0.49		0.6	0.22	0.29	0.95		0.92	0.96	0.51	0.46	0.6	0.84
677	0.5	0.75	0.33	0.86		0.04	0.54	0.23	0.85	0.32	0.54		0.73	0.28	0.27	0.95		0.9	0.95	0.39	0.37	0.72	0.81
678	0.64	0.77	0.37	0.86		0.04	0.66	0.3	0.78	0.23	0.49		0.75	0.36	0.23	0.97		0.9	0.94	0.33	0.31	0.76	0.82
679	0.69	0.81	0.34	0.81		0.03	0.65	0.33	0.83	0.23	0.46		0.83	0.4	0.22	0.98		0.89	0.94	0.23	0.21	0.79	0.85
680	0.72	0.84	0.36	0.78		0.03	0.68	0.42	0.88	0.31	0.32		0.8	0.43	0.19	0.97		0.89	0.93	0.3	0.25	0.8	0.83
681	0.74	0.84	0.4	0.86		0.03	0.71	0.44	0.84	0.33	0.3		0.75	0.5	0.15	0.97		0.87	0.93	0.35	0.28	0.8	0.81
682	0.74	0.76	0.41	0.85		0.03	0.67	0.52	0.84	0.43	0.42		0.64	0.52	0.17	0.98		0.82	0.92	0.35	0.29	0.87	0.79
683	0.79	0.75	0.48	0.89		0.03	0.76	0.54	0.88	0.44	0.44		0.63	0.58	0.2	0.98		0.81	0.87	0.37	0.35	0.88	0.76
684	0.87	0.7	0.58	0.89		0.03	0.82	0.48	0.83	0.32	0.5		0.78	0.61	0.21	0.98		0.8	0.85	0.3	0.3	0.91	0.73
685	0.91	0.71	0.74	0.9		0.03	0.88	0.52	0.83	0.31	0.52		0.77	0.6	0.19	0.98		0.83	0.84	0.28	0.25	0.91	0.74
686	0.9	0.57	0.81	0.87		0.03	0.85	0.51	0.88	0.28	0.45		0.75	0.63	0.19	0.97		0.86	0.85	0.29	0.24	0.89	0.8
687	0.92	0.47	0.87	0.89		0.05	0.86	0.63	0.9	0.38	0.43		0.63	0.67	0.2	0.96		0.85	0.79	0.41	0.32	0.84	0.79
688	0.91	0.43	0.88	0.9		0.05	0.86	0.64	0.9	0.35	0.47		0.53	0.78	0.26	0.97		0.82	0.67	0.48	0.41	0.78	0.83
689	0.89	0.32	0.86	0.91		0.06	0.83	0.69	0.84	0.5	0.58		0.49	0.82	0.38	0.95		0.8	0.6	0.57	0.53	0.7	0.82
690	0.92	0.39	0.85	0.91		0.07	0.86	0.68	0.9	0.62	0.53		0.49	0.89	0.62	0.93		0.82	0.61	0.65	0.66	0.76	0.81
691	0.92	0.41	0.91	0.92		0.08		0.68	0.85	0.65	0.63		0.6	0.95	0.82	0.83		0.73	0.58	0.75	0.74	0.77	0.8
692	0.92	0.54	0.95	0.92		0.08		0.82	0.81	0.73	0.67		0.5	0.95	0.87	0.82		0.74	0.56	0.79	0.79	0.74	0.82
693	0.91	0.51	0.96	0.92		0.09		0.82	0.87		0.63		0.43	0.93	0.86	0.84		0.71	0.45	0.84	0.84	0.74	0.86
694	0.93	0.49	0.96	0.92		0.11		0.89	0.86		0.61		0.33	0.94	0.85	0.83		0.68	0.36	0.88	0.86	0.71	0.83
695	0.93	0.48	0.95	0.92		0.1		0.9	0.89		0.69		0.29	0.92	0.88	0.83		0.6	0.27	0.88	0.86	0.75	0.71
696	0.92	0.4	0.95	0.91		0.11		0.91			0.72		0.27	0.89	0.91	0.77		0.54	0.25	0.92	0.91	0.73	0.75
697	0.91	0.41	0.95	0.85		0.11		0.9			0.68		0.3	0.86	0.95	0.68		0.59	0.31	0.91	0.9	0.72	0.79
698	0.92	0.5	0.96	0.81		0.12		0.88			0.7		0.37	0.79	0.96	0.54		0.58	0.32	0.94	0.92	0.67	0.81
699	0.89	0.62	0.95	0.79		0.2		0.9			0.63		0.32	0.81	0.96	0.65		0.57	0.37	0.92	0.89	0.65	0.83
700	0.88	0.67	0.96	0.79		0.25		0.9			0.54		0.31	0.72	0.91	0.74		0.48	0.33	0.91	0.87	0.68	0.87
701	0.89	0.71	0.96	0.75		0.34		0.88			0.52		0.33	0.74	0.91	0.73		0.46	0.35	0.9	0.86	0.63	0.9
702	0.9	0.75	0.95	0.68		0.28		0.87			0.58		0.35	0.77	0.95	0.7		0.58	0.47	0.86	0.82	0.69	0.85
703	0.92	0.79	0.95	0.55		0.31		0.85			0.59		0.36	0.78	0.95	0.7		0.67	0.54	0.8	0.77	0.69	0.87
704			0.96	0.37		0.35		0.83			0.69		0.45	0.74	0.97	0.65		0.6	0.59	0.67	0.6	0.8	0.84
705			0.96	0.26		0.39		0.83			0.73		0.51	0.59	0.97	0.59		0.52	0.52	0.6	0.56	0.76	0.87
706			0.96	0.19		0.52		0.85			0.65		0.5	0.66	0.97	0.68		0.44	0.4	0.58	0.54	0.74	0.86
707			0.96	0.17		0.62		0.85			0.57		0.59	0.54	0.96	0.76		0.4	0.37	0.53	0.51	0.78	0.85
708			0.95	0.12		0.71		0.84			0.57		0.7	0.46	0.97	0.74		0.39	0.34	0.53	0.53	0.78	0.88
709			0.96	0.11		0.8		0.8			0.57		0.77	0.41	0.98	0.67		0.36	0.39	0.53	0.51	0.83	0.85
710			0.96	0.08		0.82		0.73			0.55		0.78	0.43	0.98	0.67		0.41	0.45	0.51	0.52	0.8	0.85
711			0.96	0.06		0.89		0.75			0.52		0.84	0.38	0.99	0.65		0.31	0.37	0.53	0.53	0.66	0.84
712			0.96	0.04		0.95		0.76			0.54		0.89	0.26	0.99	0.72		0.33	0.37	0.52	0.52	0.71	0.86
713			0.96	0.04		0.97		0.77			0.44		0.9	0.34	0.99	0.83		0.3	0.32	0.46	0.44	0.77	0.79
714			0.96	0.04		0.97		0.78			0.48		0.92	0.31	0.99	0.81		0.3	0.38	0.45	0.41	0.81	0.72
715			0.96	0.03		0.97		0.82			0.45		0.94	0.29	0.99	0.77		0.37	0.41	0.49	0.46	0.8	0.81
716			0.96	0.05		0.98		0.78			0.54		0.94	0.31	0.98	0.78		0.34	0.41	0.48	0.48	0.84	0.78
717			0.95	0.06		0.97		0.65			0.59		0.93	0.29	0.98	0.82		0.41	0.5	0.44	0.4	0.86	0.8
718			0.95	0.09		0.98		0.73			0.64		0.93	0.3	0.97	0.84		0.37	0.51	0.46	0.49	0.77	0.79
719			0.95	0.14		0.97		0.76			0.67		0.93	0.22	0.97	0.87		0.44	0.58	0.49	0.53	0.84	0.83
720			0.94	0.21		0.94		0.79			0.57		0.93	0.25	0.96	0.86		0.42	0.52	0.58	0.55	0.82	0.82
721			0.94	0.2		0.94		0.78			0.59		0.91	0.22	0.96	0.85		0.5	0.59	0.63	0.57	0.86	0.8
722			0.94	0.21		0.9		0.86			0.59		0.91	0.24	0.95	0.85		0.54	0.59	0.65	0.6	0.8	0.86
723			0.94	0.31		0.85		0.85			0.58		0.91	0.24	0.92	0.84		0.45	0.55	0.69	0.64	0.8	0.87
724			0.92	0.32		0.81		0.84			0.55		0.89	0.3	0.9	0.88		0.51	0.61	0.74	0.68	0.82	0.89
725			0.93	0.46		0.83		0.86			0.6		0.89	0.27	0.87	0.91		0.54	0.61	0.8	0.77	0.8	0.88
726			0.94	0.62		0.72		0.89			0.69		0.88	0.27	0.88	0.91		0.62	0.74	0.8	0.74	0.82	0.86
727			0.94	0.77		0.66		0.92			0.65		0.87	0.34	0.82	0.92		0.66	0.74	0.72	0.65	0.79	0.87
728			0.93	0.82		0.7		0.94			0.68		0.86	0.41	0.77	0.92		0.77	0.8	0.78	0.72	0.8	0.88
729			0.94	0.87		0.68		0.95			0.61		0.87	0.48	0.75	0.93		0.85	0.85	0.83	0.79	0.65	0.91
730			0.94	0.92		0.57		0.95			0.62		0.82	0.49	0.73	0.95		0.85	0.87	0.82	0.79	0.58	0.91
731			0.93	0.93		0.39		0.95			0.55		0.76	0.48	0.7	0.96		0.89	0.92	0.84	0.84	0.68	0.94
732			0.93	0.96		0.45		0.97			0.68		0.81	0.53	0.7	0.96		0.91	0.94	0.82	0.87	0.65	0.94
733			0.95	0.98		0.29		0.98			0.68		0.82	0.59	0.68	0.96		0.94	0.96	0.81	0.86	0.67	0.94
734			0.95	0.98		0.2		0.98			0.64		0.82	0.69	0.58	0.97		0.94	0.96	0.71	0.84	0.62	0.96
735			0.9	0.98		0.3		0.97			0.73		0.82	0.74	0.48	0.96		0.96	0.97	0.8	0.91	0.64	0.96
736			0.84	0.98		0.23		0.97			0.73		0.86	0.78	0.45	0.96		0.96	0.97	0.81	0.91	0.66	0.96
737			0.82	0.98		0.28		0.95			0.73		0.83	0.8	0.49	0.93		0.96	0.97	0.79	0.9	0.67	0.97
738			0.77	0.98		0.24		0.94			0.65		0.82	0.84	0.57	0.91		0.95	0.97	0.81	0.9	0.76	0.97
739			0.68	0.98		0.27		0.94			0.68		0.87	0.86	0.57	0.91		0.94	0.97	0.75	0.87	0.77	0.96
740			0.67	0.99		0.33		0.93			0.52		0.86	0.9	0.52	0.88		0.94	0.97	0.75	0.87	0.79	0.95
741			0.54	0.98		0.29		0.94			0.42		0.86	0.92	0.59	0.91		0.91	0.97	0.74	0.88	0.76	0.94
742			0.33	0.98		0.35					0.41		0.86	0.92	0.59	0.86		0.93	0.97	0.81	0.91	0.72	0.93
743			0.18	0.97		0.35					0.39		0.87	0.91	0.63	0.88		0.9	0.96	0.83	0.91	0.76	0.91
744			0.11	0.98		0.37					0.38		0.83	0.92	0.66	0.86		0.92	0.96	0.78	0.9	0.77	0.93
745			0.06	0.97		0.32					0.47		0.79	0.93	0.73	0.85		0.91	0.96	0.74	0.88	0.83	0.9
746			0.04	0.97		0.3					0.61		0.79	0.94	0.71	0.88		0.9	0.96	0.67	0.83	0.84	0.91
747			0.03	0.97		0.3					0.53		0.74	0.93	0.71	0.84		0.91	0.95	0.72	0.85	0.89	0.88
748			0.02	0.96		0.28					0.51		0.72	0.93	0.75	0.82		0.86	0.95	0.72	0.84	0.89	0.88
749			0.02	0.96		0.27					0.52		0.75	0.93	0.8	0.75		0.85	0.94	0.77	0.85	0.91	0.89
750			0.01	0.96		0.29					0.52		0.7	0.91	0.83	0.75		0.81	0.94	0.82	0.85	0.95	0.84
751			0.01	0.96		0.33					0.54		0.64	0.93	0.84	0.69		0.83	0.95	0.86	0.87	0.95	0.84
752			0.01	0.96		0.37					0.59		0.65	0.93	0.88	0.69		0.78	0.89	0.88	0.88	0.96	0.78
753			0.01	0.96		0.35					0.72		0.64	0.93	0.9	0.78		0.74	0.88	0.84	0.84	0.97	0.78
754			0.01	0.97		0.34					0.77		0.61	0.92	0.92	0.75		0.8	0.85	0.84	0.82	0.97	0.71
755			0.01	0.97		0.32					0.83		0.72	0.9	0.94			0.77	0.88	0.84	0.8	0.96	0.7
756			0.02	0.97		0.37					0.86		0.77	0.91	0.95				0.87	0.86	0.83	0.95	0.76
757			0.02	0.98		0.5					0.88		0.67	0.91	0.95					0.89	0.86	0.94	0.74

## Sheet: CD2AP
S2 Table: DISOPRED 3.1 prediction confidence for each residue in Nephrin, KIRREL1, CD2AP, podocin, and TRPC6 and their orthologs sequences. A predicted threshold value of ≥0.5 for residue indicates it be intrinsically unstructured.
Residue No.	DISOPRED3 - Prediction confidence
	Drosophila	Rhincodon	Danio	Xenopus	Anolis	Gallus	Ornithorhynehus	Rattus	Mus	Pan	Homo sapiens
1	0.3	0.92	0.39	0.42	0.36	0.4	0.35	0.33	0.35	0.33	0.36
2	0.08	0.87	0.14	0.15	0.1	0.14	0.1	0.1	0.1	0.09	0.11
3	0.03	0.84	0.06	0.06	0.04	0.06	0.04	0.04	0.04	0.04	0.04
4	0.02	0.88	0.03	0.03	0.02	0.03	0.02	0.02	0.02	0.02	0.02
5	0.01	0.87	0.02	0.02	0.01	0.01	0.01	0.01	0.01	0.01	0.01
6	0.01	0.87	0.01	0.01	0.01	0.01	0.01	0.01	0.01	0.01	0.01
7	0.01	0.86	0.01	0.01	0.01	0.01	0.01	0.01	0.01	0.01	0.01
8	0.01	0.94	0.02	0.02	0.02	0.02	0.02	0.02	0.02	0.02	0.02
9	0.01	0.94	0.02	0.02	0.02	0.02	0.02	0.02	0.02	0.01	0.01
10	0.01	0.93	0.02	0.02	0.02	0.02	0.01	0.01	0.02	0.01	0.01
11	0.01	0.94	0.03	0.02	0.02	0.02	0.02	0.02	0.02	0.02	0.02
12	0.02	0.93	0.04	0.03	0.03	0.03	0.03	0.03	0.03	0.02	0.03
13	0.03	0.92	0.07	0.05	0.05	0.05	0.05	0.05	0.05	0.04	0.05
14	0.05	0.88	0.11	0.08	0.08	0.08	0.08	0.07	0.08	0.06	0.07
15	0.06	0.92	0.14	0.12	0.1	0.1	0.1	0.08	0.1	0.08	0.09
16	0.07	0.94	0.14	0.14	0.1	0.1	0.1	0.08	0.1	0.08	0.09
17	0.08	0.94	0.15	0.18	0.12	0.12	0.12	0.09	0.12	0.09	0.11
18	0.08	0.94	0.14	0.22	0.13	0.12	0.12	0.1	0.12	0.1	0.11
19	0.08	0.95	0.14	0.26	0.13	0.12	0.12	0.09	0.11	0.1	0.12
20	0.09	0.94	0.19	0.27	0.15	0.14	0.15	0.1	0.12	0.12	0.13
21	0.09	0.94	0.27	0.34	0.16	0.16	0.15	0.11	0.13	0.12	0.13
22	0.09	0.94	0.19	0.34	0.16	0.16	0.14	0.1	0.13	0.11	0.13
23	0.06	0.91	0.13	0.29	0.15	0.15	0.13	0.1	0.12	0.11	0.09
24	0.04	0.88	0.09	0.23	0.09	0.1	0.07	0.05	0.06	0.06	0.06
25	0.03	0.76	0.06	0.17	0.06	0.07	0.05	0.04	0.04	0.04	0.04
26	0.03	0.79	0.05	0.18	0.07	0.08	0.04	0.03	0.03	0.04	0.04
27	0.02	0.77	0.05	0.15	0.08	0.08	0.06	0.03	0.04	0.04	0.03
28	0.02	0.75	0.04	0.14	0.05	0.07	0.03	0.03	0.02	0.03	0.02
29	0.02	0.68	0.02	0.07	0.02	0.04	0.02	0.02	0.01	0.02	0.01
30	0.01	0.48	0.02	0.06	0.02	0.03	0.02	0.02	0.01	0.01	0.01
31	0.01	0.37	0.02	0.05	0.02	0.03	0.02	0.01	0.01	0.01	0.01
32	0.01	0.26	0.02	0.04	0.02	0.02	0.01	0.01	0.01	0.01	0.01
33	0.01	0.23	0.03	0.04	0.02	0.02	0.02	0.01	0.01	0.01	0.01
34	0.01	0.21	0.03	0.02	0.02	0.02	0.02	0.01	0.01	0.01	0.01
35	0.01	0.23	0.02	0.02	0.01	0.02	0.01	0.01	0.01	0.01	0.01
36	0.01	0.21	0.02	0.02	0.01	0.01	0.01	0.01	0.01	0.01	0.01
37	0.01	0.15	0.03	0.02	0.01	0.01	0.01	0.01	0.01	0.01	0.01
38	0.01	0.15	0.03	0.01	0.01	0.01	0.01	0.01	0.01	0.01	0.01
39	0.01	0.11	0.03	0.01	0.01	0.01	0.01	0.01	0.01	0.01	0.01
40	0.01	0.14	0.03	0.01	0.01	0.01	0.01	0.01	0.01	0.01	0.01
41	0.01	0.2	0.03	0.01	0.01	0.01	0.01	0.01	0.02	0.01	0.01
42	0.01	0.27	0.02	0.01	0.01	0.01	0.01	0.02	0.02	0.01	0.01
43	0.01	0.24	0.02	0.02	0.01	0.02	0.01	0.02	0.02	0.01	0.01
44	0.01	0.17	0.02	0.02	0.02	0.03	0.02	0.03	0.03	0.02	0.02
45	0.01	0.23	0.02	0.02	0.02	0.03	0.02	0.03	0.03	0.02	0.02
46	0.01	0.26	0.02	0.02	0.03	0.03	0.02	0.03	0.04	0.02	0.02
47	0.02	0.35	0.03	0.02	0.04	0.04	0.02	0.04	0.05	0.02	0.02
48	0.02	0.41	0.03	0.03	0.05	0.04	0.02	0.04	0.05	0.02	0.02
49	0.02	0.4	0.03	0.03	0.05	0.05	0.02	0.06	0.06	0.03	0.03
50	0.02	0.54	0.02	0.03	0.05	0.05	0.02	0.05	0.05	0.03	0.03
51	0.01	0.5	0.02	0.03	0.04	0.06	0.02	0.04	0.05	0.02	0.03
52	0.02	0.53	0.02	0.03	0.04	0.06	0.02	0.05	0.05	0.03	0.04
53	0.02	0.46	0.02	0.05	0.06	0.08	0.02	0.06	0.06	0.03	0.05
54	0.03	0.58	0.04	0.08	0.08	0.09	0.03	0.08	0.09	0.05	0.06
55	0.06	0.61	0.06	0.1	0.12	0.11	0.05	0.12	0.14	0.07	0.08
56	0.08	0.57	0.08	0.1	0.13	0.13	0.06	0.17	0.17	0.1	0.09
57	0.07	0.65	0.08	0.1	0.12	0.14	0.06	0.14	0.13	0.1	0.1
58	0.1	0.61	0.1	0.12	0.13	0.23	0.08	0.16	0.15	0.12	0.2
59	0.16	0.66	0.15	0.21	0.2	0.31	0.15	0.22	0.2	0.19	0.3
60	0.23	0.59	0.24	0.37	0.32	0.4	0.25	0.32	0.3	0.3	0.37
61	0.39	0.6	0.42	0.57	0.47	0.48	0.43	0.43	0.45	0.45	0.46
62	0.58	0.57	0.62	0.75	0.69	0.6	0.6	0.6	0.66	0.62	0.58
63	0.69	0.45	0.73	0.82	0.77	0.66	0.69	0.69	0.74	0.68	0.65
64	0.71	0.39	0.75	0.85	0.81	0.67	0.68	0.68	0.77	0.7	0.67
65	0.77	0.31	0.79	0.89	0.86	0.73	0.71	0.73	0.82	0.77	0.72
66	0.81	0.37	0.83	0.93	0.91	0.81	0.77	0.78	0.86	0.85	0.83
67	0.86	0.35	0.88	0.96	0.94	0.84	0.83	0.84	0.91	0.9	0.88
68	0.93	0.51	0.95	0.98	0.96	0.88	0.9	0.91	0.95	0.94	0.93
69	0.96	0.62	0.96	0.98	0.97	0.9	0.94	0.94	0.97	0.96	0.95
70	0.97	0.61	0.97	0.98	0.97	0.9	0.95	0.95	0.97	0.97	0.96
71	0.97	0.62	0.97	0.98	0.97	0.9	0.94	0.95	0.96	0.97	0.96
72	0.97	0.64	0.97	0.98	0.97	0.91	0.94	0.95	0.97	0.97	0.96
73	0.97	0.71	0.97	0.98	0.98	0.9	0.94	0.95	0.97	0.98	0.97
74	0.97	0.7	0.97	0.98	0.97	0.88	0.95	0.95	0.97	0.97	0.96
75	0.97	0.73	0.97	0.98	0.97	0.88	0.94	0.94	0.97	0.97	0.95
76	0.98	0.76	0.97	0.98	0.98	0.86	0.94	0.92	0.96	0.97	0.96
77	0.98	0.74	0.97	0.98	0.98	0.83	0.94	0.92	0.96	0.97	0.95
78	0.98	0.78	0.97	0.98	0.98	0.87	0.95	0.93	0.96	0.98	0.93
79	0.98	0.82	0.97	0.98	0.98	0.89	0.95	0.93	0.96	0.97	0.94
80	0.98	0.86	0.97	0.98	0.98	0.88	0.96	0.92	0.96	0.97	0.94
81	0.97	0.91	0.97	0.97	0.98	0.85	0.96	0.91	0.96	0.97	0.92
82	0.97	0.95	0.97	0.97	0.97	0.81	0.96	0.9	0.94	0.96	0.87
83	0.97	0.95	0.97	0.97	0.97	0.78	0.95	0.86	0.94	0.96	0.85
84	0.96	0.96	0.96	0.97	0.97	0.75	0.96	0.85	0.95	0.96	0.83
85	0.95	0.96	0.95	0.96	0.96	0.81	0.96	0.86	0.94	0.95	0.82
86	0.95	0.96	0.93	0.96	0.96	0.82	0.96	0.85	0.94	0.95	0.85
87	0.94	0.96	0.92	0.96	0.96	0.8	0.95	0.82	0.93	0.95	0.85
88	0.94	0.94	0.87	0.96	0.95	0.76	0.95	0.8	0.91	0.95	0.81
89	0.92	0.93	0.83	0.95	0.94	0.76	0.92	0.81	0.88	0.94	0.73
90	0.9	0.89	0.84	0.95	0.95	0.75	0.92	0.79	0.89	0.94	0.72
91	0.87	0.84	0.82	0.95	0.95	0.75	0.92	0.8	0.88	0.93	0.72
92	0.85	0.8	0.79	0.95	0.94	0.81	0.93	0.81	0.86	0.93	0.71
93	0.82	0.75	0.74	0.95	0.92	0.76	0.89	0.8	0.82	0.92	0.7
94	0.79	0.69	0.73	0.95	0.87	0.7	0.86	0.78	0.8	0.91	0.7
95	0.72	0.53	0.67	0.94	0.85	0.65	0.81	0.77	0.76	0.89	0.68
96	0.65	0.36	0.66	0.94	0.81	0.67	0.76	0.76	0.71	0.86	0.62
97	0.54	0.23	0.66	0.94	0.83	0.69	0.76	0.75	0.71	0.82	0.61
98	0.48	0.14	0.64	0.94	0.8	0.7	0.72	0.78	0.66	0.76	0.58
99	0.45	0.09	0.62	0.91	0.73	0.76	0.69	0.78	0.65	0.72	0.6
100	0.41	0.05	0.62	0.89	0.73	0.68	0.6	0.77	0.61	0.67	0.56
101	0.38	0.04	0.63	0.81	0.67	0.64	0.58	0.78	0.64	0.62	0.55
102	0.36	0.03	0.59	0.73	0.65	0.62	0.53	0.76	0.63	0.57	0.52
103	0.33	0.02	0.59	0.66	0.6	0.65	0.53	0.74	0.59	0.51	0.46
104	0.29	0.01	0.61	0.58	0.59	0.64	0.47	0.66	0.51	0.5	0.46
105	0.2	0.01	0.59	0.54	0.52	0.59	0.4	0.62	0.42	0.45	0.43
106	0.17	0.01	0.59	0.4	0.44	0.52	0.34	0.55	0.37	0.38	0.35
107	0.13	0.01	0.64	0.25	0.4	0.44	0.27	0.48	0.3	0.33	0.3
108	0.1	0.01	0.64	0.15	0.35	0.36	0.24	0.39	0.29	0.28	0.28
109	0.11	0.01	0.69	0.09	0.37	0.33	0.21	0.32	0.26	0.28	0.32
110	0.08	0.01	0.72	0.07	0.28	0.3	0.2	0.22	0.23	0.27	0.22
111	0.07	0.02	0.74	0.06	0.26	0.22	0.18	0.13	0.19	0.24	0.21
112	0.07	0.02	0.75	0.07	0.19	0.17	0.13	0.09	0.16	0.23	0.21
113	0.07	0.03	0.75	0.09	0.14	0.14	0.11	0.06	0.15	0.26	0.23
114	0.07	0.03	0.79	0.07	0.14	0.14	0.13	0.05	0.14	0.31	0.24
115	0.08	0.04	0.8	0.08	0.14	0.16	0.16	0.05	0.17	0.29	0.25
116	0.1	0.05	0.8	0.1	0.12	0.16	0.15	0.05	0.14	0.32	0.24
117	0.13	0.04	0.76	0.12	0.11	0.17	0.18	0.05	0.17	0.33	0.23
118	0.14	0.03	0.69	0.15	0.11	0.15	0.16	0.04	0.14	0.33	0.25
119	0.15	0.02	0.64	0.19	0.12	0.17	0.19	0.06	0.14	0.34	0.23
120	0.23	0.02	0.6	0.22	0.13	0.19	0.21	0.09	0.18	0.35	0.24
121	0.25	0.02	0.62	0.24	0.18	0.23	0.24	0.12	0.19	0.38	0.25
122	0.32	0.02	0.61	0.28	0.23	0.29	0.26	0.15	0.21	0.38	0.3
123	0.35	0.02	0.6	0.24	0.31	0.34	0.25	0.18	0.23	0.47	0.34
124	0.37	0.02	0.57	0.23	0.32	0.37	0.29	0.21	0.28	0.49	0.3
125	0.37	0.02	0.44	0.22	0.3	0.37	0.27	0.17	0.24	0.46	0.31
126	0.44	0.02	0.33	0.24	0.33	0.39	0.3	0.17	0.24	0.5	0.37
127	0.59	0.02	0.28	0.27	0.36	0.47	0.34	0.22	0.26	0.57	0.47
128	0.65	0.03	0.29	0.27	0.38	0.59	0.41	0.31	0.29	0.65	0.59
129	0.67	0.04	0.36	0.27	0.39	0.63	0.48	0.38	0.32	0.61	0.56
130	0.61	0.05	0.43	0.24	0.44	0.63	0.48	0.44	0.32	0.67	0.53
131	0.59	0.04	0.37	0.25	0.41	0.54	0.41	0.39	0.3	0.63	0.49
132	0.54	0.04	0.32	0.24	0.39	0.56	0.45	0.35	0.25	0.62	0.46
133	0.52	0.04	0.26	0.25	0.51	0.67	0.55	0.39	0.29	0.67	0.57
134	0.65	0.04	0.28	0.29	0.57	0.76	0.6	0.42	0.31	0.72	0.64
135	0.75	0.05	0.35	0.33	0.72	0.8	0.54	0.43	0.31	0.73	0.73
136	0.84	0.04	0.41	0.29	0.72	0.88	0.49	0.47	0.35	0.82	0.82
137	0.81	0.03	0.43	0.26	0.76	0.9	0.53	0.59	0.46	0.86	0.81
138	0.82	0.02	0.48	0.31	0.72	0.87	0.54	0.59	0.43	0.82	0.75
139	0.84	0.02	0.52	0.36	0.57	0.85	0.52	0.45	0.32	0.79	0.73
140	0.81	0.01	0.5	0.45	0.59	0.85	0.58	0.58	0.37	0.8	0.83
141	0.85	0.01	0.51	0.53	0.55	0.87	0.52	0.64	0.4	0.82	0.85
142	0.86	0.01	0.57	0.5	0.63	0.87	0.6	0.74	0.46	0.83	0.85
143	0.71	0.01	0.66	0.54	0.5	0.81	0.45	0.78	0.49	0.81	0.68
144	0.63	0.01	0.7	0.64	0.45	0.81	0.45	0.79	0.52	0.84	0.64
145	0.59	0.01	0.7	0.64	0.59	0.83	0.48	0.68	0.42	0.87	0.61
146	0.71	0.01	0.71	0.61	0.77	0.91	0.66	0.74	0.53	0.89	0.71
147	0.67	0.01	0.63	0.6	0.69	0.89	0.65	0.74	0.64	0.9	0.83
148	0.71	0.02	0.65	0.63	0.62	0.89	0.53	0.63	0.65	0.88	0.76
149	0.7	0.03	0.7	0.6	0.59	0.84	0.47	0.54	0.63	0.82	0.71
150	0.66	0.04	0.7	0.63	0.56	0.74	0.48	0.45	0.62	0.81	0.66
151	0.59	0.06	0.72	0.67	0.53	0.7	0.52	0.33	0.57	0.8	0.61
152	0.52	0.09	0.75	0.65	0.59	0.66	0.56	0.27	0.49	0.79	0.62
153	0.55	0.11	0.74	0.56	0.59	0.69	0.54	0.3	0.48	0.78	0.61
154	0.5	0.17	0.68	0.45	0.51	0.66	0.57	0.31	0.44	0.75	0.56
155	0.42	0.31	0.65	0.51	0.52	0.63	0.52	0.24	0.36	0.64	0.42
156	0.37	0.4	0.67	0.5	0.51	0.54	0.52	0.21	0.31	0.58	0.38
157	0.36	0.5	0.66	0.59	0.5	0.55	0.5	0.26	0.34	0.63	0.42
158	0.47	0.63	0.66	0.63	0.53	0.62	0.59	0.24	0.33	0.68	0.43
159	0.45	0.67	0.59	0.64	0.66	0.63	0.59	0.26	0.29	0.69	0.46
160	0.58	0.66	0.62	0.67	0.67	0.7	0.66	0.32	0.38	0.71	0.54
161	0.57	0.7	0.66	0.65	0.64	0.64	0.69	0.32	0.5	0.79	0.64
162	0.55	0.79	0.69	0.72	0.7	0.65	0.64	0.34	0.53	0.76	0.61
163	0.54	0.82	0.67	0.76	0.72	0.59	0.66	0.36	0.57	0.75	0.66
164	0.6	0.84	0.57	0.77	0.84	0.67	0.77	0.43	0.65	0.8	0.72
165	0.56	0.89	0.56	0.83	0.82	0.7	0.77	0.43	0.6	0.8	0.69
166	0.53	0.89	0.51	0.81	0.83	0.71	0.75	0.52	0.53	0.79	0.7
167	0.57	0.87	0.51	0.79	0.84	0.74	0.76	0.57	0.51	0.78	0.65
168	0.56	0.82	0.58	0.83	0.88	0.75	0.85	0.62	0.58	0.8	0.67
169	0.59	0.85	0.53	0.87	0.93	0.74	0.88	0.69	0.59	0.79	0.66
170	0.62	0.82	0.43	0.91	0.91	0.74	0.83	0.76	0.69	0.84	0.72
171	0.67	0.8	0.42	0.94	0.88	0.8	0.89	0.85	0.76	0.89	0.77
172	0.78	0.81	0.53	0.94	0.88	0.79	0.9	0.87	0.75	0.88	0.81
173	0.74	0.83	0.5	0.94	0.89	0.78	0.88	0.9	0.78	0.9	0.79
174	0.81	0.82	0.54	0.94	0.91	0.76	0.9	0.92	0.82	0.92	0.82
175	0.82	0.78	0.64	0.95	0.91	0.72	0.9	0.94	0.87	0.93	0.84
176	0.85	0.82	0.66	0.94	0.91	0.74	0.9	0.95	0.87	0.94	0.85
177	0.85	0.81	0.58	0.94	0.88	0.77	0.88	0.95	0.87	0.95	0.87
178	0.86	0.82	0.55	0.92	0.84	0.77	0.84	0.93	0.87	0.94	0.87
179	0.86	0.84	0.64	0.92	0.83	0.77	0.82	0.91	0.85	0.93	0.86
180	0.85	0.86	0.59	0.91	0.81	0.77	0.76	0.91	0.8	0.93	0.8
181	0.85	0.86	0.63	0.9	0.84	0.76	0.71	0.91	0.74	0.91	0.77
182	0.85	0.85	0.7	0.9	0.86	0.75	0.66	0.93	0.78	0.88	0.75
183	0.84	0.87	0.64	0.87	0.85	0.76	0.59	0.92	0.77	0.87	0.74
184	0.82	0.85	0.63	0.87	0.82	0.79	0.55	0.91	0.81	0.85	0.76
185	0.82	0.89	0.7	0.88	0.81	0.79	0.55	0.9	0.85	0.85	0.74
186	0.84	0.87	0.78	0.89	0.8	0.78	0.58	0.91	0.84	0.79	0.71
187	0.83	0.9	0.79	0.89	0.79	0.77	0.6	0.91	0.79	0.73	0.67
188	0.84	0.92	0.83	0.88	0.83	0.79	0.62	0.91	0.72	0.65	0.7
189	0.85	0.92	0.86	0.86	0.81	0.83	0.63	0.93	0.76	0.56	0.72
190	0.83	0.89	0.87	0.86	0.76	0.84	0.6	0.89	0.77	0.5	0.74
191	0.81	0.86	0.89	0.87	0.77	0.87	0.59	0.9	0.81	0.46	0.74
192	0.75	0.85	0.91	0.89	0.79	0.86	0.56	0.9	0.83	0.45	0.71
193	0.75	0.84	0.9	0.92	0.78	0.86	0.57	0.92	0.84	0.41	0.69
194	0.75	0.83	0.92	0.92	0.72	0.83	0.59	0.93	0.86	0.4	0.62
195	0.75	0.8	0.92	0.9	0.72	0.82	0.6	0.9	0.87	0.4	0.62
196	0.69	0.73	0.92	0.89	0.65	0.82	0.61	0.91	0.9	0.44	0.54
197	0.63	0.68	0.92	0.89	0.58	0.77	0.6	0.88	0.89	0.49	0.5
198	0.56	0.62	0.94	0.88	0.58	0.74	0.58	0.83	0.84	0.45	0.48
199	0.49	0.6	0.95	0.87	0.55	0.68	0.59	0.74	0.8	0.44	0.44
200	0.48	0.6	0.96	0.86	0.46	0.63	0.6	0.66	0.76	0.38	0.47
201	0.48	0.59	0.97	0.79	0.37	0.57	0.6	0.56	0.74	0.42	0.43
202	0.48	0.52	0.97	0.66	0.33	0.54	0.57	0.48	0.7	0.36	0.42
203	0.43	0.52	0.97	0.54	0.31	0.51	0.53	0.5	0.72	0.39	0.34
204	0.42	0.5	0.97	0.5	0.3	0.42	0.47	0.47	0.72	0.43	0.3
205	0.37	0.5	0.98	0.46	0.28	0.39	0.39	0.4	0.66	0.44	0.27
206	0.33	0.45	0.98	0.5	0.26	0.35	0.35	0.32	0.63	0.4	0.23
207	0.34	0.41	0.97	0.52	0.21	0.32	0.3	0.26	0.56	0.42	0.21
208	0.35	0.35	0.97	0.51	0.19	0.33	0.28	0.21	0.54	0.45	0.19
209	0.38	0.29	0.97	0.46	0.18	0.34	0.25	0.21	0.51	0.42	0.19
210	0.35	0.26	0.97	0.47	0.18	0.33	0.24	0.24	0.51	0.53	0.17
211	0.35	0.26	0.95	0.5	0.17	0.36	0.22	0.22	0.48	0.53	0.16
212	0.33	0.28	0.96	0.51	0.16	0.34	0.2	0.19	0.46	0.46	0.16
213	0.36	0.28	0.95	0.45	0.18	0.29	0.21	0.18	0.51	0.4	0.19
214	0.37	0.26	0.91	0.39	0.18	0.3	0.2	0.18	0.49	0.41	0.18
215	0.41	0.25	0.87	0.35	0.21	0.33	0.24	0.19	0.56	0.44	0.2
216	0.44	0.23	0.87	0.38	0.26	0.36	0.26	0.21	0.56	0.42	0.24
217	0.45	0.25	0.87	0.46	0.29	0.37	0.28	0.27	0.66	0.44	0.27
218	0.47	0.23	0.85	0.52	0.32	0.4	0.27	0.3	0.67	0.41	0.3
219	0.52	0.24	0.86	0.58	0.33	0.42	0.31	0.32	0.67	0.4	0.36
220	0.57	0.28	0.82	0.61	0.4	0.43	0.42	0.38	0.69	0.35	0.43
221	0.58	0.26	0.78	0.65	0.41	0.45	0.42	0.4	0.63	0.38	0.43
222	0.62	0.29	0.75	0.7	0.43	0.53	0.44	0.42	0.66	0.35	0.48
223	0.69	0.35	0.74	0.75	0.49	0.6	0.47	0.45	0.68	0.34	0.56
224	0.73	0.39	0.77	0.82	0.52	0.59	0.52	0.52	0.74	0.34	0.6
225	0.74	0.42	0.74	0.83	0.53	0.64	0.52	0.53	0.74	0.33	0.61
226	0.78	0.46	0.78	0.85	0.58	0.73	0.59	0.58	0.8	0.32	0.67
227	0.83	0.53	0.72	0.8	0.67	0.74	0.68	0.66	0.84	0.32	0.76
228	0.81	0.6	0.73	0.81	0.71	0.77	0.68	0.71	0.84	0.35	0.75
229	0.82	0.66	0.72	0.88	0.71	0.82	0.71	0.71	0.84	0.36	0.79
230	0.85	0.71	0.7	0.92	0.79	0.89	0.75	0.72	0.84	0.44	0.85
231	0.87	0.75	0.75	0.94	0.82	0.88	0.81	0.8	0.87	0.51	0.88
232	0.86	0.78	0.75	0.94	0.84	0.87	0.81	0.81	0.84	0.5	0.88
233	0.87	0.84	0.77	0.96	0.85	0.92	0.87	0.81	0.86	0.55	0.9
234	0.88	0.9	0.7	0.97	0.86	0.9	0.92	0.85	0.85	0.59	0.92
235	0.9	0.92	0.76	0.97	0.84	0.91	0.9	0.88	0.84	0.61	0.93
236	0.9	0.96	0.78	0.98	0.79	0.92	0.86	0.87	0.83	0.62	0.93
237	0.91	0.96	0.76	0.97	0.82	0.94	0.88	0.87	0.83	0.63	0.95
238	0.92	0.96	0.79	0.97	0.81	0.91	0.92	0.89	0.85	0.71	0.95
239	0.88	0.96	0.81	0.97	0.81	0.88	0.92	0.88	0.85	0.75	0.92
240	0.85	0.96	0.83	0.98	0.82	0.88	0.93	0.86	0.85	0.76	0.93
241	0.84	0.95	0.79	0.98	0.79	0.86	0.92	0.84	0.8	0.8	0.92
242	0.88	0.95	0.84	0.98	0.8	0.86	0.92	0.87	0.8	0.84	0.92
243	0.89	0.95	0.83	0.98	0.78	0.85	0.93	0.86	0.81	0.88	0.93
244	0.91	0.94	0.84	0.97	0.79	0.87	0.94	0.86	0.79	0.93	0.94
245	0.94	0.94	0.84	0.97	0.77	0.83	0.96	0.85	0.83	0.95	0.95
246	0.93	0.94	0.88	0.96	0.78	0.78	0.96	0.84	0.84	0.96	0.95
247	0.94	0.94	0.87	0.97	0.79	0.77	0.95	0.83	0.84	0.97	0.96
248	0.94	0.92	0.84	0.97	0.78	0.76	0.94	0.86	0.82	0.97	0.96
249	0.96	0.91	0.88	0.96	0.8	0.78	0.95	0.91	0.83	0.97	0.96
250	0.96	0.91	0.88	0.95	0.81	0.78	0.95	0.93	0.85	0.97	0.96
251	0.96	0.84	0.9	0.94	0.82	0.82	0.95	0.93	0.86	0.97	0.96
252	0.97	0.76	0.91	0.94	0.81	0.79	0.95	0.93	0.9	0.97	0.96
253	0.96	0.73	0.94	0.92	0.83	0.8	0.95	0.94	0.92	0.97	0.95
254	0.96	0.72	0.94	0.92	0.86	0.81	0.95	0.94	0.91	0.97	0.96
255	0.96	0.67	0.93	0.92	0.89	0.84	0.95	0.94	0.9	0.97	0.96
256	0.97	0.65	0.95	0.92	0.92	0.86	0.96	0.95	0.91	0.98	0.96
257	0.97	0.61	0.96	0.92	0.94	0.87	0.96	0.96	0.92	0.98	0.96
258	0.97	0.41	0.97	0.93	0.96	0.89	0.96	0.96	0.93	0.98	0.95
259	0.97	0.27	0.97	0.94	0.96	0.91	0.96	0.97	0.94	0.97	0.95
260	0.96	0.15	0.97	0.94	0.96	0.91	0.96	0.97	0.94	0.97	0.95
261	0.94	0.1	0.97	0.95	0.97	0.93	0.96	0.95	0.9	0.97	0.91
262	0.9	0.06	0.97	0.95	0.98	0.94	0.97	0.93	0.84	0.97	0.86
263	0.87	0.03	0.98	0.96	0.98	0.95	0.96	0.9	0.81	0.97	0.83
264	0.85	0.02	0.98	0.96	0.98	0.95	0.96	0.85	0.8	0.97	0.8
265	0.83	0.02	0.98	0.96	0.98	0.96	0.96	0.84	0.78	0.97	0.76
266	0.79	0.01	0.98	0.96	0.98	0.97	0.94	0.82	0.76	0.97	0.72
267	0.7	0.01	0.98	0.94	0.98	0.97	0.89	0.78	0.69	0.97	0.65
268	0.47	0.01	0.98	0.91	0.98	0.97	0.87	0.65	0.49	0.97	0.48
269	0.22	0.01	0.98	0.87	0.98	0.97	0.84	0.46	0.26	0.97	0.29
270	0.1	0.01	0.98	0.85	0.98	0.96	0.82	0.24	0.13	0.97	0.15
271	0.06	0.01	0.98	0.82	0.98	0.93	0.76	0.12	0.07	0.97	0.08
272	0.03	0.02	0.97	0.76	0.96	0.91	0.67	0.07	0.04	0.96	0.05
273	0.02	0.02	0.97	0.62	0.93	0.88	0.48	0.03	0.02	0.94	0.03
274	0.01	0.03	0.96	0.43	0.89	0.86	0.22	0.02	0.02	0.92	0.02
275	0.01	0.04	0.92	0.25	0.87	0.82	0.12	0.02	0.01	0.88	0.02
276	0.01	0.05	0.86	0.13	0.84	0.77	0.06	0.02	0.01	0.86	0.01
277	0.01	0.05	0.84	0.06	0.8	0.59	0.03	0.01	0.01	0.84	0.01
278	0.01	0.05	0.81	0.03	0.68	0.39	0.02	0.01	0.01	0.81	0.01
279	0.01	0.04	0.8	0.02	0.48	0.22	0.02	0.02	0.01	0.7	0.01
280	0.01	0.04	0.76	0.02	0.29	0.11	0.01	0.02	0.01	0.5	0.01
281	0.02	0.04	0.7	0.01	0.13	0.07	0.02	0.02	0.02	0.26	0.02
282	0.02	0.03	0.52	0.01	0.08	0.04	0.02	0.03	0.02	0.13	0.02
283	0.03	0.02	0.29	0.01	0.04	0.03	0.02	0.05	0.03	0.07	0.03
284	0.05	0.01	0.16	0.02	0.03	0.02	0.02	0.07	0.05	0.04	0.04
285	0.06	0.01	0.1	0.02	0.02	0.01	0.03	0.08	0.06	0.02	0.05
286	0.07	0.02	0.06	0.02	0.02	0.02	0.04	0.1	0.08	0.02	0.07
287	0.07	0.02	0.03	0.02	0.01	0.02	0.05	0.09	0.07	0.01	0.07
288	0.09	0.03	0.02	0.04	0.01	0.01	0.05	0.11	0.1	0.01	0.08
289	0.06	0.03	0.02	0.05	0.01	0.01	0.06	0.09	0.07	0.01	0.07
290	0.06	0.02	0.01	0.08	0.01	0.01	0.07	0.08	0.07	0.01	0.06
291	0.05	0.02	0.01	0.1	0.01	0.02	0.08	0.07	0.06	0.01	0.05
292	0.05	0.02	0.01	0.11	0.01	0.02	0.07	0.08	0.08	0.02	0.05
293	0.03	0.02	0.01	0.14	0.02	0.04	0.07	0.05	0.05	0.02	0.03
294	0.02	0.02	0.01	0.11	0.02	0.04	0.06	0.03	0.03	0.03	0.02
295	0.02	0.03	0.01	0.12	0.03	0.04	0.06	0.03	0.03	0.05	0.02
296	0.01	0.02	0.01	0.11	0.04	0.03	0.04	0.02	0.02	0.06	0.02
297	0.02	0.01	0.02	0.15	0.04	0.03	0.03	0.03	0.02	0.07	0.02
298	0.02	0.02	0.02	0.1	0.05	0.02	0.02	0.04	0.04	0.08	0.03
299	0.02	0.01	0.04	0.06	0.04	0.02	0.02	0.03	0.05	0.11	0.03
300	0.01	0.01	0.04	0.04	0.03	0.02	0.02	0.02	0.03	0.07	0.02
301	0.01	0.01	0.05	0.04	0.03	0.02	0.04	0.02	0.03	0.07	0.02
302	0.01	0.01	0.07	0.06	0.03	0.01	0.04	0.02	0.02	0.05	0.02
303	0.01	0.01	0.05	0.06	0.02	0.01	0.03	0.02	0.02	0.06	0.02
304	0.02	0.01	0.05	0.07	0.01	0.01	0.03	0.03	0.02	0.04	0.02
305	0.02	0.01	0.04	0.06	0.01	0.01	0.03	0.03	0.02	0.03	0.02
306	0.01	0.01	0.04	0.06	0.01	0.01	0.03	0.03	0.02	0.02	0.01
307	0.01	0.01	0.02	0.06	0.02	0.02	0.04	0.02	0.01	0.02	0.01
308	0.01	0.02	0.02	0.06	0.02	0.01	0.04	0.02	0.02	0.03	0.01
309	0.01	0.02	0.02	0.08	0.03	0.01	0.04	0.01	0.01	0.03	0.01
310	0.01	0.02	0.02	0.06	0.03	0.01	0.02	0.01	0.01	0.03	0.01
311	0.01	0.01	0.03	0.06	0.03	0.01	0.02	0.02	0.01	0.02	0.02
312	0.01	0.02	0.03	0.05	0.03	0.01	0.01	0.02	0.02	0.02	0.02
313	0.01	0.02	0.05	0.07	0.04	0.01	0.01	0.02	0.02	0.02	0.02
314	0.01	0.03	0.04	0.05	0.05	0.01	0.02	0.02	0.02	0.02	0.02
315	0.02	0.06	0.05	0.04	0.03	0.01	0.02	0.02	0.03	0.02	0.04
316	0.02	0.06	0.05	0.11	0.03	0.01	0.02	0.03	0.03	0.02	0.04
317	0.02	0.08	0.06	0.05	0.03	0.01	0.02	0.03	0.03	0.02	0.05
318	0.03	0.08	0.08	0.03	0.05	0.01	0.02	0.03	0.04	0.01	0.05
319	0.03	0.1	0.1	0.03	0.03	0.01	0.03	0.04	0.04	0.01	0.06
320	0.03	0.21	0.13	0.04	0.03	0.01	0.03	0.05	0.05	0.01	0.07
321	0.03	0.45	0.08	0.03	0.08	0.01	0.03	0.05	0.05	0.01	0.07
322	0.05	0.67	0.07	0.02	0.07	0.02	0.04	0.07	0.07	0.01	0.12
323	0.04	0.79	0.08	0.02	0.06	0.03	0.05	0.07	0.06	0.02	0.12
324	0.05	0.85	0.09	0.02	0.07	0.03	0.05	0.11	0.1	0.02	0.16
325	0.09	0.87	0.17	0.02	0.09	0.04	0.06	0.16	0.15	0.01	0.22
326	0.1	0.89	0.18	0.01	0.07	0.04	0.07	0.16	0.13	0.02	0.23
327	0.11	0.95	0.15	0.02	0.06	0.04	0.1	0.19	0.16	0.02	0.28
328	0.11	0.98	0.14	0.02	0.04	0.05	0.17	0.21	0.17	0.03	0.31
329	0.14	0.98	0.15	0.03	0.03	0.05	0.17	0.27	0.23	0.03	0.41
330	0.23	0.99	0.16	0.06	0.04	0.08	0.24	0.46	0.38	0.03	0.58
331	0.36	0.99	0.14	0.05	0.04	0.07	0.24	0.58	0.56	0.04	0.69
332	0.48	0.99	0.09	0.07	0.07	0.11	0.28	0.67	0.67	0.04	0.71
333	0.64	0.98	0.1	0.08	0.07	0.17	0.4	0.78	0.72	0.06	0.81
334	0.73	0.99	0.09	0.12	0.11	0.16	0.53	0.84	0.77	0.06	0.87
335	0.75	0.99	0.04	0.26	0.14	0.18	0.62	0.87	0.76	0.09	0.89
336	0.81	0.99	0.04	0.48	0.15	0.19	0.75	0.91	0.81	0.14	0.93
337	0.87	0.99	0.05	0.63	0.2	0.26	0.81	0.95	0.87	0.16	0.97
338	0.93	0.99	0.06	0.75	0.2	0.43	0.82	0.97	0.94	0.18	0.98
339	0.96	0.99	0.12	0.82	0.27	0.56	0.84	0.98	0.96	0.18	0.98
340	0.98	0.99	0.12	0.83	0.47	0.66	0.88	0.99	0.96	0.22	0.99
341	0.98	0.99	0.15	0.87	0.62	0.76	0.94	0.99	0.97	0.39	0.99
342	0.98	0.99	0.13	0.93	0.7	0.79	0.96	0.99	0.97	0.52	0.99
343	0.98	0.99	0.11	0.97	0.79	0.8	0.98	0.99	0.97	0.61	0.99
344	0.98	0.99	0.19	0.98	0.82	0.85	0.98	0.99	0.96	0.76	0.99
345	0.99	0.99	0.37	0.98	0.82	0.91	0.98	0.99	0.96	0.83	0.99
346	0.99	0.99	0.57	0.98	0.86	0.96	0.97	0.99	0.96	0.86	0.99
347	0.99	0.99	0.76	0.98	0.93	0.97	0.97	0.99	0.96	0.9	0.99
348	0.99	0.99	0.82	0.97	0.97	0.98	0.98	0.98	0.96	0.94	0.99
349	0.99	0.99	0.8	0.97	0.97	0.98	0.98	0.98	0.96	0.97	0.99
350	0.99	0.99	0.81	0.98	0.98	0.98	0.98	0.97	0.96	0.98	0.99
351	0.99	0.99	0.85	0.98	0.98	0.98	0.98	0.96	0.96	0.99	0.99
352	0.99	0.99	0.91	0.98	0.98	0.98	0.99	0.94	0.96	0.99	0.99
353	0.99	0.99	0.96	0.98	0.98	0.98	0.99	0.93	0.96	0.99	0.99
354	0.99	0.99	0.97	0.98	0.98	0.98	0.99	0.89	0.97	0.99	0.99
355	0.99	0.98	0.97	0.98	0.97	0.98	0.99	0.86	0.97	0.99	0.99
356	0.99	0.98	0.97	0.98	0.97	0.98	0.98	0.79	0.97	0.99	0.99
357	0.99	0.98	0.98	0.98	0.97	0.98	0.99	0.78	0.97	0.99	0.99
358	0.99	0.98	0.97	0.98	0.97	0.98	0.99	0.75	0.97	0.99	0.99
359	0.99	0.98	0.98	0.97	0.98	0.98	0.99	0.71	0.97	0.99	0.99
360	0.99	0.97	0.97	0.97	0.97	0.98	0.99	0.79	0.97	0.99	0.99
361	0.99	0.98	0.97	0.97	0.98	0.98	0.98	0.75	0.97	0.99	0.99
362	0.98	0.98	0.97	0.97	0.98	0.98	0.98	0.7	0.97	0.99	0.98
363	0.98	0.97	0.97	0.98	0.97	0.98	0.98	0.65	0.97	0.99	0.99
364	0.98	0.98	0.97	0.98	0.98	0.98	0.98	0.7	0.97	0.99	0.98
365	0.98	0.98	0.97	0.97	0.97	0.98	0.98	0.75	0.97	0.99	0.98
366	0.98	0.98	0.97	0.97	0.97	0.98	0.98	0.73	0.98	0.99	0.98
367	0.98	0.98	0.97	0.97	0.96	0.98	0.98	0.77	0.98	0.99	0.98
368	0.98	0.98	0.97	0.98	0.97	0.98	0.98	0.83	0.98	0.99	0.98
369	0.98	0.98	0.96	0.98	0.97	0.98	0.98	0.87	0.98	0.99	0.99
370	0.98	0.98	0.96	0.98	0.97	0.97	0.98	0.87	0.98	0.99	0.99
371	0.98	0.97	0.97	0.98	0.97	0.97	0.98	0.91	0.98	0.98	0.99
372	0.98	0.98	0.97	0.97	0.96	0.98	0.99	0.94	0.98	0.98	0.99
373	0.98	0.98	0.96	0.97	0.96	0.98	0.99	0.96	0.98	0.98	0.99
374	0.99	0.98	0.97	0.98	0.96	0.98	0.99	0.97	0.98	0.98	0.99
375	0.99	0.98	0.97	0.98	0.97	0.98	0.98	0.98	0.98	0.98	0.99
376	0.99	0.98	0.96	0.98	0.97	0.98	0.98	0.98	0.98	0.98	0.99
377	0.99	0.98	0.97	0.98	0.97	0.98	0.98	0.98	0.98	0.99	0.99
378	0.99	0.98	0.97	0.98	0.97	0.98	0.97	0.98	0.98	0.99	0.99
379	0.99	0.98	0.97	0.98	0.97	0.98	0.97	0.98	0.98	0.99	0.99
380	0.99	0.98	0.97	0.98	0.97	0.98	0.97	0.98	0.98	0.99	0.99
381	0.99	0.98	0.97	0.99	0.97	0.98	0.97	0.98	0.98	0.99	0.99
382	0.99	0.98	0.97	0.99	0.98	0.98	0.97	0.98	0.98	0.99	0.98
383	0.99	0.98	0.97	0.99	0.98	0.98	0.97	0.98	0.98	0.99	0.98
384	0.99	0.97	0.97	0.99	0.98	0.98	0.96	0.98	0.98	0.99	0.98
385	0.99	0.98	0.97	0.99	0.98	0.98	0.96	0.98	0.98	0.98	0.99
386	0.99	0.98	0.97	0.99	0.98	0.99	0.96	0.98	0.97	0.98	0.99
387	0.99	0.98	0.97	0.99	0.98	0.99	0.97	0.98	0.97	0.98	0.99
388	0.99	0.98	0.96	0.99	0.98	0.98	0.98	0.98	0.97	0.98	0.98
389	0.99	0.98	0.96	0.99	0.98	0.98	0.98	0.99	0.97	0.98	0.99
390	0.99	0.98	0.95	0.99	0.98	0.99	0.98	0.99	0.97	0.98	0.99
391	0.99	0.98	0.96	0.99	0.98	0.99	0.97	0.98	0.97	0.98	0.99
392	0.99	0.98	0.96	0.99	0.98	0.99	0.98	0.98	0.96	0.98	0.99
393	0.99	0.98	0.96	0.99	0.98	0.99	0.98	0.98	0.93	0.98	0.99
394	0.99	0.97	0.97	0.99	0.99	0.99	0.98	0.98	0.92	0.97	0.99
395	0.99	0.97	0.97	0.99	0.99	0.99	0.99	0.98	0.93	0.98	0.99
396	0.99	0.97	0.97	0.99	0.99	0.99	0.99	0.98	0.93	0.98	0.99
397	0.99	0.97	0.97	0.99	0.98	0.99	0.99	0.98	0.94	0.98	0.99
398	0.99	0.97	0.98	0.99	0.99	0.99	0.99	0.98	0.93	0.98	0.98
399	0.98	0.97	0.98	0.99	0.99	0.99	0.99	0.98	0.94	0.98	0.98
400	0.98	0.97	0.98	0.99	0.99	0.99	0.99	0.98	0.93	0.98	0.98
401	0.98	0.98	0.98	0.99	0.99	0.99	0.99	0.98	0.93	0.98	0.98
402	0.98	0.98	0.98	0.99	0.99	0.99	0.99	0.97	0.93	0.98	0.98
403	0.98	0.98	0.99	0.99	0.99	0.99	0.99	0.97	0.94	0.98	0.97
404	0.98	0.98	0.99	0.98	0.99	0.98	0.98	0.98	0.95	0.98	0.98
405	0.98	0.98	0.99	0.98	0.99	0.98	0.98	0.98	0.96	0.98	0.98
406	0.98	0.98	0.99	0.98	0.98	0.98	0.98	0.98	0.97	0.98	0.98
407	0.98	0.98	0.99	0.98	0.98	0.98	0.98	0.98	0.97	0.98	0.98
408	0.98	0.98	0.99	0.97	0.98	0.98	0.98	0.98	0.97	0.98	0.98
409	0.98	0.98	0.99	0.97	0.98	0.98	0.97	0.98	0.97	0.98	0.98
410	0.98	0.98	0.99	0.96	0.98	0.98	0.97	0.99	0.98	0.98	0.99
411	0.99	0.99	0.99	0.96	0.97	0.97	0.98	0.99	0.98	0.97	0.99
412	0.99	0.99	0.99	0.96	0.97	0.98	0.98	0.99	0.99	0.97	0.99
413	0.99	0.98	0.99	0.96	0.96	0.98	0.98	0.99	0.99	0.97	0.99
414	0.99	0.98	0.99	0.96	0.97	0.97	0.98	0.99	0.99	0.97	0.99
415	0.99	0.99	0.99	0.96	0.96	0.97	0.98	0.99	0.99	0.97	0.99
416	0.99	0.99	0.99	0.95	0.96	0.98	0.98	0.99	0.99	0.97	0.99
417	0.99	0.98	0.99	0.95	0.97	0.98	0.99	0.99	0.99	0.98	0.99
418	0.99	0.99	0.99	0.94	0.97	0.97	0.99	0.99	0.99	0.98	0.99
419	0.99	0.98	0.99	0.94	0.97	0.97	0.99	0.99	0.99	0.98	0.99
420	0.99	0.98	0.99	0.95	0.97	0.97	0.99	0.99	0.99	0.98	0.99
421	0.99	0.98	0.98	0.95	0.97	0.97	0.99	0.99	0.99	0.98	0.99
422	0.99	0.98	0.98	0.95	0.97	0.97	0.99	0.99	0.98	0.98	0.99
423	0.99	0.98	0.98	0.94	0.98	0.97	0.99	0.99	0.99	0.98	0.99
424	0.99	0.98	0.98	0.93	0.98	0.98	0.99	0.99	0.99	0.99	0.99
425	0.99	0.98	0.98	0.92	0.98	0.98	0.99	0.99	0.98	0.99	0.99
426	0.99	0.98	0.97	0.93	0.98	0.98	0.99	0.99	0.98	0.99	0.98
427	0.98	0.98	0.97	0.95	0.98	0.98	0.99	0.98	0.98	0.99	0.98
428	0.98	0.98	0.96	0.96	0.98	0.98	0.99	0.98	0.98	0.99	0.98
429	0.98	0.98	0.96	0.96	0.98	0.98	0.99	0.98	0.98	0.99	0.98
430	0.98	0.98	0.97	0.95	0.98	0.98	0.98	0.98	0.98	0.99	0.98
431	0.98	0.98	0.97	0.95	0.98	0.98	0.98	0.98	0.97	0.99	0.98
432	0.97	0.98	0.97	0.95	0.98	0.98	0.99	0.98	0.96	0.99	0.97
433	0.97	0.98	0.97	0.96	0.98	0.98	0.99	0.98	0.96	0.99	0.97
434	0.97	0.98	0.97	0.96	0.98	0.98	0.99	0.98	0.95	0.99	0.97
435	0.97	0.99	0.97	0.97	0.98	0.98	0.98	0.97	0.96	0.99	0.97
436	0.97	0.98	0.98	0.97	0.98	0.98	0.98	0.97	0.97	0.99	0.97
437	0.97	0.98	0.98	0.97	0.98	0.98	0.99	0.97	0.96	0.99	0.97
438	0.97	0.98	0.98	0.97	0.98	0.98	0.99	0.97	0.95	0.98	0.97
439	0.97	0.98	0.98	0.97	0.98	0.98	0.98	0.97	0.94	0.98	0.97
440	0.97	0.98	0.97	0.97	0.98	0.98	0.98	0.97	0.94	0.98	0.97
441	0.97	0.98	0.96	0.97	0.97	0.98	0.98	0.97	0.91	0.98	0.97
442	0.97	0.98	0.95	0.97	0.97	0.98	0.98	0.97	0.93	0.98	0.97
443	0.98	0.98	0.93	0.97	0.97	0.98	0.98	0.97	0.96	0.97	0.97
444	0.98	0.98	0.94	0.96	0.97	0.98	0.98	0.98	0.96	0.97	0.97
445	0.98	0.98	0.93	0.96	0.97	0.98	0.97	0.98	0.94	0.97	0.97
446	0.98	0.98	0.9	0.96	0.97	0.99	0.96	0.97	0.95	0.97	0.97
447	0.98	0.98	0.87	0.96	0.97	0.99	0.95	0.98	0.96	0.97	0.97
448	0.97	0.98	0.82	0.97	0.98	0.98	0.96	0.97	0.95	0.97	0.97
449	0.97	0.98	0.85	0.97	0.98	0.99	0.96	0.97	0.96	0.97	0.97
450	0.97	0.99	0.81	0.96	0.98	0.99	0.95	0.97	0.96	0.97	0.97
451	0.98	0.99	0.86	0.96	0.98	0.98	0.95	0.98	0.96	0.97	0.97
452	0.98	0.99	0.88	0.96	0.98	0.98	0.95	0.98	0.97	0.97	0.97
453	0.98	0.98	0.88	0.96	0.98	0.98	0.96	0.98	0.97	0.97	0.97
454	0.97	0.98	0.85	0.96	0.98	0.98	0.97	0.98	0.97	0.97	0.97
455	0.96	0.98	0.82	0.97	0.98	0.98	0.97	0.98	0.97	0.97	0.98
456	0.97	0.98	0.86	0.97	0.98	0.97	0.97	0.98	0.97	0.97	0.98
457	0.97	0.98	0.84	0.97	0.97	0.97	0.97	0.98	0.97	0.97	0.97
458	0.97	0.98	0.85	0.97	0.98	0.97	0.98	0.98	0.98	0.96	0.97
459	0.97	0.98	0.88	0.97	0.98	0.97	0.98	0.98	0.98	0.96	0.96
460	0.96	0.98	0.89	0.97	0.98	0.97	0.98	0.98	0.98	0.97	0.97
461	0.95	0.97	0.89	0.96	0.98	0.97	0.98	0.98	0.98	0.97	0.98
462	0.95	0.97	0.94	0.96	0.98	0.97	0.97	0.98	0.98	0.97	0.97
463	0.97	0.97	0.97	0.96	0.98	0.97	0.98	0.97	0.98	0.98	0.96
464	0.97	0.97	0.97	0.96	0.98	0.97	0.98	0.97	0.98	0.97	0.95
465	0.97	0.97	0.96	0.96	0.98	0.97	0.97	0.96	0.98	0.97	0.9
466	0.95	0.97	0.96	0.96	0.98	0.97	0.96	0.93	0.98	0.97	0.83
467	0.94	0.97	0.96	0.96	0.98	0.97	0.96	0.9	0.97	0.98	0.78
468	0.93	0.98	0.94	0.95	0.98	0.96	0.94	0.89	0.97	0.97	0.78
469	0.95	0.97	0.96	0.95	0.98	0.94	0.91	0.87	0.97	0.97	0.74
470	0.94	0.97	0.96	0.96	0.97	0.93	0.92	0.86	0.96	0.97	0.69
471	0.94	0.97	0.94	0.96	0.94	0.89	0.93	0.86	0.95	0.97	0.66
472	0.92	0.97	0.94	0.96	0.91	0.83	0.9	0.86	0.94	0.97	0.64
473	0.9	0.97	0.93	0.96	0.82	0.8	0.83	0.85	0.91	0.97	0.6
474	0.91	0.97	0.93	0.96	0.81	0.82	0.85	0.8	0.8	0.96	0.5
475	0.91	0.96	0.92	0.96	0.79	0.74	0.81	0.82	0.81	0.95	0.51
476	0.93	0.95	0.94	0.96	0.76	0.67	0.73	0.79	0.83	0.88	0.45
477		0.94	0.94	0.97	0.62	0.66	0.8	0.79	0.77	0.82	0.43
478		0.92	0.92	0.97	0.49	0.62	0.81	0.72	0.68	0.78	0.34
479		0.91	0.94	0.97	0.49	0.57	0.74	0.71	0.64	0.77	0.33
480		0.88	0.93	0.97	0.46	0.58	0.62	0.75	0.71	0.76	0.35
481		0.82	0.94	0.98	0.43	0.65	0.64	0.72	0.65	0.71	0.35
482		0.75	0.92	0.98	0.45	0.66	0.66	0.77	0.73	0.66	0.49
483		0.74	0.92	0.97	0.58	0.66	0.65	0.78	0.75	0.53	0.54
484		0.74	0.89	0.98	0.52	0.65	0.75	0.76	0.66	0.45	0.55
485		0.74	0.87	0.98	0.46	0.62	0.76	0.75	0.63	0.39	0.54
486		0.74	0.87	0.98	0.5	0.59	0.73	0.75	0.62	0.44	0.58
487		0.73	0.82	0.98	0.48	0.63	0.72	0.82	0.63	0.42	0.58
488		0.74	0.79	0.98	0.5	0.71	0.72	0.8	0.61	0.37	0.55
489		0.74	0.7	0.97	0.52	0.73	0.75	0.84	0.72	0.32	0.6
490		0.76	0.75	0.98	0.6	0.77	0.77	0.82	0.72	0.32	0.63
491		0.77	0.67	0.98	0.57	0.8	0.83	0.83	0.69	0.37	0.67
492		0.75	0.64	0.98	0.56	0.83	0.82	0.81	0.67	0.45	0.65
493		0.76	0.7	0.98	0.67	0.84	0.8	0.84	0.73	0.55	0.71
494		0.75	0.69	0.98	0.67	0.87	0.83	0.88	0.84	0.54	0.79
495		0.8	0.65	0.97	0.7	0.92	0.87	0.86	0.86	0.49	0.84
496		0.83	0.61	0.97	0.77	0.94	0.92	0.88	0.9	0.45	0.87
497		0.88	0.63	0.98	0.86	0.94	0.94	0.88	0.91	0.45	0.9
498		0.9	0.6	0.98	0.84	0.94	0.94	0.89	0.92	0.49	0.93
499		0.92	0.62	0.98	0.84	0.94	0.94	0.9	0.93	0.6	0.93
500		0.93	0.63	0.98	0.89	0.94	0.94	0.92	0.94	0.69	0.94
501		0.94	0.61	0.98	0.89	0.94	0.95	0.94	0.95	0.69	0.95
502		0.95	0.61	0.99	0.91	0.94	0.95	0.92	0.94	0.69	0.95
503		0.95	0.68	0.98	0.92	0.95	0.96	0.94	0.95	0.71	0.94
504		0.95	0.79	0.98	0.93	0.95	0.96	0.94	0.95	0.81	0.96
505		0.96	0.76	0.98	0.93	0.95	0.96	0.96	0.96	0.87	0.97
506		0.96	0.79	0.98	0.93	0.95	0.97	0.97	0.97	0.91	0.98
507		0.96	0.84	0.99	0.94	0.95	0.97	0.97	0.97	0.92	0.98
508		0.96	0.86	0.98	0.94	0.95	0.98	0.97	0.97	0.93	0.98
509		0.97	0.87	0.98	0.95	0.95	0.98	0.97	0.97	0.93	0.98
510		0.97	0.91	0.98	0.95	0.96	0.98	0.98	0.98	0.94	0.98
511		0.97	0.92	0.98	0.96	0.96	0.98	0.98	0.98	0.94	0.98
512		0.97	0.94	0.98	0.96	0.97	0.98	0.98	0.98	0.95	0.99
513		0.98	0.95	0.98	0.96	0.97	0.98	0.98	0.98	0.95	0.99
514		0.98	0.95	0.98	0.96	0.97	0.98	0.98	0.98	0.94	0.99
515		0.98	0.95	0.98	0.97	0.97	0.98	0.98	0.98	0.95	0.99
516		0.99	0.96	0.98	0.97	0.97	0.98	0.98	0.98	0.97	0.99
517		0.99	0.96	0.98	0.97	0.98	0.99	0.98	0.99	0.97	0.99
518		0.99	0.97	0.98	0.97	0.98	0.99	0.98	0.98	0.98	0.99
519		0.99	0.97	0.98	0.97	0.98	0.98	0.98	0.98	0.98	0.99
520		0.99	0.98	0.98	0.97	0.98	0.98	0.97	0.98	0.98	0.99
521		0.99	0.98	0.98	0.97	0.98	0.98	0.97	0.98	0.98	0.99
522		0.99	0.98	0.98	0.97	0.98	0.98	0.97	0.98	0.98	0.99
523		0.99	0.98	0.98	0.97	0.98	0.98	0.97	0.97	0.99	0.99
524		0.99	0.98	0.99	0.97	0.98	0.98	0.97	0.97	0.99	0.99
525		0.99	0.99	0.99	0.97	0.98	0.98	0.97	0.97	0.99	0.99
526		0.99	0.99	0.99	0.98	0.98	0.98	0.97	0.97	0.99	0.99
527		0.99	0.98	0.99	0.98	0.98	0.98	0.97	0.97	0.99	0.99
528		0.99	0.98	0.99	0.98	0.98	0.98	0.97	0.97	0.99	0.99
529		0.99	0.98	0.99	0.98	0.98	0.98	0.97	0.97	0.99	0.99
530		0.99	0.98	0.99	0.98	0.98	0.98	0.97	0.97	0.99	0.99
531		0.99	0.98	0.99	0.98	0.98	0.99	0.97	0.97	0.99	0.98
532		0.98	0.98	0.99	0.98	0.98	0.99	0.97	0.97	0.99	0.98
533		0.98	0.98	0.99	0.98	0.99	0.99	0.97	0.98	0.99	0.98
534		0.98	0.97	0.99	0.98	0.99	0.99	0.97	0.98	0.99	0.99
535		0.98	0.98	0.98	0.99	0.99	0.99	0.97	0.98	0.99	0.99
536		0.98	0.98	0.98	0.99	0.99	0.99	0.97	0.98	0.99	0.98
537		0.99	0.98	0.98	0.99	0.99	0.99	0.97	0.98	0.99	0.98
538		0.98	0.98	0.98	0.99	0.99	0.99	0.97	0.98	0.99	0.98
539		0.98	0.98	0.98	0.99	0.99	0.99	0.97	0.98	0.99	0.98
540		0.98	0.98	0.98	0.99	0.99	0.99	0.97	0.98	0.99	0.98
541		0.98	0.98	0.98	0.99	0.99	0.99	0.97	0.98	0.99	0.98
542		0.98	0.98	0.98	0.99	0.99	0.99	0.97	0.98	0.98	0.98
543		0.97	0.99	0.98	0.99	0.99	0.99	0.97	0.98	0.98	0.98
544		0.97	0.99	0.98	0.99	0.99	0.99	0.97	0.98	0.98	0.98
545		0.98	0.99	0.98	0.99	0.99	0.99	0.97	0.98	0.98	0.98
546		0.97	0.99	0.99	0.99	0.99	0.99	0.97	0.99	0.98	0.98
547		0.98	0.99	0.99	0.99	0.99	0.99	0.97	0.99	0.98	0.98
548		0.98	0.99	0.99	0.99	0.99	0.99	0.97	0.99	0.98	0.98
549		0.98	0.99	0.99	0.99	0.99	0.99	0.97	0.98	0.97	0.98
550		0.98	0.99	0.99	0.99	0.99	0.99	0.97	0.98	0.98	0.98
551		0.98	0.99	0.98	0.98	0.99	0.99	0.97	0.98	0.98	0.98
552		0.98	0.99	0.98	0.98	0.99	0.99	0.97	0.98	0.98	0.99
553		0.98	0.99	0.98	0.98	0.99	0.99	0.97	0.98	0.98	0.99
554		0.98	0.99	0.98	0.98	0.99	0.99	0.98	0.98	0.98	0.99
555		0.98	0.99	0.98	0.98	0.99	0.99	0.98	0.98	0.98	0.99
556		0.98	0.99	0.98	0.97	0.99	0.99	0.98	0.98	0.98	0.99
557		0.98	0.99	0.98	0.97	0.99	0.98	0.98	0.98	0.98	0.99
558		0.98	0.99	0.98	0.97	0.99	0.98	0.98	0.98	0.98	0.99
559		0.98	0.99	0.98	0.97	0.99	0.98	0.98	0.98	0.98	0.99
560		0.98	0.99	0.97	0.97	0.99	0.98	0.97	0.98	0.98	0.99
561		0.98	0.99	0.97	0.97	0.98	0.98	0.97	0.98	0.98	0.99
562		0.98	0.99	0.96	0.97	0.98	0.98	0.97	0.97	0.98	0.99
563		0.98	0.99	0.96	0.97	0.98	0.98	0.97	0.97	0.99	0.99
564		0.98	0.99	0.95	0.97	0.98	0.98	0.97	0.97	0.99	0.99
565		0.98	0.99	0.96	0.97	0.97	0.98	0.97	0.97	0.99	0.99
566		0.98	0.99	0.95	0.97	0.97	0.98	0.97	0.97	0.99	0.99
567		0.98	0.99	0.95	0.97	0.96	0.98	0.97	0.97	0.99	0.98
568		0.98	0.99	0.95	0.97	0.97	0.98	0.97	0.95	0.99	0.98
569		0.98	0.99	0.94	0.97	0.97	0.98	0.97	0.95	0.99	0.98
570		0.98	0.99	0.94	0.97	0.97	0.98	0.96	0.94	0.99	0.97
571		0.97	0.99	0.94	0.96	0.96	0.98	0.96	0.92	0.99	0.97
572		0.97	0.99	0.95	0.96	0.96	0.98	0.94	0.9	0.99	0.96
573		0.97	0.99	0.95	0.95	0.96	0.98	0.92	0.87	0.99	0.94
574		0.97	0.99	0.95	0.93	0.95	0.97	0.89	0.82	0.98	0.88
575		0.97	0.99	0.95	0.92	0.94	0.97	0.8	0.67	0.99	0.86
576		0.97	0.99	0.95	0.89	0.93	0.97	0.83	0.73	0.99	0.79
577		0.97	0.99	0.95	0.85	0.89	0.97	0.81	0.69	0.98	0.67
578		0.96	0.99	0.96	0.77	0.81	0.97	0.67	0.5	0.98	0.72
579		0.95	0.99	0.96	0.8	0.85	0.97	0.46	0.4	0.98	0.65
580		0.92	0.99	0.96	0.75	0.86	0.97	0.41	0.36	0.98	0.47
581		0.85	0.99	0.96	0.57	0.77	0.97	0.4	0.44	0.98	0.35
582		0.89	0.99	0.96	0.44	0.69	0.97	0.33	0.33	0.98	0.35
583		0.89	0.99	0.96	0.37	0.67	0.97	0.42	0.42	0.97	0.38
584		0.79	0.99	0.96	0.42	0.59	0.97	0.44	0.37	0.95	0.27
585		0.7	0.99	0.96	0.34	0.44	0.97	0.29	0.23	0.91	0.33
586		0.62	0.99	0.96	0.41	0.53	0.97	0.24	0.23	0.89	0.32
587		0.59	0.98	0.96	0.39	0.56	0.98	0.25	0.22	0.84	0.21
588		0.4	0.98	0.96	0.28	0.33	0.98	0.19	0.21	0.74	0.18
589		0.54	0.98	0.96	0.2	0.24	0.98	0.15	0.15	0.79	0.2
590		0.56	0.97	0.97	0.22	0.3	0.98	0.2	0.21	0.71	0.19
591		0.36	0.96	0.97	0.23	0.21	0.98	0.23	0.23	0.5	0.14
592		0.29	0.94	0.97	0.19	0.16	0.97	0.12	0.13	0.39	0.22
593		0.31	0.88	0.97	0.29	0.2	0.97	0.11	0.13	0.38	0.23
594		0.27	0.77	0.97	0.33	0.19	0.98	0.16	0.2	0.41	0.15
595		0.18	0.85	0.97	0.19	0.09	0.98	0.14	0.19	0.29	0.16
596		0.25	0.82	0.97	0.2	0.08	0.98	0.13	0.15	0.37	0.2
597		0.28	0.63	0.97	0.33	0.15	0.98	0.14	0.16	0.37	0.19
598		0.14	0.51	0.97	0.34	0.13	0.98	0.15	0.16	0.23	0.17
599		0.14	0.5	0.97	0.29	0.12	0.98	0.13	0.14	0.2	0.19
600		0.19	0.46	0.97	0.35	0.14	0.98	0.12	0.14	0.23	0.2
601		0.2	0.33	0.97	0.41	0.14	0.98	0.16	0.17	0.21	0.2
602		0.16	0.44	0.98	0.46	0.14	0.98	0.12	0.14	0.16	0.21
603		0.17	0.43	0.98	0.35	0.13	0.98	0.14	0.15	0.27	0.26
604		0.17	0.27	0.98	0.61	0.19	0.98	0.18	0.17	0.3	0.21
605		0.15	0.22	0.98	0.53	0.14	0.98	0.19	0.19	0.18	0.22
606		0.12	0.26	0.98	0.53	0.16	0.98	0.16	0.16	0.16	0.23
607		0.19	0.21	0.98	0.55	0.19	0.98	0.14	0.15	0.23	0.23
608		0.14	0.15	0.98	0.49	0.19	0.98	0.22	0.21	0.23	0.2
609		0.16	0.19	0.98	0.42	0.18	0.98	0.19	0.17	0.18	0.18
610		0.2	0.19	0.98	0.37	0.18	0.98	0.23	0.2	0.21	0.2
611		0.2	0.11	0.99	0.52	0.27	0.98	0.27	0.22	0.22	0.16
612		0.18	0.1	0.99	0.37	0.22	0.98	0.37	0.3	0.2	0.17
613		0.2	0.16	0.99	0.35	0.24	0.98	0.31	0.23	0.21	0.18
614		0.27	0.14	0.99	0.44	0.28	0.97	0.26	0.22	0.29	0.24
615		0.21	0.13	0.99	0.52	0.37	0.96	0.38	0.3	0.23	0.23
616		0.24	0.14	0.99	0.41	0.31	0.96	0.38	0.3	0.25	0.19
617		0.27	0.15	0.99	0.34	0.26	0.96	0.38	0.31	0.25	0.24
618		0.35	0.13	0.99	0.43	0.38	0.92	0.43	0.36	0.25	0.25
619		0.29	0.12	0.99	0.36	0.36	0.9	0.42	0.37	0.21	0.26
620		0.22	0.18	0.99	0.38	0.36	0.87	0.41	0.36	0.17	0.3
621		0.29	0.14	0.98	0.43	0.39	0.81	0.33	0.28	0.22	0.37
622		0.28	0.15	0.98	0.42	0.41	0.69	0.43	0.33	0.18	0.32
623		0.26	0.17	0.98	0.43	0.41	0.75	0.39	0.31	0.2	0.25
624		0.26	0.17	0.98	0.33	0.31	0.7	0.33	0.29	0.21	0.3
625		0.3	0.16	0.98	0.35	0.41	0.46	0.32	0.27	0.28	0.26
626		0.33	0.16	0.98	0.33	0.39	0.36	0.4	0.35	0.22	0.24
627		0.27	0.23	0.98	0.33	0.32	0.33	0.4	0.34	0.21	0.23
628		0.31	0.17	0.97	0.31	0.3	0.4	0.38	0.38	0.28	0.32
629		0.29	0.2	0.97	0.39	0.37	0.31	0.6	0.54	0.27	0.35
630		0.25	0.23	0.97	0.38	0.37	0.43	0.65	0.59	0.29	0.29
631		0.23	0.3	0.98	0.39	0.36	0.4	0.39	0.37	0.33	0.46
632		0.3	0.25	0.98	0.53	0.57	0.21	0.42	0.41	0.38	0.53
633		0.27	0.21	0.98	0.57	0.62	0.19	0.36	0.36	0.33	0.31
634		0.24	0.27	0.98	0.39	0.34	0.21	0.42	0.42	0.27	0.36
635		0.44	0.25	0.98	0.41	0.36	0.19	0.37	0.41	0.33	0.35
636		0.53	0.23	0.98	0.36	0.32	0.15	0.59	0.58	0.29	0.34
637		0.27	0.27	0.98	0.44	0.4	0.2	0.7	0.7	0.27	0.35
638		0.29	0.32	0.99	0.4	0.37	0.21			0.28	0.54
639		0.32	0.34	0.99	0.57	0.57	0.12			0.33	0.68
640		0.4	0.26	0.99	0.69	0.69	0.11			0.31
641		0.38	0.3	0.99			0.2			0.36
642		0.58	0.31	0.99			0.2			0.53
643		0.69	0.36	0.99			0.13			0.58
644			0.31	0.99			0.15			0.35
645			0.38	0.99			0.16			0.4
646			0.31	0.99			0.15			0.38
647			0.28	0.99			0.12			0.38
648			0.47	0.99			0.16			0.39
649			0.54	0.99			0.13			0.58
650			0.51	0.99			0.14			0.69
651			0.39	0.99			0.17
652			0.46	0.99			0.18
653			0.44	0.99			0.17
654			0.42	0.99			0.15
655			0.58	0.99			0.28
656			0.7	0.99			0.22
657			0.78	0.98			0.22
658				0.98			0.27
659				0.98			0.38
660				0.98			0.31
661				0.98			0.24
662				0.98			0.31
663				0.98			0.31
664				0.98			0.3
665				0.98			0.33
666				0.98			0.37
667				0.97			0.38
668				0.95			0.29
669				0.93			0.36
670				0.9			0.32
671				0.87			0.29
672				0.8			0.28
673				0.84			0.36
674				0.79			0.29
675				0.55			0.29
676				0.4			0.48
677				0.38			0.54
678				0.37			0.31
679				0.3			0.35
680				0.46			0.35
681				0.41			0.43
682				0.23			0.44
683				0.19			0.6
684				0.22			0.71
685				0.2
686				0.16
687				0.25
688				0.26
689				0.17
690				0.15
691				0.26
692				0.26
693				0.22
694				0.26
695				0.28
696				0.25
697				0.19
698				0.29
699				0.25
700				0.27
701				0.38
702				0.42
703				0.4
704				0.37
705				0.59
706				0.49
707				0.47
708				0.57
709				0.66
710				0.61
711				0.52
712				0.67
713				0.64
714				0.65
715				0.73
716				0.73
717				0.74
718				0.58
719				0.61
720				0.58
721				0.5
722				0.51
723				0.58
724				0.58
725				0.44
726				0.58
727				0.64
728				0.41
729				0.42
730				0.38
731				0.44
732				0.41
733				0.58
734				0.69

## Sheet: Podocin
S2 Table: DISOPRED 3.1 prediction confidence for each residue in Nephrin, KIRREL1, CD2AP, podocin, and TRPC6 and their orthologs sequences. A predicted threshold value of ≥0.5 for residue indicates it be intrinsically unstructured.
Residue No.	DISOPRED3 - Prediction confidence
	Rhincodon	Danio	Xenopus	Anolis	Gallus	Ornithorhynehus	Rattus	Mus	Pan	Homo sapiens
1	0.94	0.93	0.95	0.94	0.96	0.91	0.97	0.97	0.96	0.96
2	0.95	0.93	0.96	0.96	0.97	0.93	0.97	0.97	0.97	0.97
3	0.96	0.93	0.97	0.95	0.97	0.93	0.97	0.97	0.97	0.97
4	0.96	0.94	0.97	0.95	0.97	0.95	0.97	0.97	0.97	0.97
5	0.96	0.93	0.97	0.95	0.97	0.95	0.97	0.97	0.97	0.97
6	0.96	0.93	0.97	0.94	0.96	0.95	0.97	0.97	0.97	0.97
7	0.97	0.94	0.98	0.95	0.97	0.94	0.98	0.97	0.98	0.98
8	0.98	0.97	0.99	0.97	0.98	0.96	0.98	0.98	0.98	0.98
9	0.98	0.97	0.99	0.97	0.98	0.96	0.98	0.98	0.98	0.98
10	0.98	0.97	0.99	0.97	0.98	0.95	0.98	0.98	0.99	0.99
11	0.98	0.97	0.98	0.97	0.98	0.96	0.99	0.98	0.99	0.99
12	0.98	0.96	0.98	0.97	0.98	0.97	0.99	0.98	0.99	0.99
13	0.98	0.96	0.98	0.97	0.98	0.97	0.98	0.98	0.99	0.99
14	0.98	0.96	0.98	0.97	0.98	0.97	0.98	0.98	0.99	0.99
15	0.98	0.97	0.98	0.96	0.97	0.97	0.98	0.98	0.99	0.99
16	0.98	0.96	0.99	0.97	0.97	0.96	0.98	0.98	0.98	0.98
17	0.97	0.96	0.99	0.96	0.96	0.96	0.98	0.98	0.98	0.98
18	0.96	0.97	0.99	0.96	0.96	0.96	0.98	0.97	0.98	0.98
19	0.96	0.96	0.98	0.96	0.96	0.96	0.97	0.97	0.98	0.98
20	0.96	0.97	0.98	0.96	0.96	0.96	0.97	0.97	0.98	0.98
21	0.96	0.97	0.98	0.96	0.97	0.96	0.96	0.97	0.98	0.98
22	0.95	0.96	0.98	0.95	0.97	0.97	0.96	0.97	0.98	0.98
23	0.95	0.96	0.98	0.95	0.96	0.97	0.97	0.97	0.97	0.98
24	0.95	0.96	0.98	0.95	0.96	0.97	0.97	0.97	0.97	0.98
25	0.94	0.96	0.98	0.95	0.97	0.97	0.97	0.97	0.97	0.97
26	0.93	0.95	0.97	0.96	0.97	0.97	0.97	0.98	0.97	0.97
27	0.94	0.95	0.97	0.95	0.97	0.97	0.97	0.98	0.96	0.97
28	0.95	0.95	0.97	0.95	0.97	0.97	0.97	0.97	0.97	0.97
29	0.95	0.95	0.98	0.95	0.96	0.98	0.97	0.98	0.97	0.97
30	0.96	0.95	0.97	0.95	0.96	0.98	0.97	0.98	0.97	0.98
31	0.96	0.95	0.96	0.96	0.97	0.98	0.98	0.98	0.97	0.98
32	0.96	0.96	0.96	0.96	0.97	0.98	0.97	0.98	0.97	0.98
33	0.96	0.95	0.96	0.96	0.97	0.98	0.98	0.98	0.97	0.98
34	0.96	0.95	0.96	0.95	0.97	0.98	0.98	0.98	0.97	0.98
35	0.97	0.96	0.96	0.96	0.97	0.98	0.98	0.98	0.97	0.98
36	0.97	0.95	0.96	0.96	0.98	0.98	0.98	0.98	0.97	0.98
37	0.97	0.95	0.96	0.96	0.97	0.98	0.98	0.98	0.97	0.98
38	0.97	0.94	0.96	0.97	0.97	0.98	0.97	0.98	0.97	0.98
39	0.97	0.95	0.96	0.97	0.96	0.98	0.98	0.98	0.98	0.97
40	0.96	0.95	0.96	0.97	0.95	0.98	0.98	0.98	0.98	0.97
41	0.96	0.96	0.95	0.97	0.95	0.98	0.97	0.97	0.97	0.97
42	0.95	0.96	0.93	0.97	0.95	0.98	0.96	0.97	0.97	0.97
43	0.95	0.97	0.94	0.97	0.95	0.98	0.95	0.96	0.97	0.97
44	0.94	0.96	0.94	0.97	0.95	0.97	0.95	0.96	0.96	0.96
45	0.93	0.96	0.93	0.97	0.94	0.98	0.93	0.95	0.95	0.95
46	0.94	0.95	0.92	0.97	0.94	0.98	0.94	0.95	0.96	0.96
47	0.93	0.95	0.9	0.97	0.95	0.98	0.93	0.95	0.96	0.96
48	0.91	0.95	0.89	0.97	0.94	0.97	0.91	0.95	0.96	0.96
49	0.92	0.94	0.82	0.97	0.94	0.97	0.91	0.95	0.95	0.95
50	0.91	0.94	0.84	0.97	0.93	0.97	0.87	0.95	0.95	0.95
51	0.91	0.94	0.79	0.97	0.93	0.97	0.85	0.95	0.95	0.95
52	0.91	0.94	0.72	0.97	0.93	0.97	0.8	0.94	0.94	0.94
53	0.92	0.93	0.64	0.96	0.92	0.97	0.82	0.93	0.94	0.95
54	0.92	0.92	0.54	0.94	0.92	0.97	0.77	0.9	0.92	0.92
55	0.9	0.93	0.48	0.93	0.88	0.97	0.73	0.91	0.9	0.9
56	0.9	0.92	0.35	0.9	0.91	0.97	0.69	0.85	0.9	0.9
57	0.9	0.93	0.27	0.91	0.89	0.97	0.54	0.85	0.84	0.84
58	0.89	0.93	0.23	0.85	0.89	0.97	0.44	0.83	0.8	0.8
59	0.89	0.93	0.19	0.83	0.86	0.97	0.36	0.72	0.76	0.76
60	0.89	0.93	0.2	0.79	0.75	0.97	0.37	0.64	0.69	0.68
61	0.9	0.92	0.23	0.66	0.67	0.97	0.31	0.54	0.53	0.53
62	0.89	0.89	0.21	0.59	0.6	0.97	0.34	0.57	0.47	0.48
63	0.89	0.88	0.19	0.54	0.66	0.97	0.38	0.43	0.47	0.48
64	0.92	0.89	0.18	0.5	0.55	0.96	0.34	0.38	0.38	0.38
65	0.92	0.84	0.14	0.38	0.51	0.96	0.38	0.37	0.45	0.46
66	0.92	0.83	0.13	0.37	0.49	0.96	0.37	0.27	0.57	0.56
67	0.91	0.77	0.2	0.37	0.38	0.96	0.41	0.33	0.59	0.57
68	0.91	0.64	0.24	0.34	0.4	0.95	0.35	0.39	0.51	0.52
69	0.88	0.51	0.25	0.37	0.43	0.95	0.38	0.41	0.49	0.49
70	0.85	0.46	0.31	0.39	0.45	0.95	0.34	0.34	0.42	0.41
71	0.86	0.42	0.32	0.37	0.38	0.93	0.32	0.3	0.26	0.27
72	0.78	0.3	0.35	0.29	0.31	0.93	0.4	0.23	0.28	0.28
73	0.84	0.29	0.41	0.31	0.26	0.9	0.45	0.17	0.32	0.33
74	0.81	0.32	0.48	0.25	0.21	0.9	0.43	0.21	0.31	0.31
75	0.81	0.25	0.54	0.24	0.23	0.87	0.47	0.24	0.29	0.31
76	0.74	0.23	0.59	0.29	0.25	0.82	0.51	0.21	0.27	0.29
77	0.64	0.32	0.62	0.34	0.24	0.74	0.5	0.19	0.28	0.34
78	0.57	0.34	0.58	0.32	0.22	0.68	0.5	0.2	0.33	0.37
79	0.44	0.26	0.58	0.31	0.25	0.62	0.62	0.21	0.43	0.48
80	0.42	0.28	0.68	0.37	0.34	0.47	0.64	0.23	0.53	0.58
81	0.3	0.28	0.77	0.4	0.4	0.51	0.69	0.31	0.59	0.62
82	0.25	0.24	0.71	0.48	0.45	0.53	0.75	0.36	0.62	0.66
83	0.23	0.24	0.69	0.56	0.53	0.48	0.73	0.42	0.56	0.58
84	0.17	0.29	0.64	0.59	0.49	0.52	0.64	0.46	0.43	0.49
85	0.16	0.26	0.57	0.61	0.44	0.55	0.66	0.4	0.43	0.49
86	0.26	0.25	0.6	0.6	0.41	0.5	0.71	0.31	0.5	0.53
87	0.27	0.28	0.59	0.58	0.47	0.39	0.66	0.33	0.55	0.58
88	0.24	0.28	0.49	0.59	0.53	0.46	0.57	0.42	0.54	0.56
89	0.26	0.27	0.43	0.69	0.55	0.37	0.58	0.43	0.56	0.61
90	0.22	0.34	0.32	0.74	0.59	0.29	0.53	0.43	0.55	0.59
91	0.22	0.45	0.2	0.79	0.56	0.29	0.48	0.45	0.51	0.53
92	0.27	0.45	0.12	0.76	0.57	0.31	0.53	0.45	0.56	0.58
93	0.34	0.54	0.08	0.68	0.6	0.36	0.59	0.4	0.59	0.62
94	0.29	0.64	0.13	0.6	0.59	0.35	0.55	0.47	0.62	0.64
95	0.29	0.61	0.11	0.62	0.59	0.42	0.48	0.49	0.65	0.67
96	0.3	0.55	0.12	0.64	0.61	0.46	0.33	0.48	0.56	0.57
97	0.27	0.53	0.14	0.55	0.48	0.49	0.19	0.5	0.32	0.31
98	0.3	0.52	0.12	0.51	0.26	0.61	0.11	0.37	0.16	0.15
99	0.36	0.44	0.12	0.37	0.14	0.58	0.07	0.21	0.1	0.1
100	0.5	0.47	0.21	0.21	0.1	0.59	0.09	0.13	0.12	0.12
101	0.51	0.51	0.44	0.12	0.11	0.58	0.07	0.08	0.08	0.08
102	0.58	0.49	0.45	0.07	0.07	0.6	0.07	0.11	0.09	0.09
103	0.59	0.44	0.55	0.11	0.07	0.53	0.09	0.08	0.14	0.13
104	0.53	0.5	0.64	0.07	0.13	0.57	0.08	0.09	0.1	0.1
105	0.5	0.51	0.64	0.08	0.08	0.64	0.1	0.1	0.1	0.1
106	0.37	0.47	0.55	0.08	0.1	0.62	0.17	0.09	0.16	0.16
107	0.29	0.49	0.58	0.08	0.16	0.72	0.32	0.11	0.31	0.32
108	0.26	0.35	0.71	0.09	0.31	0.71	0.31	0.18	0.3	0.31
109	0.24	0.21	0.61	0.15	0.28	0.63	0.33	0.35	0.33	0.35
110	0.23	0.11	0.5	0.32	0.31	0.55	0.37	0.32	0.39	0.4
111	0.22	0.07	0.41	0.32	0.38	0.57	0.38	0.36	0.39	0.39
112	0.2	0.08	0.41	0.37	0.38	0.6	0.35	0.41	0.34	0.34
113	0.17	0.06	0.33	0.42	0.35	0.49	0.4	0.42	0.36	0.37
114	0.2	0.07	0.31	0.41	0.4	0.43	0.46	0.39	0.45	0.46
115	0.17	0.09	0.25	0.35	0.45	0.29	0.37	0.41	0.4	0.4
116	0.12	0.08	0.17	0.39	0.35	0.16	0.32	0.49	0.31	0.32
117	0.07	0.08	0.11	0.52	0.3	0.09	0.31	0.38	0.28	0.29
118	0.05	0.13	0.05	0.41	0.32	0.05	0.31	0.35	0.28	0.29
119	0.05	0.27	0.03	0.34	0.32	0.06	0.28	0.33	0.24	0.25
120	0.03	0.27	0.02	0.31	0.27	0.05	0.27	0.36	0.23	0.24
121	0.03	0.36	0.01	0.32	0.27	0.05	0.22	0.31	0.18	0.19
122	0.05	0.49	0.01	0.27	0.23	0.06	0.15	0.27	0.13	0.13
123	0.05	0.51	0.01	0.25	0.16	0.05	0.1	0.22	0.08	0.08
124	0.07	0.43	0.01	0.21	0.1	0.06	0.06	0.15	0.05	0.05
125	0.11	0.43	0.01	0.15	0.06	0.1	0.03	0.1	0.03	0.03
126	0.25	0.48	0.01	0.09	0.03	0.2	0.02	0.05	0.02	0.02
127	0.25	0.48	0.01	0.05	0.02	0.19	0.02	0.03	0.01	0.02
128	0.31	0.41	0.01	0.03	0.02	0.22	0.01	0.02	0.01	0.01
129	0.39	0.36	0.01	0.02	0.01	0.27	0.01	0.02	0.01	0.01
130	0.41	0.37	0.01	0.02	0.01	0.25	0.01	0.01	0.01	0.01
131	0.37	0.28	0.01	0.01	0.01	0.22	0.01	0.01	0.01	0.01
132	0.36	0.27	0.01	0.01	0.01	0.23	0.01	0.01	0.01	0.01
133	0.41	0.22	0.01	0.01	0.01	0.29	0.01	0.01	0.01	0.01
134	0.35	0.16	0.01	0.01	0.01	0.26	0.01	0.01	0.01	0.01
135	0.33	0.1	0.01	0.01	0.01	0.23	0.01	0.01	0.01	0.01
136	0.31	0.05	0.01	0.01	0.01	0.21	0.01	0.01	0.01	0.01
137	0.32	0.03	0.01	0.01	0.01	0.19	0.02	0.01	0.01	0.02
138	0.26	0.02	0.02	0.01	0.01	0.16	0.01	0.01	0.01	0.01
139	0.24	0.01	0.02	0.01	0.01	0.15	0.01	0.02	0.01	0.01
140	0.2	0.01	0.02	0.01	0.01	0.12	0.01	0.01	0.01	0.01
141	0.14	0.01	0.01	0.01	0.01	0.08	0.01	0.01	0.01	0.01
142	0.08	0.01	0.01	0.01	0.01	0.05	0.01	0.01	0.01	0.01
143	0.04	0.01	0.01	0.01	0.01	0.03	0.01	0.01	0.01	0.01
144	0.02	0.01	0.01	0.01	0.01	0.02	0.01	0.01	0.01	0.01
145	0.02	0.01	0.01	0.01	0.01	0.01	0.01	0.01	0.01	0.01
146	0.01	0.01	0.01	0.01	0.01	0.01	0.01	0.02	0.01	0.02
147	0.01	0.01	0.01	0.01	0.02	0.01	0.01	0.02	0.01	0.01
148	0.01	0.01	0.01	0.01	0.02	0.01	0.01	0.02	0.01	0.01
149	0.01	0.01	0.01	0.02	0.01	0.01	0.01	0.02	0.01	0.01
150	0.01	0.01	0.01	0.02	0.01	0.01	0.01	0.02	0.01	0.01
151	0.01	0.01	0.01	0.01	0.01	0.01	0.02	0.01	0.02	0.02
152	0.01	0.01	0.01	0.01	0.02	0.01	0.02	0.01	0.02	0.02
153	0.01	0.01	0.02	0.01	0.02	0.01	0.01	0.02	0.01	0.02
154	0.01	0.02	0.02	0.01	0.02	0.01	0.02	0.02	0.02	0.02
155	0.01	0.02	0.02	0.02	0.02	0.01	0.02	0.02	0.02	0.02
156	0.01	0.02	0.02	0.02	0.02	0.01	0.02	0.02	0.02	0.02
157	0.01	0.02	0.02	0.02	0.02	0.01	0.02	0.02	0.02	0.03
158	0.01	0.02	0.02	0.02	0.03	0.01	0.02	0.02	0.02	0.02
159	0.01	0.02	0.02	0.02	0.02	0.01	0.02	0.03	0.02	0.02
160	0.01	0.02	0.01	0.02	0.02	0.01	0.02	0.02	0.02	0.02
161	0.01	0.01	0.01	0.02	0.02	0.01	0.02	0.02	0.02	0.02
162	0.01	0.01	0.01	0.02	0.02	0.01	0.01	0.02	0.01	0.02
163	0.02	0.01	0.01	0.02	0.02	0.01	0.01	0.02	0.01	0.02
164	0.02	0.02	0.01	0.02	0.02	0.01	0.01	0.01	0.01	0.02
165	0.02	0.01	0.01	0.01	0.02	0.01	0.01	0.01	0.01	0.01
166	0.01	0.02	0.01	0.01	0.01	0.01	0.01	0.01	0.01	0.01
167	0.01	0.02	0.01	0.01	0.01	0.01	0.01	0.01	0.01	0.01
168	0.01	0.02	0.01	0.01	0.01	0.01	0.01	0.01	0.01	0.01
169	0.01	0.02	0.02	0.01	0.01	0.01	0.01	0.01	0.01	0.01
170	0.01	0.02	0.02	0.01	0.01	0.01	0.01	0.01	0.01	0.01
171	0.01	0.02	0.03	0.01	0.01	0.01	0.01	0.01	0.01	0.01
172	0.01	0.02	0.04	0.01	0.01	0.01	0.01	0.01	0.01	0.01
173	0.01	0.02	0.07	0.01	0.01	0.01	0.01	0.01	0.01	0.01
174	0.01	0.01	0.13	0.01	0.01	0.01	0.01	0.01	0.01	0.01
175	0.01	0.01	0.1	0.01	0.01	0.01	0.02	0.01	0.02	0.02
176	0.01	0.01	0.12	0.01	0.02	0.01	0.02	0.01	0.02	0.02
177	0.01	0.01	0.07	0.01	0.02	0.01	0.03	0.01	0.03	0.03
178	0.01	0.01	0.06	0.02	0.03	0.01	0.04	0.02	0.04	0.05
179	0.01	0.01	0.05	0.02	0.05	0.01	0.06	0.03	0.06	0.08
180	0.01	0.01	0.03	0.04	0.07	0.01	0.11	0.04	0.11	0.14
181	0.01	0.01	0.02	0.05	0.13	0.01	0.09	0.06	0.08	0.1
182	0.01	0.01	0.02	0.07	0.1	0.01	0.11	0.11	0.09	0.11
183	0.01	0.01	0.01	0.13	0.12	0.01	0.06	0.08	0.05	0.06
184	0.01	0.01	0.01	0.1	0.07	0.01	0.05	0.1	0.04	0.05
185	0.01	0.01	0.01	0.13	0.05	0.01	0.04	0.06	0.03	0.04
186	0.01	0.01	0.01	0.07	0.04	0.01	0.02	0.05	0.02	0.02
187	0.01	0.02	0.01	0.06	0.02	0.01	0.02	0.03	0.01	0.02
188	0.01	0.02	0.01	0.04	0.02	0.01	0.01	0.02	0.01	0.01
189	0.01	0.03	0.01	0.03	0.01	0.01	0.01	0.02	0.01	0.01
190	0.01	0.04	0.01	0.02	0.01	0.01	0.01	0.01	0.01	0.01
191	0.01	0.06	0.01	0.01	0.01	0.01	0.01	0.01	0.01	0.01
192	0.01	0.1	0.01	0.01	0.01	0.01	0.01	0.01	0.01	0.01
193	0.01	0.08	0.01	0.01	0.01	0.01	0.01	0.01	0.01	0.01
194	0.02	0.1	0.01	0.01	0.01	0.02	0.01	0.01	0.01	0.01
195	0.02	0.06	0.01	0.01	0.01	0.02	0.01	0.01	0.01	0.01
196	0.04	0.05	0.01	0.01	0.01	0.03	0.01	0.01	0.01	0.01
197	0.06	0.03	0.01	0.01	0.01	0.05	0.01	0.01	0.01	0.01
198	0.07	0.02	0.01	0.01	0.01	0.07	0.01	0.01	0.01	0.01
199	0.13	0.02	0.01	0.01	0.01	0.13	0.01	0.01	0.01	0.01
200	0.1	0.01	0.01	0.01	0.01	0.1	0.01	0.01	0.01	0.01
201	0.13	0.01	0.01	0.01	0.01	0.12	0.01	0.01	0.01	0.01
202	0.07	0.01	0.01	0.01	0.01	0.07	0.01	0.01	0.01	0.01
203	0.06	0.01	0.01	0.01	0.01	0.05	0.01	0.01	0.01	0.01
204	0.04	0.01	0.01	0.01	0.01	0.04	0.01	0.01	0.01	0.01
205	0.03	0.01	0.01	0.02	0.01	0.02	0.01	0.01	0.01	0.01
206	0.02	0.01	0.01	0.02	0.01	0.02	0.01	0.01	0.01	0.01
207	0.01	0.01	0.01	0.01	0.01	0.01	0.01	0.01	0.01	0.01
208	0.01	0.01	0.01	0.01	0.01	0.01	0.01	0.01	0.01	0.01
209	0.01	0.01	0.02	0.01	0.01	0.01	0.01	0.01	0.01	0.01
210	0.01	0.01	0.02	0.02	0.01	0.01	0.01	0.01	0.01	0.01
211	0.01	0.01	0.02	0.01	0.01	0.01	0.01	0.01	0.01	0.01
212	0.01	0.01	0.03	0.01	0.01	0.01	0.01	0.01	0.01	0.01
213	0.01	0.01	0.04	0.02	0.01	0.01	0.01	0.01	0.01	0.01
214	0.01	0.01	0.04	0.01	0.01	0.01	0.01	0.01	0.01	0.01
215	0.01	0.01	0.05	0.01	0.01	0.01	0.01	0.01	0.02	0.02
216	0.01	0.01	0.06	0.01	0.02	0.01	0.02	0.01	0.02	0.02
217	0.01	0.01	0.04	0.01	0.02	0.01	0.02	0.01	0.02	0.02
218	0.01	0.01	0.04	0.02	0.02	0.01	0.03	0.01	0.03	0.03
219	0.01	0.01	0.03	0.02	0.03	0.01	0.04	0.02	0.04	0.04
220	0.01	0.01	0.02	0.02	0.04	0.01	0.04	0.03	0.05	0.05
221	0.01	0.01	0.02	0.03	0.05	0.01	0.05	0.03	0.05	0.05
222	0.01	0.01	0.02	0.04	0.05	0.01	0.07	0.04	0.08	0.08
223	0.01	0.01	0.02	0.05	0.06	0.01	0.05	0.04	0.05	0.06
224	0.01	0.01	0.01	0.05	0.04	0.01	0.05	0.07	0.05	0.05
225	0.01	0.01	0.01	0.08	0.04	0.01	0.04	0.05	0.04	0.04
226	0.01	0.01	0.01	0.05	0.03	0.01	0.04	0.04	0.04	0.04
227	0.01	0.01	0.02	0.05	0.02	0.01	0.04	0.04	0.04	0.04
228	0.01	0.01	0.02	0.03	0.02	0.01	0.04	0.03	0.04	0.04
229	0.01	0.02	0.02	0.03	0.02	0.01	0.03	0.03	0.03	0.03
230	0.01	0.02	0.02	0.03	0.02	0.01	0.03	0.03	0.03	0.03
231	0.01	0.03	0.02	0.03	0.02	0.01	0.03	0.03	0.04	0.04
232	0.01	0.04	0.02	0.03	0.02	0.01	0.03	0.03	0.03	0.03
233	0.01	0.04	0.02	0.02	0.02	0.01	0.04	0.03	0.04	0.04
234	0.01	0.05	0.02	0.02	0.02	0.02	0.04	0.03	0.04	0.04
235	0.02	0.04	0.02	0.02	0.02	0.02	0.03	0.04	0.04	0.04
236	0.02	0.03	0.02	0.02	0.02	0.02	0.04	0.04	0.04	0.04
237	0.03	0.03	0.02	0.02	0.02	0.03	0.05	0.04	0.05	0.05
238	0.04	0.02	0.02	0.02	0.03	0.04	0.04	0.04	0.05	0.05
239	0.04	0.02	0.02	0.04	0.03	0.05	0.03	0.05	0.04	0.04
240	0.05	0.02	0.01	0.05	0.03	0.06	0.04	0.04	0.04	0.04
241	0.07	0.02	0.01	0.03	0.03	0.07	0.03	0.03	0.03	0.03
242	0.05	0.01	0.01	0.03	0.03	0.05	0.03	0.04	0.03	0.03
243	0.04	0.02	0.01	0.03	0.02	0.04	0.02	0.03	0.02	0.02
244	0.03	0.01	0.01	0.03	0.02	0.03	0.02	0.03	0.02	0.02
245	0.03	0.02	0.01	0.03	0.02	0.03	0.02	0.02	0.02	0.02
246	0.03	0.02	0.01	0.03	0.02	0.02	0.02	0.02	0.02	0.02
247	0.02	0.02	0.01	0.03	0.02	0.02	0.01	0.02	0.01	0.01
248	0.02	0.02	0.01	0.02	0.01	0.02	0.01	0.02	0.01	0.01
249	0.02	0.03	0.01	0.02	0.01	0.02	0.01	0.01	0.01	0.01
250	0.02	0.02	0.01	0.02	0.01	0.02	0.01	0.01	0.01	0.01
251	0.02	0.02	0.01	0.01	0.01	0.01	0.01	0.01	0.01	0.01
252	0.03	0.03	0.01	0.01	0.01	0.02	0.01	0.01	0.01	0.01
253	0.03	0.02	0.01	0.01	0.01	0.02	0.01	0.01	0.01	0.01
254	0.02	0.02	0.01	0.01	0.01	0.02	0.01	0.01	0.01	0.01
255	0.03	0.02	0.01	0.01	0.01	0.02	0.01	0.01	0.01	0.01
256	0.04	0.02	0.01	0.01	0.01	0.03	0.01	0.01	0.01	0.01
257	0.03	0.01	0.01	0.01	0.01	0.02	0.01	0.01	0.01	0.01
258	0.03	0.01	0.01	0.01	0.01	0.02	0.01	0.01	0.01	0.01
259	0.03	0.01	0.01	0.01	0.01	0.03	0.01	0.01	0.01	0.01
260	0.03	0.01	0.01	0.01	0.01	0.03	0.01	0.01	0.01	0.01
261	0.03	0.01	0.02	0.01	0.01	0.02	0.01	0.01	0.01	0.01
262	0.02	0.01	0.02	0.01	0.01	0.02	0.01	0.01	0.01	0.01
263	0.02	0.01	0.02	0.01	0.01	0.02	0.01	0.01	0.01	0.01
264	0.02	0.01	0.03	0.01	0.01	0.02	0.01	0.01	0.01	0.01
265	0.02	0.01	0.04	0.01	0.01	0.02	0.01	0.01	0.01	0.01
266	0.02	0.01	0.05	0.01	0.01	0.01	0.01	0.01	0.01	0.01
267	0.01	0.01	0.07	0.01	0.01	0.01	0.02	0.01	0.01	0.01
268	0.01	0.01	0.09	0.01	0.02	0.01	0.01	0.01	0.01	0.01
269	0.01	0.01	0.11	0.01	0.02	0.01	0.01	0.02	0.01	0.01
270	0.01	0.01	0.17	0.01	0.02	0.01	0.01	0.01	0.01	0.01
271	0.01	0.01	0.27	0.01	0.02	0.01	0.02	0.01	0.02	0.02
272	0.01	0.01	0.31	0.02	0.03	0.01	0.02	0.02	0.02	0.02
273	0.01	0.01	0.35	0.02	0.03	0.01	0.04	0.03	0.03	0.03
274	0.01	0.01	0.42	0.03	0.04	0.01	0.03	0.03	0.03	0.03
275	0.01	0.01	0.45	0.03	0.05	0.01	0.03	0.04	0.03	0.03
276	0.01	0.01	0.49	0.04	0.05	0.01	0.04	0.04	0.04	0.03
277	0.01	0.01	0.37	0.06	0.06	0.01	0.05	0.04	0.05	0.05
278	0.01	0.01	0.39	0.07	0.07	0.01	0.08	0.04	0.08	0.07
279	0.01	0.02	0.41	0.09	0.1	0.01	0.1	0.06	0.1	0.09
280	0.01	0.02	0.39	0.14	0.11	0.01	0.13	0.09	0.14	0.13
281	0.01	0.03	0.32	0.18	0.14	0.01	0.13	0.1	0.14	0.12
282	0.01	0.03	0.22	0.19	0.15	0.01	0.13	0.14	0.14	0.13
283	0.01	0.04	0.17	0.26	0.18	0.01	0.09	0.13	0.1	0.09
284	0.01	0.05	0.13	0.28	0.13	0.01	0.1	0.13	0.11	0.09
285	0.01	0.08	0.13	0.26	0.13	0.01	0.16	0.09	0.18	0.16
286	0.02	0.1	0.1	0.2	0.17	0.02	0.15	0.1	0.17	0.16
287	0.02	0.12	0.09	0.2	0.15	0.01	0.14	0.17	0.16	0.14
288	0.02	0.17	0.09	0.24	0.14	0.01	0.09	0.16	0.1	0.09
289	0.02	0.27	0.08	0.22	0.08	0.02	0.07	0.14	0.08	0.07
290	0.03	0.29	0.07	0.19	0.07	0.03	0.06	0.09	0.06	0.06
291	0.04	0.32	0.07	0.12	0.06	0.03	0.06	0.07	0.06	0.06
292	0.06	0.39	0.07	0.09	0.06	0.04	0.07	0.06	0.06	0.07
293	0.08	0.39	0.06	0.08	0.07	0.04	0.06	0.06	0.06	0.07
294	0.09	0.34	0.06	0.08	0.07	0.03	0.06	0.07	0.05	0.06
295	0.11	0.27	0.07	0.07	0.06	0.04	0.05	0.06	0.04	0.06
296	0.16	0.3	0.06	0.07	0.05	0.05	0.05	0.06	0.04	0.06
297	0.2	0.33	0.06	0.06	0.05	0.06	0.05	0.05	0.04	0.05
298	0.21	0.31	0.06	0.05	0.04	0.07	0.05	0.05	0.04	0.05
299	0.27	0.26	0.05	0.04	0.04	0.1	0.05	0.04	0.04	0.05
300	0.27	0.18	0.04	0.04	0.04	0.1	0.05	0.05	0.04	0.05
301	0.29	0.13	0.03	0.04	0.04	0.1	0.06	0.04	0.05	0.06
302	0.21	0.11	0.03	0.04	0.05	0.07	0.05	0.04	0.05	0.05
303	0.22	0.12	0.03	0.04	0.04	0.08	0.05	0.05	0.04	0.05
304	0.37	0.09	0.02	0.05	0.04	0.12	0.05	0.04	0.04	0.05
305	0.34	0.09	0.02	0.04	0.04	0.11	0.04	0.04	0.04	0.04
306	0.3	0.09	0.02	0.04	0.03	0.1	0.03	0.04	0.03	0.03
307	0.2	0.08	0.02	0.04	0.03	0.07	0.03	0.03	0.04	0.03
308	0.15	0.07	0.02	0.03	0.03	0.06	0.03	0.03	0.04	0.03
309	0.12	0.07	0.02	0.03	0.03	0.05	0.02	0.03	0.03	0.02
310	0.11	0.08	0.02	0.03	0.02	0.06	0.02	0.03	0.03	0.02
311	0.09	0.07	0.02	0.03	0.02	0.07	0.02	0.02	0.03	0.02
312	0.08	0.07	0.02	0.02	0.02	0.07	0.02	0.02	0.02	0.02
313	0.08	0.08	0.02	0.02	0.02	0.07	0.02	0.02	0.02	0.02
314	0.07	0.07	0.02	0.02	0.02	0.06	0.02	0.02	0.02	0.02
315	0.07	0.07	0.02	0.02	0.02	0.07	0.02	0.02	0.02	0.02
316	0.08	0.07	0.03	0.02	0.02	0.06	0.02	0.02	0.02	0.02
317	0.07	0.06	0.03	0.02	0.02	0.07	0.02	0.02	0.02	0.02
318	0.06	0.04	0.03	0.02	0.02	0.06	0.02	0.02	0.02	0.02
319	0.06	0.05	0.03	0.02	0.02	0.06	0.02	0.02	0.02	0.02
320	0.07	0.04	0.03	0.01	0.03	0.06	0.02	0.02	0.03	0.02
321	0.07	0.03	0.04	0.01	0.03	0.06	0.02	0.02	0.02	0.02
322	0.06	0.03	0.04	0.01	0.03	0.05	0.03	0.02	0.03	0.03
323	0.06	0.03	0.05	0.01	0.03	0.05	0.03	0.02	0.03	0.03
324	0.06	0.03	0.05	0.01	0.03	0.04	0.03	0.03	0.03	0.03
325	0.05	0.02	0.04	0.01	0.03	0.03	0.03	0.03	0.03	0.03
326	0.05	0.02	0.04	0.01	0.03	0.03	0.04	0.03	0.04	0.04
327	0.03	0.02	0.03	0.01	0.03	0.03	0.04	0.03	0.04	0.04
328	0.03	0.02	0.02	0.01	0.04	0.02	0.06	0.04	0.05	0.05
329	0.03	0.02	0.02	0.02	0.04	0.02	0.07	0.05	0.07	0.07
330	0.03	0.01	0.01	0.02	0.05	0.02	0.06	0.06	0.05	0.06
331	0.03	0.02	0.01	0.03	0.04	0.02	0.05	0.08	0.05	0.05
332	0.03	0.02	0.02	0.05	0.04	0.02	0.04	0.06	0.04	0.04
333	0.03	0.02	0.02	0.05	0.03	0.02	0.03	0.05	0.03	0.03
334	0.02	0.02	0.02	0.04	0.03	0.02	0.02	0.04	0.02	0.02
335	0.02	0.02	0.02	0.04	0.02	0.02	0.02	0.03	0.02	0.02
336	0.02	0.02	0.04	0.03	0.02	0.02	0.01	0.03	0.01	0.01
337	0.02	0.02	0.05	0.02	0.01	0.02	0.01	0.02	0.01	0.01
338	0.02	0.02	0.07	0.02	0.01	0.03	0.01	0.01	0.01	0.01
339	0.02	0.03	0.15	0.02	0.01	0.03	0.02	0.01	0.02	0.01
340	0.02	0.04	0.24	0.01	0.02	0.03	0.02	0.01	0.02	0.02
341	0.02	0.05	0.29	0.01	0.02	0.03	0.02	0.02	0.02	0.02
342	0.02	0.04	0.25	0.02	0.03	0.03	0.03	0.02	0.04	0.03
343	0.02	0.04	0.27	0.02	0.05	0.03	0.03	0.02	0.04	0.04
344	0.02	0.04	0.26	0.02	0.06	0.04	0.04	0.04	0.06	0.05
345	0.02	0.03	0.38	0.03	0.08	0.04	0.09	0.04	0.16	0.12
346	0.03	0.03	0.58	0.03	0.16	0.07	0.17	0.06	0.24	0.2
347	0.04	0.03	0.71	0.05	0.29	0.06	0.23	0.14	0.3	0.26
348	0.05	0.03	0.77	0.11	0.34	0.08	0.2	0.22	0.26	0.24
349	0.04	0.03	0.82	0.19	0.35	0.06	0.2	0.28	0.29	0.28
350	0.04	0.04	0.84	0.22	0.36	0.05	0.17	0.24	0.26	0.24
351	0.04	0.06	0.87	0.2	0.31	0.05	0.23	0.27	0.34	0.3
352	0.03	0.06	0.91	0.22	0.4	0.03	0.44	0.25	0.58	0.51
353	0.02	0.11	0.94	0.21	0.59	0.03	0.64	0.32	0.72	0.66
354	0.02	0.13	0.96	0.3	0.76	0.02	0.76	0.53	0.79	0.77
355	0.02	0.14	0.97	0.52	0.8	0.01	0.85	0.7	0.85	0.85
356	0.01	0.25	0.97	0.67	0.85	0.01	0.88	0.8	0.91	0.9
357	0.02	0.36	0.97	0.73	0.87	0.01	0.89	0.85	0.92	0.92
358	0.02	0.44	0.97	0.8	0.88	0.02	0.92	0.88	0.93	0.93
359	0.02	0.41	0.98	0.83	0.91	0.02	0.96	0.9	0.97	0.97
360	0.02	0.45	0.97	0.85	0.94	0.02	0.98	0.92	0.98	0.98
361	0.04	0.44	0.97	0.88	0.97	0.04	0.98	0.97	0.99	0.99
362	0.05	0.47	0.97	0.93	0.97	0.04	0.98	0.98	0.99	0.99
363	0.06	0.67	0.97	0.96	0.98	0.05	0.98	0.98	0.99	0.99
364	0.1	0.79	0.97	0.97	0.98	0.12	0.98	0.98	0.99	0.99
365	0.15	0.82	0.97	0.97	0.98	0.19	0.98	0.98	0.99	0.99
366	0.18	0.87	0.97	0.98	0.98	0.25	0.98	0.97	0.99	0.99
367	0.2	0.9	0.96	0.98	0.98	0.23	0.98	0.97	0.99	0.99
368	0.25	0.92	0.96	0.98	0.98	0.27	0.98	0.97	0.99	0.99
369	0.25	0.92	0.96	0.98	0.98	0.23	0.97	0.98	0.99	0.99
370	0.33	0.96	0.94	0.98	0.98	0.31	0.97	0.98	0.99	0.99
371	0.43	0.97	0.94	0.97	0.98	0.51	0.97	0.97	0.99	0.99
372	0.5	0.98	0.94	0.97	0.97	0.64	0.97	0.97	0.99	0.99
373	0.54	0.98	0.94	0.97	0.97	0.73	0.97	0.97	0.98	0.98
374	0.51	0.97	0.93	0.97	0.97	0.81	0.97	0.97	0.98	0.98
375	0.54	0.98	0.93	0.97	0.98	0.87	0.97	0.97	0.98	0.98
376	0.6	0.98	0.91	0.97	0.98	0.9	0.97	0.97	0.98	0.98
377	0.68	0.98		0.97	0.98	0.92	0.96	0.97	0.96	0.96
378	0.73	0.98		0.95	0.96	0.96	0.96	0.97	0.95	0.95
379	0.76	0.98		0.95	0.95	0.98	0.96	0.95	0.95	0.95
380	0.83	0.98		0.96	0.96	0.98	0.95	0.95	0.94	0.94
381	0.84	0.97		0.94	0.95	0.99	0.94	0.96	0.94	0.94
382	0.88	0.97		0.95	0.95	0.99	0.94	0.95	0.94	0.94
383	0.89	0.97		0.94	0.94	0.99	0.94	0.95	0.93	0.93

## Sheet: TRPC6
S2 Table: DISOPRED 3.1 prediction confidence for each residue in Nephrin, KIRREL1, CD2AP, podocin, and TRPC6 and their orthologs sequences. A predicted threshold value of ≥0.5 for residue indicates it be intrinsically unstructured.
Residue No.	DISOPRED3 - Prediction confidence
	Brachionus	Octopus	Saccoglossus	Acanthaster	Branchiostoma	Rhincodon	Danio	Xenopus	Anolis	Gallus	Ornithorhynehus	Rattus	Mus	Pan	Homo sapiens
1	0.78	0.91	0.9	0.82	0.95	0.12	0.93	0.92	0.95	0.94	0.9	0.93	0.95	0.94	0.94
2	0.65	0.93	0.86	0.68	0.96	0.05	0.91	0.87	0.95	0.94	0.88	0.93	0.96	0.93	0.95
3	0.48	0.93	0.84	0.54	0.96	0.03	0.91	0.89	0.95	0.94	0.9	0.92	0.96	0.94	0.95
4	0.33	0.95	0.75	0.47	0.97	0.02	0.9	0.87	0.95	0.94	0.93	0.92	0.96	0.94	0.96
5	0.3	0.93	0.74	0.33	0.97	0.01	0.89	0.87	0.94	0.94	0.94	0.87	0.96	0.95	0.96
6	0.21	0.93	0.69	0.2	0.96	0.01	0.88	0.84	0.94	0.94	0.93	0.82	0.96	0.96	0.95
7	0.25	0.94	0.61	0.08	0.96	0.01	0.89	0.88	0.94	0.95	0.89	0.8	0.97	0.96	0.97
8	0.35	0.96	0.73	0.07	0.98	0.01	0.95	0.94	0.95	0.98	0.93	0.85	0.98	0.98	0.99
9	0.41	0.97	0.6	0.06	0.97	0.01	0.93	0.89	0.93	0.97	0.92	0.82	0.98	0.98	0.99
10	0.36	0.96	0.66	0.05	0.97	0.01	0.92	0.93	0.92	0.97	0.93	0.8	0.98	0.98	0.98
11	0.34	0.96	0.66	0.06	0.97	0.01	0.92	0.91	0.87	0.96	0.95	0.73	0.98	0.96	0.97
12	0.34	0.95	0.73	0.07	0.96	0.01	0.93	0.91	0.82	0.96	0.94	0.58	0.97	0.93	0.95
13	0.33	0.95	0.65	0.04	0.97	0.01	0.92	0.89	0.79	0.96	0.94	0.39	0.97	0.92	0.93
14	0.34	0.94	0.55	0.04	0.96	0.01	0.91	0.84	0.69	0.96	0.94	0.22	0.97	0.9	0.91
15	0.31	0.94	0.56	0.05	0.89	0.01	0.93	0.81	0.52	0.97	0.9	0.13	0.97	0.86	0.88
16	0.28	0.93	0.57	0.05	0.84	0.01	0.93	0.73	0.38	0.96	0.93	0.08	0.97	0.81	0.8
17	0.22	0.89	0.63	0.08	0.79	0.01	0.89	0.79	0.29	0.96	0.94	0.05	0.97	0.71	0.72
18	0.25	0.87	0.65	0.11	0.85	0.01	0.93	0.73	0.15	0.95	0.95	0.05	0.97	0.47	0.63
19	0.18	0.78	0.67	0.12	0.79	0.01	0.93	0.73	0.09	0.91	0.94	0.06	0.96	0.28	0.57
20	0.22	0.78	0.64	0.09	0.77	0.01	0.88	0.69	0.06	0.91	0.93	0.05	0.96	0.2	0.44
21	0.23	0.68	0.69	0.12	0.65	0.02	0.88	0.53	0.05	0.91	0.92	0.04	0.96	0.13	0.34
22	0.18	0.72	0.69	0.12	0.46	0.02	0.88	0.61	0.04	0.92	0.89	0.04	0.96	0.07	0.28
23	0.09	0.7	0.74	0.1	0.36	0.05	0.86	0.58	0.04	0.91	0.92	0.03	0.96	0.06	0.23
24	0.05	0.6	0.64	0.11	0.29	0.06	0.8	0.62	0.04	0.9	0.91	0.04	0.97	0.05	0.25
25	0.03	0.66	0.63	0.09	0.28	0.11	0.83	0.62	0.03	0.9	0.92	0.04	0.96	0.04	0.19
26	0.02	0.65	0.55	0.07	0.18	0.13	0.79	0.68	0.02	0.81	0.91	0.05	0.96	0.03	0.17
27	0.02	0.58	0.59	0.04	0.11	0.24	0.85	0.69	0.02	0.83	0.92	0.05	0.96	0.03	0.14
28	0.01	0.53	0.51	0.03	0.06	0.23	0.84	0.54	0.02	0.86	0.94	0.05	0.97	0.02	0.1
29	0.01	0.61	0.59	0.02	0.04	0.27	0.81	0.61	0.02	0.89	0.93	0.04	0.96	0.02	0.08
30	0.01	0.57	0.58	0.02	0.04	0.38	0.82	0.55	0.03	0.86	0.92	0.04	0.96	0.03	0.07
31	0.01	0.5	0.59	0.02	0.02	0.36	0.81	0.61	0.03	0.77	0.92	0.04	0.95	0.03	0.05
32	0.01	0.46	0.67	0.01	0.01	0.38	0.81	0.6	0.03	0.77	0.93	0.04	0.93	0.02	0.04
33	0.01	0.47	0.61	0.01	0.01	0.32	0.81	0.68	0.03	0.64	0.92	0.07	0.92	0.02	0.04
34	0.01	0.35	0.64	0.02	0.01	0.41	0.86	0.73	0.03	0.73	0.94	0.08	0.93	0.03	0.04
35	0.01	0.32	0.66	0.02	0.01	0.37	0.82	0.75	0.03	0.74	0.94	0.09	0.92	0.03	0.04
36	0.01	0.34	0.73	0.02	0.01	0.32	0.77	0.82	0.03	0.74	0.94	0.1	0.92	0.03	0.05
37	0.01	0.34	0.68	0.02	0.01	0.36	0.76	0.81	0.04	0.77	0.94	0.1	0.89	0.05	0.07
38	0.01	0.32	0.68	0.02	0.01	0.3	0.75	0.86	0.03	0.7	0.94	0.1	0.8	0.03	0.06
39	0.01	0.33	0.67	0.02	0.01	0.23	0.81	0.87	0.04	0.67	0.95	0.1	0.69	0.04	0.06
40	0.01	0.35	0.62	0.02	0.01	0.17	0.83	0.9	0.04	0.66	0.94	0.11	0.59	0.05	0.07
41	0.01	0.26	0.54	0.02	0.01	0.14	0.86	0.9	0.04	0.71	0.95	0.12	0.63	0.06	0.08
42	0.01	0.26	0.47	0.03	0.01	0.11	0.81	0.88	0.05	0.66	0.94	0.13	0.59	0.08	0.09
43	0.02	0.24	0.66	0.02	0.01	0.1	0.78	0.88	0.05	0.67	0.94	0.13	0.56	0.11	0.12
44	0.02	0.2	0.64	0.03	0.02	0.07	0.74	0.88	0.08	0.73	0.94	0.1	0.48	0.12	0.13
45	0.02	0.18	0.77	0.03	0.01	0.07	0.68	0.89	0.08	0.66	0.93	0.09	0.41	0.08	0.09
46	0.03	0.21	0.72	0.03	0.02	0.04	0.71	0.89	0.09	0.7	0.94	0.08	0.31	0.09	0.1
47	0.04	0.2	0.71	0.03	0.02	0.03	0.72	0.89	0.09	0.7	0.93	0.09	0.23	0.08	0.09
48	0.06	0.21	0.72	0.04	0.03	0.03	0.7	0.88	0.08	0.75	0.93	0.07	0.26	0.08	0.09
49	0.08	0.25	0.73	0.06	0.03	0.03	0.56	0.87	0.08	0.68	0.9	0.06	0.2	0.08	0.09
50	0.11	0.25	0.84	0.06	0.04	0.03	0.48	0.88	0.08	0.71	0.87	0.04	0.15	0.07	0.08
51	0.11	0.22	0.8	0.05	0.05	0.04	0.42	0.89	0.09	0.75	0.83	0.03	0.19	0.06	0.05
52	0.09	0.24	0.79	0.06	0.08	0.06	0.41	0.88	0.07	0.7	0.83	0.02	0.16	0.03	0.03
53	0.09	0.3	0.66	0.05	0.1	0.07	0.45	0.9	0.06	0.71	0.87	0.02	0.12	0.02	0.02
54	0.08	0.25	0.65	0.06	0.11	0.07	0.42	0.9	0.04	0.65	0.81	0.02	0.13	0.02	0.02
55	0.09	0.28	0.61	0.05	0.13	0.08	0.4	0.89	0.03	0.73	0.75	0.02	0.19	0.02	0.01
56	0.07	0.28	0.52	0.04	0.18	0.09	0.32	0.89	0.02	0.65	0.67	0.02	0.15	0.02	0.01
57	0.05	0.31	0.62	0.03	0.17	0.09	0.28	0.91	0.02	0.72	0.73	0.01	0.14	0.02	0.01
58	0.03	0.22	0.58	0.02	0.18	0.1	0.25	0.9	0.04	0.69	0.7	0.01	0.16	0.02	0.01
59	0.02	0.23	0.6	0.02	0.19	0.11	0.21	0.88	0.03	0.64	0.77	0.02	0.18	0.01	0.01
60	0.02	0.3	0.5	0.01	0.19	0.12	0.2	0.89	0.03	0.68	0.77	0.02	0.17	0.02	0.01
61	0.01	0.25	0.54	0.01	0.2	0.1	0.19	0.85	0.02	0.63	0.72	0.02	0.17	0.02	0.01
62	0.01	0.26	0.39	0.01	0.21	0.09	0.17	0.82	0.03	0.73	0.74	0.02	0.2	0.02	0.02
63	0.01	0.18	0.25	0.01	0.16	0.11	0.14	0.82	0.03	0.64	0.68	0.02	0.16	0.02	0.02
64	0.01	0.23	0.2	0.01	0.1	0.09	0.11	0.81	0.03	0.63	0.72	0.03	0.14	0.03	0.03
65	0.01	0.19	0.11	0.01	0.08	0.07	0.1	0.78	0.04	0.56	0.71	0.03	0.14	0.04	0.03
66	0.01	0.2	0.08	0.01	0.05	0.06	0.1	0.78	0.05	0.59	0.81	0.04	0.14	0.04	0.04
67	0.01	0.25	0.05	0.01	0.04	0.1	0.13	0.69	0.04	0.58	0.75	0.04	0.14	0.05	0.05
68	0.01	0.23	0.04	0.01	0.03	0.11	0.11	0.6	0.05	0.46	0.66	0.03	0.12	0.06	0.05
69	0.01	0.23	0.03	0.01	0.03	0.1	0.11	0.45	0.05	0.49	0.66	0.03	0.1	0.04	0.04
70	0.02	0.2	0.02	0.01	0.03	0.11	0.15	0.45	0.06	0.55	0.65	0.02	0.06	0.04	0.04
71	0.02	0.3	0.02	0.01	0.03	0.18	0.13	0.51	0.06	0.62	0.67	0.02	0.04	0.03	0.03
72	0.02	0.32	0.01	0.02	0.03	0.16	0.15	0.54	0.08	0.62	0.64	0.02	0.03	0.03	0.03
73	0.01	0.35	0.01	0.02	0.02	0.18	0.15	0.62	0.1	0.64	0.63	0.02	0.02	0.02	0.02
74	0.02	0.38	0.01	0.01	0.02	0.28	0.17	0.59	0.07	0.65	0.51	0.01	0.02	0.02	0.02
75	0.02	0.46	0.01	0.02	0.02	0.28	0.17	0.53	0.07	0.7	0.49	0.01	0.02	0.02	0.02
76	0.02	0.52	0.01	0.02	0.02	0.24	0.17	0.45	0.07	0.69	0.45	0.01	0.02	0.01	0.01
77	0.02	0.45	0.01	0.02	0.02	0.27	0.19	0.47	0.06	0.73	0.38	0.01	0.02	0.01	0.01
78	0.01	0.55	0.01	0.03	0.02	0.31	0.15	0.41	0.06	0.72	0.24	0.02	0.02	0.01	0.02
79	0.02	0.54	0.01	0.06	0.02	0.26	0.14	0.3	0.06	0.71	0.16	0.02	0.02	0.02	0.01
80	0.02	0.45	0.01	0.06	0.02	0.24	0.13	0.33	0.05	0.67	0.1	0.04	0.02	0.02	0.02
81	0.02	0.35	0.01	0.06	0.02	0.27	0.12	0.24	0.03	0.64	0.07	0.04	0.03	0.04	0.03
82	0.02	0.2	0.01	0.08	0.02	0.28	0.08	0.2	0.03	0.57	0.04	0.06	0.03	0.04	0.04
83	0.02	0.12	0.01	0.08	0.02	0.28	0.05	0.21	0.02	0.56	0.03	0.09	0.04	0.06	0.05
84	0.02	0.07	0.02	0.09	0.01	0.31	0.04	0.25	0.02	0.63	0.02	0.13	0.05	0.09	0.07
85	0.01	0.05	0.01	0.11	0.02	0.4	0.03	0.28	0.01	0.56	0.01	0.2	0.06	0.15	0.13
86	0.01	0.04	0.02	0.12	0.02	0.42	0.02	0.23	0.01	0.44	0.01	0.24	0.06	0.21	0.18
87	0.01	0.02	0.03	0.1	0.03	0.38	0.02	0.19	0.01	0.25	0.01	0.32	0.05	0.28	0.25
88	0.01	0.02	0.03	0.07	0.03	0.38	0.01	0.14	0.01	0.16	0.01	0.25	0.04	0.35	0.33
89	0.01	0.01	0.04	0.06	0.04	0.32	0.01	0.09	0.01	0.08	0.01	0.26	0.03	0.27	0.27
90	0.01	0.01	0.07	0.05	0.04	0.34	0.01	0.05	0.01	0.05	0.01	0.26	0.03	0.3	0.29
91	0.01	0.01	0.09	0.05	0.04	0.35	0.01	0.03	0.01	0.03	0.01	0.21	0.03	0.3	0.29
92	0.01	0.01	0.09	0.04	0.04	0.35	0.01	0.02	0.01	0.03	0.01	0.24	0.02	0.25	0.26
93	0.01	0.01	0.13	0.03	0.04	0.38	0.01	0.02	0.01	0.02	0.01	0.25	0.02	0.26	0.24
94	0.01	0.01	0.13	0.02	0.04	0.39	0.01	0.01	0.01	0.01	0.01	0.2	0.01	0.29	0.26
95	0.01	0.01	0.1	0.01	0.05	0.38	0.01	0.01	0.01	0.01	0.01	0.13	0.01	0.24	0.23
96	0.01	0.01	0.1	0.01	0.05	0.36	0.01	0.01	0.01	0.01	0.01	0.07	0.01	0.16	0.15
97	0.01	0.01	0.1	0.01	0.04	0.43	0.01	0.01	0.01	0.01	0.01	0.04	0.02	0.11	0.1
98	0.01	0.01	0.1	0.01	0.03	0.42	0.01	0.01	0.01	0.01	0.01	0.03	0.02	0.06	0.06
99	0.01	0.01	0.08	0.01	0.03	0.41	0.01	0.01	0.01	0.01	0.01	0.02	0.03	0.04	0.04
100	0.01	0.01	0.07	0.01	0.03	0.38	0.01	0.01	0.01	0.01	0.01	0.02	0.04	0.03	0.03
101	0.01	0.01	0.05	0.01	0.03	0.33	0.01	0.01	0.01	0.01	0.01	0.01	0.06	0.02	0.02
102	0.01	0.01	0.03	0.01	0.02	0.32	0.01	0.01	0.01	0.01	0.01	0.01	0.09	0.01	0.01
103	0.01	0.01	0.02	0.01	0.03	0.31	0.01	0.01	0.01	0.01	0.02	0.01	0.13	0.01	0.01
104	0.01	0.01	0.02	0.01	0.02	0.36	0.02	0.01	0.01	0.01	0.03	0.01	0.19	0.01	0.01
105	0.01	0.02	0.01	0.02	0.02	0.35	0.03	0.01	0.01	0.01	0.04	0.01	0.23	0.01	0.01
106	0.02	0.02	0.01	0.02	0.01	0.33	0.04	0.01	0.02	0.01	0.06	0.01	0.32	0.01	0.01
107	0.02	0.03	0.01	0.03	0.01	0.34	0.05	0.01	0.02	0.01	0.09	0.01	0.25	0.01	0.01
108	0.03	0.04	0.01	0.02	0.01	0.29	0.06	0.01	0.03	0.01	0.09	0.01	0.28	0.01	0.01
109	0.05	0.04	0.01	0.03	0.01	0.23	0.07	0.01	0.04	0.01	0.09	0.01	0.28	0.01	0.01
110	0.07	0.05	0.01	0.03	0.01	0.18	0.08	0.01	0.05	0.01	0.1	0.01	0.23	0.01	0.01
111	0.1	0.04	0.01	0.03	0.01	0.16	0.08	0.02	0.06	0.01	0.1	0.01	0.24	0.01	0.01
112	0.17	0.04	0.01	0.03	0.01	0.1	0.08	0.03	0.06	0.02	0.1	0.01	0.25	0.01	0.01
113	0.3	0.04	0.01	0.03	0.01	0.07	0.08	0.04	0.06	0.02	0.08	0.01	0.22	0.01	0.01
114	0.42	0.04	0.01	0.03	0.02	0.06	0.06	0.05	0.06	0.03	0.07	0.01	0.14	0.01	0.01
115	0.43	0.03	0.01	0.03	0.02	0.05	0.06	0.08	0.06	0.04	0.05	0.01	0.08	0.01	0.01
116	0.55	0.02	0.01	0.04	0.03	0.04	0.04	0.08	0.06	0.05	0.04	0.01	0.05	0.01	0.01
117	0.57	0.02	0.01	0.05	0.06	0.03	0.03	0.08	0.06	0.06	0.03	0.01	0.03	0.01	0.01
118	0.56	0.01	0.01	0.06	0.09	0.05	0.03	0.07	0.04	0.07	0.03	0.01	0.02	0.01	0.01
119	0.61	0.01	0.01	0.08	0.12	0.05	0.02	0.07	0.03	0.07	0.02	0.02	0.02	0.01	0.01
120	0.63	0.01	0.01	0.08	0.16	0.04	0.02	0.06	0.03	0.07	0.01	0.03	0.01	0.01	0.01
121	0.73	0.01	0.01	0.07	0.27	0.04	0.01	0.05	0.02	0.06	0.01	0.03	0.01	0.02	0.02
122	0.72	0.01	0.01	0.08	0.38	0.04	0.01	0.04	0.02	0.05	0.01	0.04	0.01	0.02	0.02
123	0.8	0.01	0.01	0.07	0.41	0.04	0.01	0.03	0.02	0.04	0.01	0.04	0.01	0.03	0.02
124	0.79	0.01	0.02	0.07	0.48	0.04	0.01	0.02	0.01	0.03	0.01	0.06	0.01	0.03	0.03
125	0.76	0.01	0.02	0.09	0.5	0.03	0.01	0.02	0.01	0.03	0.01	0.06	0.01	0.04	0.03
126	0.67	0.01	0.02	0.07	0.48	0.02	0.01	0.02	0.01	0.03	0.01	0.06	0.01	0.04	0.04
127	0.61	0.01	0.03	0.05	0.47	0.03	0.01	0.01	0.01	0.02	0.01	0.06	0.01	0.04	0.04
128	0.61	0.01	0.03	0.03	0.56	0.02	0.01	0.01	0.02	0.01	0.01	0.05	0.01	0.04	0.04
129	0.58	0.01	0.02	0.02	0.63	0.02	0.01	0.01	0.02	0.01	0.01	0.05	0.01	0.04	0.04
130	0.48	0.01	0.02	0.02	0.63	0.02	0.01	0.01	0.03	0.01	0.01	0.04	0.01	0.03	0.04
131	0.46	0.01	0.02	0.02	0.66	0.02	0.01	0.01	0.03	0.01	0.01	0.04	0.01	0.03	0.04
132	0.39	0.01	0.01	0.01	0.68	0.02	0.01	0.01	0.04	0.01	0.01	0.03	0.01	0.03	0.03
133	0.29	0.01	0.01	0.01	0.67	0.01	0.01	0.01	0.06	0.01	0.01	0.02	0.01	0.02	0.03
134	0.24	0.01	0.01	0.01	0.65	0.01	0.01	0.01	0.07	0.01	0.01	0.02	0.01	0.02	0.02
135	0.24	0.01	0.01	0.01	0.66	0.01	0.01	0.01	0.08	0.01	0.01	0.02	0.01	0.02	0.02
136	0.17	0.01	0.01	0.01	0.62	0.01	0.01	0.01	0.12	0.01	0.01	0.01	0.01	0.01	0.02
137	0.15	0.01	0.01	0.01	0.64	0.01	0.01	0.01	0.13	0.01	0.01	0.01	0.01	0.01	0.01
138	0.14	0.01	0.01	0.01	0.55	0.01	0.01	0.01	0.12	0.01	0.02	0.01	0.01	0.01	0.01
139	0.12	0.01	0.01	0.01	0.43	0.01	0.01	0.01	0.15	0.01	0.02	0.01	0.02	0.01	0.01
140	0.07	0.01	0.01	0.01	0.38	0.01	0.02	0.01	0.14	0.01	0.02	0.01	0.02	0.01	0.01
141	0.04	0.01	0.01	0.01	0.33	0.01	0.02	0.01	0.15	0.01	0.02	0.01	0.03	0.01	0.01
142	0.02	0.01	0.01	0.02	0.3	0.01	0.02	0.01	0.14	0.01	0.02	0.01	0.03	0.01	0.01
143	0.01	0.01	0.01	0.02	0.28	0.01	0.02	0.01	0.15	0.01	0.02	0.01	0.04	0.01	0.01
144	0.01	0.01	0.01	0.02	0.25	0.01	0.02	0.02	0.14	0.01	0.01	0.02	0.04	0.01	0.01
145	0.01	0.01	0.01	0.03	0.2	0.01	0.02	0.02	0.12	0.01	0.01	0.01	0.05	0.01	0.01
146	0.01	0.01	0.01	0.05	0.15	0.01	0.02	0.02	0.11	0.01	0.01	0.02	0.04	0.01	0.01
147	0.01	0.01	0.01	0.08	0.12	0.01	0.02	0.03	0.08	0.01	0.01	0.02	0.04	0.01	0.02
148	0.01	0.01	0.02	0.1	0.08	0.02	0.02	0.03	0.06	0.02	0.01	0.02	0.04	0.02	0.02
149	0.01	0.01	0.02	0.13	0.05	0.02	0.02	0.03	0.04	0.02	0.01	0.02	0.04	0.02	0.02
150	0.01	0.01	0.03	0.16	0.03	0.01	0.02	0.03	0.03	0.01	0.01	0.02	0.04	0.02	0.03
151	0.01	0.01	0.04	0.19	0.02	0.01	0.02	0.02	0.02	0.01	0.01	0.03	0.03	0.03	0.04
152	0.01	0.01	0.05	0.21	0.01	0.01	0.02	0.02	0.02	0.01	0.01	0.03	0.02	0.03	0.05
153	0.01	0.01	0.07	0.24	0.01	0.01	0.01	0.01	0.01	0.01	0.01	0.04	0.02	0.04	0.05
154	0.01	0.01	0.1	0.26	0.01	0.02	0.02	0.01	0.01	0.01	0.01	0.03	0.02	0.05	0.07
155	0.01	0.01	0.13	0.27	0.01	0.02	0.01	0.01	0.01	0.01	0.01	0.03	0.02	0.05	0.07
156	0.01	0.01	0.22	0.28	0.01	0.02	0.01	0.01	0.01	0.01	0.01	0.03	0.01	0.07	0.09
157	0.01	0.01	0.3	0.32	0.01	0.02	0.01	0.01	0.01	0.01	0.01	0.03	0.01	0.08	0.09
158	0.01	0.01	0.34	0.38	0.01	0.02	0.01	0.01	0.01	0.01	0.01	0.03	0.01	0.08	0.09
159	0.01	0.01	0.35	0.43	0.01	0.02	0.01	0.01	0.01	0.01	0.01	0.02	0.01	0.08	0.09
160	0.01	0.01	0.34	0.46	0.01	0.02	0.01	0.01	0.02	0.01	0.01	0.02	0.01	0.07	0.08
161	0.01	0.01	0.31	0.48	0.01	0.02	0.01	0.01	0.02	0.01	0.01	0.01	0.01	0.07	0.07
162	0.01	0.01	0.36	0.44	0.01	0.02	0.01	0.01	0.02	0.01	0.01	0.01	0.02	0.05	0.05
163	0.02	0.02	0.29	0.4	0.01	0.02	0.01	0.01	0.02	0.01	0.02	0.01	0.02	0.05	0.05
164	0.02	0.03	0.33	0.43	0.01	0.02	0.02	0.01	0.02	0.01	0.03	0.01	0.02	0.04	0.04
165	0.03	0.04	0.36	0.38	0.01	0.01	0.03	0.01	0.03	0.01	0.05	0.01	0.03	0.03	0.03
166	0.04	0.07	0.35	0.32	0.01	0.01	0.05	0.01	0.04	0.01	0.07	0.01	0.03	0.03	0.02
167	0.04	0.09	0.32	0.33	0.02	0.01	0.07	0.01	0.06	0.01	0.12	0.01	0.03	0.02	0.02
168	0.06	0.11	0.33	0.34	0.02	0.01	0.1	0.01	0.09	0.01	0.19	0.01	0.03	0.02	0.02
169	0.07	0.16	0.4	0.33	0.02	0.01	0.14	0.01	0.1	0.01	0.27	0.01	0.03	0.01	0.01
170	0.08	0.21	0.34	0.27	0.02	0.01	0.19	0.02	0.14	0.01	0.36	0.01	0.04	0.01	0.01
171	0.06	0.25	0.33	0.27	0.02	0.01	0.3	0.02	0.19	0.01	0.39	0.01	0.04	0.01	0.01
172	0.05	0.28	0.28	0.28	0.02	0.02	0.38	0.04	0.24	0.01	0.4	0.01	0.04	0.01	0.01
173	0.05	0.38	0.21	0.2	0.03	0.02	0.41	0.07	0.25	0.02	0.48	0.01	0.04	0.01	0.01
174	0.05	0.34	0.16	0.22	0.03	0.03	0.47	0.09	0.27	0.04	0.5	0.01	0.05	0.01	0.01
175	0.05	0.34	0.17	0.21	0.03	0.04	0.47	0.14	0.28	0.05	0.52	0.01	0.06	0.01	0.01
176	0.04	0.38	0.17	0.18	0.03	0.05	0.45	0.22	0.31	0.08	0.55	0.01	0.07	0.01	0.02
177	0.04	0.41	0.15	0.13	0.03	0.06	0.47	0.31	0.37	0.14	0.58	0.01	0.08	0.01	0.02
178	0.03	0.4	0.13	0.09	0.04	0.07	0.55	0.4	0.38	0.19	0.58	0.01	0.07	0.01	0.02
179	0.03	0.43	0.15	0.05	0.05	0.07	0.6	0.46	0.45	0.27	0.6	0.01	0.06	0.01	0.02
180	0.03	0.43	0.1	0.03	0.04	0.07	0.58	0.48	0.4	0.31	0.64	0.02	0.04	0.02	0.03
181	0.03	0.41	0.08	0.02	0.04	0.07	0.59	0.53	0.43	0.35	0.62	0.03	0.03	0.02	0.04
182	0.05	0.4	0.07	0.02	0.04	0.07	0.55	0.56	0.46	0.37	0.6	0.05	0.02	0.03	0.06
183	0.05	0.37	0.06	0.01	0.03	0.06	0.58	0.6	0.48	0.37	0.61	0.06	0.02	0.04	0.08
184	0.06	0.39	0.04	0.01	0.03	0.06	0.6	0.66	0.48	0.37	0.57	0.1	0.02	0.06	0.1
185	0.07	0.35	0.03	0.01	0.03	0.05	0.61	0.73	0.49	0.4	0.58	0.14	0.01	0.09	0.14
186	0.06	0.33	0.02	0.01	0.03	0.04	0.54	0.75	0.5	0.48	0.54	0.19	0.01	0.13	0.19
187	0.06	0.25	0.01	0.01	0.04	0.04	0.49	0.75	0.48	0.47	0.54	0.24	0.01	0.18	0.24
188	0.07	0.22	0.01	0.01	0.05	0.03	0.47	0.75	0.48	0.54	0.48	0.27	0.01	0.23	0.25
189	0.07	0.2	0.01	0.01	0.06	0.03	0.37	0.69	0.45	0.55	0.35	0.27	0.01	0.25	0.26
190	0.06	0.22	0.01	0.01	0.04	0.03	0.32	0.63	0.45	0.52	0.33	0.3	0.01	0.27	0.27
191	0.07	0.2	0.01	0.01	0.05	0.02	0.3	0.6	0.39	0.51	0.3	0.33	0.01	0.33	0.32
192	0.07	0.17	0.01	0.01	0.05	0.02	0.26	0.6	0.3	0.5	0.27	0.32	0.01	0.35	0.38
193	0.05	0.16	0.02	0.01	0.06	0.02	0.24	0.61	0.29	0.51	0.26	0.38	0.01	0.33	0.39
194	0.05	0.12	0.01	0.01	0.06	0.02	0.21	0.53	0.26	0.51	0.25	0.41	0.01	0.34	0.43
195	0.05	0.11	0.02	0.01	0.07	0.02	0.19	0.49	0.24	0.46	0.22	0.39	0.01	0.37	0.41
196	0.06	0.1	0.02	0.01	0.07	0.02	0.16	0.45	0.23	0.41	0.18	0.41	0.01	0.34	0.37
197	0.06	0.08	0.02	0.01	0.06	0.02	0.13	0.45	0.21	0.35	0.15	0.41	0.02	0.39	0.37
198	0.05	0.06	0.02	0.01	0.05	0.02	0.1	0.43	0.16	0.33	0.12	0.39	0.02	0.44	0.41
199	0.06	0.03	0.02	0.02	0.05	0.02	0.07	0.42	0.11	0.33	0.1	0.39	0.03	0.39	0.38
200	0.05	0.02	0.02	0.03	0.04	0.02	0.04	0.35	0.07	0.32	0.06	0.42	0.05	0.39	0.4
201	0.05	0.01	0.02	0.03	0.04	0.02	0.03	0.32	0.05	0.33	0.04	0.42	0.07	0.42	0.43
202	0.05	0.01	0.02	0.02	0.04	0.02	0.02	0.3	0.03	0.28	0.03	0.42	0.09	0.41	0.43
203	0.07	0.01	0.02	0.03	0.03	0.02	0.01	0.21	0.02	0.25	0.02	0.38	0.13	0.43	0.42
204	0.08	0.01	0.02	0.03	0.02	0.01	0.01	0.16	0.01	0.21	0.01	0.36	0.17	0.46	0.46
205	0.06	0.01	0.02	0.03	0.02	0.01	0.01	0.13	0.01	0.15	0.01	0.3	0.2	0.49	0.51
206	0.07	0.01	0.01	0.03	0.02	0.01	0.01	0.1	0.01	0.09	0.01	0.29	0.24	0.35	0.37
207	0.06	0.01	0.01	0.03	0.02	0.01	0.01	0.07	0.01	0.06	0.01	0.29	0.25	0.29	0.32
208	0.08	0.01	0.01	0.03	0.02	0.01	0.01	0.04	0.01	0.04	0.01	0.26	0.26	0.29	0.31
209	0.08	0.01	0.01	0.02	0.02	0.01	0.01	0.03	0.01	0.02	0.01	0.2	0.3	0.26	0.29
210	0.08	0.01	0.01	0.02	0.02	0.01	0.01	0.02	0.01	0.01	0.01	0.2	0.35	0.22	0.22
211	0.08	0.01	0.01	0.02	0.02	0.01	0.01	0.01	0.01	0.01	0.01	0.18	0.35	0.23	0.24
212	0.05	0.01	0.01	0.02	0.01	0.01	0.01	0.01	0.01	0.01	0.01	0.15	0.36	0.23	0.25
213	0.05	0.01	0.01	0.02	0.01	0.01	0.01	0.01	0.01	0.01	0.01	0.12	0.37	0.18	0.2
214	0.03	0.01	0.01	0.02	0.02	0.01	0.01	0.01	0.01	0.01	0.01	0.08	0.35	0.15	0.16
215	0.03	0.01	0.01	0.01	0.02	0.01	0.01	0.01	0.01	0.01	0.01	0.05	0.4	0.11	0.11
216	0.02	0.01	0.01	0.01	0.02	0.01	0.01	0.01	0.01	0.01	0.01	0.04	0.46	0.08	0.08
217	0.03	0.01	0.01	0.01	0.02	0.01	0.01	0.01	0.01	0.01	0.01	0.02	0.46	0.05	0.05
218	0.02	0.01	0.01	0.02	0.02	0.01	0.01	0.01	0.02	0.01	0.01	0.01	0.49	0.03	0.03
219	0.02	0.01	0.01	0.02	0.03	0.01	0.01	0.01	0.02	0.01	0.02	0.01	0.48	0.02	0.02
220	0.02	0.01	0.01	0.02	0.03	0.01	0.01	0.01	0.03	0.01	0.02	0.01	0.44	0.01	0.01
221	0.03	0.01	0.01	0.02	0.03	0.01	0.01	0.01	0.03	0.01	0.02	0.01	0.44	0.01	0.01
222	0.04	0.02	0.01	0.03	0.04	0.02	0.01	0.01	0.03	0.01	0.02	0.01	0.44	0.01	0.01
223	0.04	0.02	0.01	0.03	0.03	0.02	0.01	0.02	0.03	0.01	0.03	0.01	0.49	0.01	0.01
224	0.05	0.02	0.02	0.02	0.03	0.02	0.02	0.02	0.05	0.01	0.02	0.01	0.36	0.01	0.01
225	0.06	0.02	0.02	0.03	0.03	0.03	0.02	0.03	0.09	0.01	0.02	0.01	0.28	0.01	0.01
226	0.06	0.02	0.03	0.03	0.03	0.04	0.02	0.03	0.07	0.01	0.03	0.01	0.27	0.01	0.01
227	0.06	0.02	0.04	0.03	0.03	0.04	0.02	0.03	0.06	0.01	0.03	0.01	0.23	0.01	0.01
228	0.08	0.02	0.04	0.03	0.03	0.05	0.02	0.03	0.06	0.02	0.03	0.01	0.22	0.01	0.01
229	0.1	0.02	0.05	0.03	0.03	0.05	0.03	0.03	0.05	0.02	0.03	0.01	0.23	0.01	0.01
230	0.08	0.02	0.05	0.03	0.03	0.04	0.03	0.06	0.04	0.02	0.03	0.01	0.23	0.01	0.01
231	0.12	0.02	0.04	0.03	0.03	0.04	0.03	0.05	0.04	0.02	0.02	0.01	0.17	0.01	0.02
232	0.12	0.02	0.04	0.03	0.03	0.04	0.04	0.05	0.05	0.03	0.02	0.02	0.12	0.02	0.02
233	0.09	0.02	0.04	0.03	0.03	0.03	0.05	0.05	0.04	0.03	0.03	0.02	0.08	0.02	0.03
234	0.08	0.02	0.04	0.03	0.04	0.03	0.04	0.04	0.04	0.03	0.03	0.03	0.05	0.02	0.03
235	0.08	0.02	0.03	0.04	0.04	0.02	0.04	0.04	0.04	0.05	0.03	0.03	0.04	0.03	0.04
236	0.06	0.02	0.03	0.04	0.04	0.02	0.04	0.03	0.04	0.04	0.03	0.03	0.02	0.03	0.04
237	0.05	0.02	0.02	0.04	0.05	0.02	0.04	0.03	0.03	0.03	0.03	0.03	0.01	0.03	0.05
238	0.04	0.02	0.02	0.04	0.05	0.01	0.03	0.03	0.04	0.03	0.03	0.03	0.01	0.03	0.04
239	0.03	0.03	0.01	0.03	0.05	0.01	0.03	0.03	0.04	0.03	0.03	0.05	0.01	0.04	0.05
240	0.02	0.04	0.01	0.03	0.05	0.01	0.02	0.02	0.03	0.03	0.04	0.04	0.01	0.06	0.08
241	0.02	0.05	0.01	0.03	0.06	0.01	0.02	0.02	0.03	0.03	0.05	0.04	0.01	0.06	0.08
242	0.02	0.06	0.01	0.02	0.07	0.01	0.02	0.02	0.03	0.03	0.06	0.04	0.01	0.06	0.07
243	0.02	0.08	0.01	0.02	0.05	0.01	0.02	0.02	0.04	0.03	0.06	0.04	0.01	0.06	0.07
244	0.02	0.08	0.01	0.02	0.05	0.01	0.02	0.01	0.05	0.03	0.07	0.03	0.01	0.04	0.06
245	0.01	0.08	0.01	0.03	0.05	0.01	0.03	0.01	0.06	0.03	0.09	0.03	0.01	0.04	0.05
246	0.01	0.1	0.01	0.03	0.04	0.01	0.03	0.01	0.07	0.02	0.09	0.03	0.01	0.03	0.04
247	0.01	0.1	0.01	0.03	0.04	0.01	0.02	0.02	0.09	0.03	0.08	0.02	0.01	0.03	0.04
248	0.01	0.1	0.02	0.03	0.04	0.01	0.02	0.02	0.14	0.03	0.09	0.02	0.01	0.03	0.03
249	0.01	0.12	0.02	0.03	0.03	0.01	0.03	0.02	0.14	0.03	0.09	0.02	0.01	0.02	0.03
250	0.01	0.14	0.03	0.02	0.03	0.01	0.02	0.03	0.13	0.04	0.08	0.02	0.01	0.02	0.02
251	0.01	0.11	0.03	0.02	0.03	0.01	0.02	0.03	0.14	0.05	0.08	0.01	0.02	0.02	0.02
252	0.01	0.11	0.06	0.02	0.03	0.01	0.02	0.04	0.13	0.04	0.07	0.01	0.02	0.01	0.01
253	0.01	0.12	0.07	0.01	0.03	0.01	0.02	0.06	0.11	0.06	0.05	0.01	0.03	0.01	0.01
254	0.01	0.12	0.06	0.01	0.04	0.01	0.02	0.05	0.11	0.07	0.04	0.01	0.03	0.01	0.01
255	0.01	0.11	0.06	0.01	0.04	0.01	0.02	0.05	0.11	0.06	0.03	0.02	0.03	0.01	0.01
256	0.01	0.11	0.04	0.01	0.03	0.01	0.02	0.05	0.08	0.06	0.03	0.02	0.03	0.01	0.01
257	0.01	0.13	0.03	0.01	0.03	0.01	0.02	0.05	0.07	0.06	0.02	0.02	0.03	0.01	0.01
258	0.01	0.11	0.02	0.01	0.03	0.01	0.02	0.05	0.05	0.05	0.02	0.04	0.05	0.01	0.02
259	0.02	0.12	0.02	0.01	0.03	0.01	0.03	0.05	0.03	0.04	0.02	0.05	0.04	0.02	0.02
260	0.02	0.11	0.02	0.01	0.03	0.02	0.02	0.05	0.02	0.04	0.02	0.06	0.04	0.02	0.02
261	0.02	0.11	0.01	0.01	0.03	0.02	0.02	0.04	0.03	0.04	0.02	0.08	0.04	0.02	0.03
262	0.02	0.11	0.02	0.01	0.03	0.03	0.02	0.03	0.02	0.03	0.01	0.13	0.03	0.03	0.04
263	0.03	0.12	0.01	0.01	0.03	0.03	0.02	0.02	0.02	0.03	0.02	0.13	0.03	0.05	0.05
264	0.03	0.12	0.01	0.01	0.04	0.03	0.02	0.02	0.02	0.02	0.02	0.13	0.02	0.05	0.05
265	0.04	0.1	0.01	0.02	0.03	0.03	0.02	0.02	0.01	0.02	0.02	0.14	0.02	0.05	0.05
266	0.05	0.1	0.01	0.02	0.03	0.02	0.02	0.02	0.01	0.01	0.02	0.14	0.02	0.05	0.05
267	0.06	0.09	0.01	0.02	0.03	0.02	0.02	0.02	0.02	0.02	0.02	0.13	0.02	0.07	0.06
268	0.06	0.09	0.01	0.02	0.03	0.01	0.02	0.02	0.02	0.02	0.03	0.14	0.02	0.06	0.06
269	0.08	0.09	0.02	0.03	0.04	0.01	0.03	0.02	0.02	0.01	0.03	0.16	0.01	0.07	0.07
270	0.08	0.08	0.02	0.02	0.05	0.01	0.03	0.01	0.03	0.01	0.04	0.12	0.01	0.07	0.06
271	0.09	0.07	0.02	0.02	0.06	0.01	0.03	0.01	0.05	0.01	0.04	0.12	0.01	0.05	0.05
272	0.1	0.05	0.02	0.02	0.07	0.01	0.02	0.02	0.06	0.01	0.03	0.11	0.01	0.05	0.06
273	0.12	0.04	0.02	0.02	0.07	0.01	0.02	0.02	0.06	0.02	0.02	0.09	0.01	0.06	0.07
274	0.12	0.03	0.02	0.02	0.07	0.01	0.01	0.02	0.06	0.02	0.02	0.07	0.01	0.07	0.07
275	0.12	0.02	0.02	0.02	0.07	0.01	0.01	0.03	0.04	0.02	0.02	0.06	0.01	0.06	0.07
276	0.14	0.03	0.03	0.02	0.1	0.01	0.01	0.04	0.03	0.03	0.01	0.06	0.01	0.06	0.07
277	0.12	0.03	0.04	0.03	0.14	0.01	0.01	0.04	0.02	0.04	0.01	0.05	0.02	0.06	0.06
278	0.11	0.03	0.03	0.03	0.23	0.01	0.01	0.05	0.02	0.04	0.01	0.05	0.03	0.05	0.06
279	0.1	0.03	0.03	0.03	0.27	0.01	0.01	0.05	0.01	0.04	0.01	0.03	0.04	0.04	0.06
280	0.08	0.04	0.03	0.03	0.25	0.01	0.01	0.04	0.01	0.04	0.01	0.03	0.06	0.04	0.05
281	0.06	0.04	0.03	0.03	0.24	0.01	0.01	0.03	0.01	0.03	0.01	0.03	0.1	0.05	0.05
282	0.04	0.05	0.03	0.03	0.29	0.01	0.01	0.02	0.01	0.02	0.01	0.03	0.08	0.05	0.04
283	0.03	0.07	0.03	0.04	0.39	0.02	0.01	0.02	0.01	0.02	0.01	0.02	0.08	0.03	0.03
284	0.03	0.08	0.03	0.04	0.51	0.02	0.01	0.01	0.01	0.01	0.01	0.03	0.09	0.03	0.02
285	0.02	0.07	0.02	0.04	0.69	0.02	0.01	0.01	0.01	0.01	0.01	0.05	0.09	0.03	0.03
286	0.02	0.07	0.02	0.04	0.71	0.02	0.01	0.01	0.01	0.01	0.01	0.05	0.08	0.05	0.04
287	0.02	0.08	0.02	0.04	0.72	0.03	0.01	0.01	0.01	0.01	0.02	0.06	0.09	0.05	0.05
288	0.02	0.08	0.02	0.04	0.75	0.02	0.02	0.01	0.01	0.01	0.02	0.06	0.09	0.06	0.05
289	0.03	0.09	0.02	0.05	0.79	0.02	0.02	0.01	0.01	0.01	0.02	0.04	0.06	0.05	0.05
290	0.03	0.1	0.02	0.06	0.84	0.02	0.02	0.01	0.01	0.01	0.03	0.03	0.06	0.04	0.03
291	0.03	0.08	0.02	0.12	0.89	0.01	0.02	0.01	0.01	0.01	0.04	0.02	0.06	0.03	0.02
292	0.04	0.07	0.02	0.15	0.93	0.01	0.02	0.01	0.02	0.01	0.05	0.02	0.05	0.02	0.02
293	0.05	0.05	0.02	0.14	0.93	0.01	0.02	0.01	0.02	0.01	0.05	0.01	0.04	0.02	0.02
294	0.06	0.04	0.02	0.12	0.94	0.01	0.02	0.01	0.03	0.01	0.06	0.01	0.04	0.01	0.01
295	0.06	0.03	0.03	0.11	0.92	0.01	0.02	0.01	0.04	0.01	0.06	0.01	0.04	0.01	0.01
296	0.06	0.02	0.03	0.13	0.89	0.01	0.02	0.01	0.03	0.01	0.08	0.01	0.03	0.01	0.01
297	0.07	0.02	0.04	0.16	0.85	0.01	0.02	0.02	0.03	0.01	0.07	0.01	0.03	0.01	0.01
298	0.06	0.02	0.06	0.15	0.77	0.01	0.02	0.02	0.04	0.01	0.07	0.01	0.02	0.01	0.01
299	0.06	0.01	0.07	0.16	0.73	0.01	0.02	0.03	0.05	0.01	0.07	0.01	0.02	0.01	0.01
300	0.05	0.01	0.07	0.13	0.7	0.01	0.02	0.04	0.06	0.02	0.07	0.01	0.02	0.01	0.01
301	0.04	0.02	0.08	0.12	0.63	0.01	0.02	0.04	0.06	0.02	0.06	0.01	0.02	0.01	0.01
302	0.03	0.02	0.07	0.12	0.52	0.01	0.02	0.03	0.06	0.02	0.06	0.01	0.02	0.01	0.01
303	0.02	0.02	0.08	0.15	0.39	0.01	0.02	0.03	0.06	0.02	0.05	0.01	0.02	0.01	0.01
304	0.02	0.03	0.09	0.16	0.26	0.01	0.02	0.03	0.05	0.02	0.05	0.01	0.04	0.01	0.01
305	0.01	0.03	0.1	0.21	0.15	0.01	0.02	0.03	0.05	0.02	0.03	0.01	0.04	0.01	0.01
306	0.01	0.04	0.11	0.24	0.08	0.01	0.02	0.03	0.06	0.03	0.03	0.01	0.05	0.01	0.01
307	0.01	0.04	0.11	0.2	0.05	0.01	0.02	0.03	0.07	0.02	0.03	0.02	0.05	0.01	0.01
308	0.01	0.05	0.1	0.17	0.03	0.01	0.02	0.03	0.06	0.02	0.03	0.02	0.03	0.01	0.02
309	0.01	0.06	0.1	0.22	0.02	0.01	0.02	0.02	0.06	0.02	0.02	0.02	0.02	0.02	0.02
310	0.01	0.06	0.13	0.3	0.02	0.02	0.02	0.02	0.06	0.02	0.03	0.02	0.02	0.02	0.04
311	0.01	0.07	0.17	0.33	0.01	0.03	0.02	0.02	0.06	0.02	0.03	0.02	0.02	0.02	0.03
312	0.01	0.05	0.23	0.37	0.01	0.03	0.02	0.02	0.06	0.03	0.03	0.02	0.01	0.02	0.04
313	0.01	0.04	0.28	0.4	0.01	0.04	0.03	0.02	0.06	0.03	0.03	0.02	0.01	0.02	0.04
314	0.01	0.03	0.3	0.42	0.01	0.05	0.04	0.02	0.07	0.02	0.05	0.03	0.01	0.03	0.05
315	0.01	0.02	0.26	0.43	0.01	0.04	0.05	0.02	0.05	0.02	0.06	0.03	0.01	0.03	0.05
316	0.02	0.02	0.33	0.49	0.02	0.04	0.06	0.01	0.05	0.02	0.07	0.03	0.01	0.03	0.07
317	0.02	0.02	0.47	0.53	0.02	0.03	0.06	0.01	0.06	0.02	0.08	0.03	0.01	0.03	0.07
318	0.03	0.01	0.49	0.55	0.02	0.02	0.07	0.02	0.07	0.02	0.08	0.02	0.01	0.02	0.06
319	0.03	0.01	0.59	0.63	0.02	0.02	0.08	0.02	0.08	0.03	0.1	0.03	0.01	0.02	0.05
320	0.04	0.01	0.7	0.69	0.02	0.01	0.1	0.02	0.08	0.04	0.13	0.03	0.01	0.02	0.05
321	0.04	0.01	0.72	0.73	0.02	0.01	0.09	0.02	0.08	0.04	0.17	0.02	0.01	0.02	0.04
322	0.04	0.01	0.64	0.72	0.03	0.01	0.1	0.03	0.09	0.04	0.21	0.02	0.01	0.02	0.04
323	0.04	0.01	0.62	0.75	0.03	0.01	0.08	0.04	0.1	0.06	0.18	0.02	0.01	0.02	0.03
324	0.04	0.01	0.64	0.76	0.03	0.01	0.08	0.06	0.11	0.07	0.18	0.02	0.02	0.02	0.03
325	0.04	0.01	0.57	0.73	0.02	0.01	0.1	0.07	0.13	0.09	0.19	0.02	0.02	0.01	0.02
326	0.04	0.01	0.6	0.75	0.02	0.01	0.14	0.09	0.11	0.1	0.24	0.02	0.03	0.02	0.03
327	0.03	0.01	0.55	0.75	0.01	0.01	0.17	0.12	0.11	0.11	0.31	0.02	0.04	0.01	0.02
328	0.03	0.01	0.51	0.74	0.01	0.01	0.16	0.17	0.13	0.14	0.39	0.02	0.07	0.02	0.02
329	0.04	0.01	0.41	0.67	0.01	0.01	0.21	0.18	0.16	0.16	0.46	0.02	0.06	0.02	0.02
330	0.04	0.02	0.31	0.6	0.01	0.01	0.28	0.23	0.18	0.19	0.54	0.03	0.06	0.02	0.02
331	0.05	0.02	0.26	0.55	0.01	0.01	0.26	0.24	0.25	0.24	0.46	0.04	0.08	0.02	0.03
332	0.06	0.03	0.16	0.52	0.01	0.01	0.29	0.23	0.32	0.21	0.46	0.05	0.1	0.02	0.04
333	0.06	0.03	0.1	0.51	0.01	0.01	0.38	0.3	0.36	0.2	0.61	0.04	0.1	0.03	0.05
334	0.04	0.04	0.08	0.48	0.01	0.01	0.37	0.37	0.36	0.21	0.69	0.05	0.11	0.03	0.05
335	0.04	0.03	0.05	0.41	0.01	0.01	0.32	0.46	0.44	0.27	0.63	0.07	0.11	0.03	0.05
336	0.04	0.03	0.04	0.33	0.01	0.01	0.32	0.46	0.5	0.33	0.55	0.09	0.08	0.04	0.06
337	0.04	0.03	0.03	0.23	0.01	0.01	0.24	0.57	0.45	0.37	0.53	0.11	0.07	0.05	0.07
338	0.05	0.04	0.03	0.14	0.01	0.01	0.25	0.62	0.47	0.45	0.48	0.13	0.06	0.06	0.08
339	0.05	0.04	0.03	0.08	0.01	0.01	0.24	0.57	0.36	0.52	0.47	0.16	0.06	0.06	0.1
340	0.05	0.04	0.03	0.04	0.01	0.01	0.24	0.65	0.28	0.46	0.48	0.12	0.05	0.09	0.12
341	0.04	0.05	0.03	0.03	0.01	0.01	0.22	0.64	0.31	0.5	0.51	0.12	0.04	0.07	0.09
342	0.03	0.05	0.03	0.02	0.02	0.01	0.13	0.63	0.35	0.6	0.36	0.14	0.03	0.07	0.08
343	0.04	0.06	0.03	0.02	0.02	0.01	0.08	0.55	0.3	0.67	0.22	0.19	0.03	0.1	0.1
344	0.06	0.06	0.03	0.01	0.03	0.01	0.05	0.52	0.25	0.71	0.13	0.24	0.03	0.13	0.13
345	0.08	0.08	0.02	0.01	0.03	0.01	0.03	0.42	0.2	0.65	0.07	0.26	0.03	0.18	0.16
346	0.1	0.07	0.02	0.01	0.02	0.01	0.02	0.42	0.1	0.6	0.04	0.33	0.03	0.21	0.2
347	0.14	0.06	0.02	0.01	0.03	0.01	0.02	0.47	0.07	0.6	0.03	0.34	0.03	0.28	0.24
348	0.14	0.04	0.02	0.01	0.03	0.01	0.01	0.42	0.05	0.58	0.03	0.3	0.03	0.31	0.38
349	0.13	0.04	0.01	0.01	0.03	0.01	0.01	0.36	0.03	0.55	0.02	0.41	0.03	0.31	0.34
350	0.18	0.03	0.01	0.01	0.03	0.01	0.01	0.26	0.02	0.56	0.01	0.5	0.05	0.48	0.41
351	0.19	0.02	0.01	0.01	0.03	0.01	0.01	0.19	0.02	0.55	0.01	0.47	0.06	0.56	0.51
352	0.18	0.02	0.01	0.01	0.03	0.01	0.01	0.14	0.01	0.36	0.01	0.46	0.06	0.54	0.5
353	0.19	0.02	0.01	0.01	0.02	0.01	0.01	0.08	0.01	0.25	0.01	0.45	0.07	0.51	0.48
354	0.23	0.01	0.01	0.01	0.02	0.01	0.01	0.06	0.01	0.15	0.01	0.35	0.08	0.49	0.48
355	0.23	0.01	0.01	0.01	0.02	0.01	0.01	0.05	0.01	0.07	0.01	0.31	0.09	0.38	0.37
356	0.25	0.01	0.01	0.01	0.02	0.01	0.02	0.03	0.01	0.04	0.02	0.39	0.12	0.34	0.34
357	0.27	0.01	0.01	0.01	0.02	0.02	0.02	0.02	0.01	0.03	0.03	0.43	0.13	0.44	0.42
358	0.3	0.01	0.01	0.01	0.02	0.01	0.02	0.02	0.02	0.03	0.03	0.36	0.16	0.45	0.42
359	0.25	0.01	0.01	0.01	0.02	0.01	0.02	0.02	0.02	0.02	0.03	0.29	0.13	0.39	0.36
360	0.21	0.01	0.01	0.01	0.02	0.01	0.02	0.02	0.02	0.02	0.03	0.2	0.13	0.34	0.33
361	0.2	0.01	0.01	0.01	0.01	0.01	0.02	0.02	0.03	0.01	0.03	0.12	0.17	0.25	0.25
362	0.18	0.01	0.01	0.01	0.01	0.02	0.02	0.02	0.04	0.01	0.03	0.07	0.21	0.15	0.16
363	0.17	0.02	0.01	0.01	0.01	0.01	0.01	0.02	0.03	0.01	0.03	0.04	0.25	0.08	0.09
364	0.17	0.02	0.01	0.01	0.02	0.01	0.01	0.02	0.03	0.01	0.03	0.03	0.29	0.04	0.05
365	0.15	0.03	0.01	0.01	0.01	0.01	0.01	0.02	0.02	0.01	0.03	0.02	0.37	0.03	0.04
366	0.13	0.03	0.01	0.01	0.01	0.01	0.01	0.03	0.02	0.01	0.02	0.02	0.44	0.02	0.03
367	0.14	0.03	0.02	0.01	0.01	0.01	0.01	0.04	0.02	0.01	0.02	0.02	0.37	0.02	0.02
368	0.13	0.03	0.02	0.01	0.01	0.01	0.01	0.03	0.02	0.01	0.02	0.01	0.42	0.02	0.02
369	0.12	0.02	0.03	0.01	0.02	0.01	0.01	0.03	0.02	0.01	0.02	0.01	0.53	0.01	0.01
370	0.12	0.02	0.03	0.01	0.02	0.01	0.01	0.03	0.01	0.01	0.02	0.02	0.49	0.01	0.01
371	0.1	0.02	0.03	0.01	0.03	0.01	0.01	0.03	0.01	0.01	0.02	0.02	0.39	0.01	0.01
372	0.11	0.01	0.04	0.01	0.03	0.01	0.01	0.03	0.01	0.01	0.01	0.02	0.35	0.02	0.01
373	0.1	0.01	0.03	0.01	0.03	0.01	0.01	0.03	0.01	0.01	0.02	0.02	0.3	0.02	0.01
374	0.13	0.01	0.03	0.01	0.04	0.01	0.01	0.03	0.01	0.01	0.01	0.02	0.25	0.02	0.02
375	0.13	0.01	0.03	0.02	0.04	0.01	0.01	0.02	0.01	0.01	0.01	0.02	0.32	0.02	0.02
376	0.15	0.01	0.03	0.02	0.05	0.01	0.01	0.02	0.01	0.01	0.01	0.02	0.38	0.02	0.02
377	0.16	0.01	0.02	0.03	0.05	0.02	0.01	0.02	0.01	0.01	0.01	0.02	0.33	0.02	0.02
378	0.2	0.01	0.02	0.03	0.06	0.02	0.01	0.02	0.01	0.01	0.02	0.02	0.27	0.03	0.02
379	0.27	0.02	0.02	0.03	0.06	0.02	0.01	0.02	0.01	0.01	0.02	0.02	0.17	0.02	0.02
380	0.3	0.02	0.02	0.03	0.07	0.02	0.01	0.02	0.02	0.01	0.02	0.01	0.1	0.02	0.02
381	0.36	0.02	0.02	0.03	0.06	0.02	0.01	0.02	0.02	0.01	0.02	0.01	0.06	0.02	0.01
382	0.37	0.02	0.01	0.03	0.06	0.02	0.02	0.02	0.02	0.01	0.02	0.01	0.03	0.01	0.01
383	0.41	0.03	0.01	0.04	0.06	0.01	0.02	0.01	0.03	0.01	0.03	0.01	0.03	0.01	0.01
384	0.38	0.04	0.01	0.04	0.06	0.01	0.02	0.01	0.04	0.01	0.04	0.01	0.02	0.01	0.01
385	0.39	0.05	0.01	0.03	0.08	0.01	0.02	0.01	0.05	0.01	0.04	0.01	0.02	0.01	0.01
386	0.43	0.06	0.01	0.03	0.08	0.01	0.02	0.01	0.06	0.01	0.03	0.01	0.01	0.01	0.01
387	0.39	0.07	0.01	0.03	0.11	0.02	0.02	0.01	0.06	0.01	0.04	0.01	0.01	0.01	0.01
388	0.44	0.08	0.01	0.03	0.1	0.02	0.02	0.01	0.06	0.01	0.03	0.01	0.01	0.01	0.01
389	0.45	0.11	0.01	0.03	0.11	0.04	0.03	0.01	0.07	0.02	0.03	0.01	0.02	0.01	0.01
390	0.5	0.15	0.01	0.02	0.11	0.05	0.02	0.02	0.07	0.02	0.04	0.01	0.02	0.01	0.01
391	0.51	0.19	0.01	0.02	0.12	0.07	0.03	0.02	0.07	0.03	0.03	0.01	0.02	0.01	0.01
392	0.55	0.23	0.01	0.02	0.14	0.09	0.03	0.02	0.06	0.05	0.02	0.01	0.02	0.01	0.01
393	0.6	0.29	0.01	0.02	0.13	0.11	0.03	0.03	0.06	0.06	0.02	0.01	0.02	0.01	0.01
394	0.59	0.3	0.01	0.01	0.11	0.12	0.03	0.03	0.04	0.1	0.02	0.01	0.02	0.01	0.01
395	0.5	0.32	0.01	0.01	0.08	0.1	0.03	0.03	0.03	0.13	0.02	0.02	0.02	0.01	0.02
396	0.51	0.3	0.01	0.01	0.09	0.14	0.03	0.04	0.02	0.18	0.02	0.02	0.03	0.02	0.02
397	0.46	0.42	0.02	0.01	0.07	0.14	0.03	0.04	0.02	0.19	0.02	0.03	0.02	0.02	0.02
398	0.31	0.49	0.02	0.01	0.07	0.13	0.02	0.05	0.02	0.21	0.01	0.04	0.02	0.02	0.03
399	0.3	0.52	0.03	0.01	0.09	0.17	0.02	0.05	0.01	0.2	0.01	0.05	0.02	0.03	0.04
400	0.29	0.55	0.04	0.01	0.09	0.25	0.02	0.06	0.01	0.18	0.01	0.07	0.01	0.04	0.07
401	0.27	0.54	0.05	0.02	0.12	0.3	0.02	0.05	0.01	0.17	0.01	0.07	0.01	0.05	0.07
402	0.25	0.56	0.05	0.02	0.11	0.28	0.02	0.07	0.01	0.21	0.01	0.07	0.01	0.05	0.07
403	0.23	0.55	0.04	0.03	0.13	0.36	0.02	0.06	0.01	0.22	0.01	0.07	0.01	0.04	0.06
404	0.24	0.59	0.04	0.04	0.12	0.34	0.01	0.07	0.01	0.16	0.01	0.06	0.01	0.05	0.07
405	0.19	0.64	0.04	0.05	0.13	0.33	0.01	0.08	0.01	0.16	0.01	0.05	0.01	0.04	0.05
406	0.18	0.69	0.04	0.06	0.17	0.42	0.01	0.06	0.01	0.12	0.01	0.05	0.01	0.03	0.05
407	0.19	0.72	0.03	0.08	0.18	0.53	0.01	0.06	0.01	0.08	0.01	0.04	0.01	0.04	0.05
408	0.2	0.71	0.03	0.09	0.18	0.55	0.02	0.05	0.01	0.05	0.01	0.03	0.01	0.03	0.04
409	0.16	0.69	0.03	0.11	0.19	0.65	0.02	0.05	0.01	0.03	0.01	0.02	0.01	0.03	0.03
410	0.19	0.68	0.03	0.13	0.21	0.73	0.02	0.04	0.01	0.02	0.01	0.02	0.01	0.03	0.02
411	0.2	0.69	0.03	0.14	0.22	0.78	0.03	0.04	0.02	0.02	0.01	0.02	0.01	0.02	0.02
412	0.19	0.67	0.03	0.15	0.24	0.79	0.03	0.04	0.02	0.01	0.01	0.02	0.01	0.02	0.02
413	0.18	0.62	0.04	0.14	0.29	0.83	0.03	0.03	0.02	0.01	0.02	0.02	0.01	0.03	0.02
414	0.18	0.61	0.04	0.13	0.29	0.89	0.03	0.03	0.03	0.01	0.02	0.01	0.02	0.03	0.02
415	0.18	0.57	0.04	0.17	0.3	0.89	0.03	0.02	0.04	0.01	0.02	0.01	0.02	0.02	0.01
416	0.17	0.58	0.04	0.16	0.31	0.9	0.02	0.02	0.05	0.01	0.02	0.01	0.02	0.02	0.01
417	0.18	0.6	0.04	0.16	0.39	0.89	0.02	0.03	0.04	0.02	0.02	0.01	0.03	0.02	0.01
418	0.17	0.6	0.04	0.15	0.42	0.92	0.02	0.02	0.04	0.01	0.02	0.01	0.05	0.02	0.01
419	0.17	0.62	0.03	0.16	0.45	0.93	0.02	0.02	0.04	0.01	0.02	0.01	0.06	0.01	0.01
420	0.17	0.6	0.03	0.14	0.49	0.92	0.01	0.02	0.04	0.02	0.01	0.01	0.07	0.01	0.01
421	0.16	0.61	0.03	0.12	0.46	0.92	0.01	0.02	0.04	0.02	0.01	0.01	0.06	0.02	0.01
422	0.15	0.55	0.04	0.12	0.4	0.92	0.01	0.02	0.04	0.02	0.01	0.01	0.07	0.01	0.01
423	0.13	0.51	0.05	0.13	0.32	0.93	0.01	0.01	0.04	0.02	0.01	0.01	0.06	0.01	0.01
424	0.11	0.51	0.05	0.14	0.31	0.93	0.01	0.01	0.03	0.02	0.01	0.01	0.05	0.01	0.01
425	0.09	0.47	0.05	0.13	0.3	0.93	0.01	0.01	0.02	0.03	0.01	0.01	0.06	0.02	0.01
426	0.08	0.43	0.04	0.13	0.28	0.93	0.01	0.01	0.02	0.02	0.01	0.01	0.04	0.02	0.02
427	0.07	0.34	0.04	0.12	0.27	0.91	0.02	0.01	0.02	0.02	0.01	0.02	0.04	0.02	0.02
428	0.05	0.36	0.05	0.14	0.27	0.89	0.02	0.01	0.02	0.02	0.01	0.02	0.03	0.03	0.02
429	0.04	0.35	0.04	0.15	0.28	0.88	0.02	0.01	0.01	0.02	0.02	0.02	0.02	0.03	0.03
430	0.03	0.33	0.06	0.14	0.28	0.9	0.02	0.01	0.02	0.03	0.02	0.02	0.02	0.03	0.03
431	0.02	0.31	0.08	0.17	0.25	0.89	0.02	0.01	0.01	0.03	0.02	0.02	0.02	0.04	0.04
432	0.01	0.26	0.1	0.18	0.21	0.89	0.02	0.01	0.01	0.02	0.02	0.02	0.02	0.05	0.04
433	0.01	0.24	0.13	0.21	0.18	0.88	0.02	0.01	0.01	0.02	0.02	0.02	0.02	0.05	0.05
434	0.01	0.19	0.16	0.24	0.15	0.85	0.02	0.01	0.01	0.02	0.02	0.02	0.02	0.04	0.05
435	0.01	0.17	0.21	0.31	0.13	0.84	0.02	0.01	0.01	0.02	0.02	0.01	0.01	0.04	0.04
436	0.01	0.16	0.23	0.37	0.1	0.85	0.02	0.01	0.01	0.02	0.02	0.01	0.02	0.03	0.03
437	0.01	0.14	0.27	0.39	0.08	0.86	0.02	0.01	0.01	0.02	0.02	0.01	0.01	0.02	0.03
438	0.01	0.1	0.28	0.45	0.05	0.85	0.02	0.02	0.01	0.02	0.02	0.01	0.01	0.02	0.02
439	0.01	0.07	0.28	0.49	0.04	0.78	0.02	0.02	0.01	0.02	0.02	0.01	0.01	0.01	0.02
440	0.01	0.05	0.28	0.54	0.02	0.68	0.02	0.03	0.01	0.02	0.02	0.01	0.01	0.01	0.01
441	0.01	0.04	0.26	0.6	0.02	0.57	0.03	0.03	0.01	0.02	0.02	0.01	0.01	0.01	0.01
442	0.01	0.04	0.25	0.62	0.01	0.56	0.03	0.03	0.01	0.02	0.02	0.01	0.01	0.01	0.01
443	0.01	0.03	0.26	0.54	0.01	0.58	0.03	0.03	0.02	0.01	0.03	0.01	0.01	0.01	0.01
444	0.01	0.03	0.28	0.52	0.01	0.57	0.05	0.03	0.02	0.01	0.04	0.01	0.01	0.01	0.01
445	0.01	0.03	0.28	0.54	0.01	0.55	0.07	0.04	0.03	0.01	0.04	0.01	0.01	0.01	0.01
446	0.01	0.04	0.26	0.53	0.02	0.46	0.1	0.05	0.04	0.01	0.06	0.01	0.02	0.01	0.01
447	0.01	0.04	0.22	0.56	0.01	0.34	0.15	0.05	0.06	0.01	0.09	0.01	0.02	0.01	0.01
448	0.01	0.04	0.17	0.57	0.02	0.26	0.24	0.05	0.09	0.01	0.15	0.01	0.01	0.01	0.01
449	0.01	0.04	0.13	0.47	0.01	0.2	0.28	0.06	0.13	0.02	0.23	0.01	0.01	0.01	0.01
450	0.01	0.05	0.1	0.41	0.01	0.12	0.28	0.06	0.18	0.01	0.37	0.01	0.01	0.01	0.01
451	0.01	0.04	0.08	0.37	0.01	0.09	0.29	0.07	0.24	0.01	0.39	0.01	0.01	0.01	0.01
452	0.01	0.03	0.06	0.32	0.01	0.07	0.3	0.1	0.24	0.02	0.37	0.01	0.01	0.01	0.01
453	0.01	0.03	0.04	0.28	0.01	0.05	0.38	0.12	0.22	0.02	0.34	0.02	0.01	0.01	0.02
454	0.01	0.02	0.03	0.31	0.01	0.03	0.46	0.13	0.23	0.03	0.38	0.02	0.01	0.02	0.02
455	0.01	0.02	0.02	0.31	0.01	0.02	0.5	0.17	0.24	0.03	0.39	0.02	0.01	0.02	0.03
456	0.01	0.02	0.02	0.23	0.01	0.02	0.45	0.21	0.28	0.05	0.43	0.03	0.01	0.02	0.03
457	0.01	0.01	0.01	0.2	0.01	0.02	0.36	0.25	0.35	0.08	0.54	0.03	0.01	0.02	0.04
458	0.01	0.01	0.02	0.18	0.01	0.01	0.32	0.29	0.43	0.14	0.46	0.05	0.01	0.03	0.05
459	0.01	0.01	0.01	0.16	0.01	0.01	0.3	0.3	0.42	0.26	0.4	0.06	0.01	0.03	0.06
460	0.01	0.01	0.01	0.14	0.01	0.02	0.3	0.29	0.39	0.36	0.38	0.09	0.01	0.04	0.09
461	0.01	0.01	0.01	0.13	0.01	0.02	0.29	0.27	0.38	0.39	0.39	0.11	0.01	0.04	0.12
462	0.01	0.01	0.01	0.12	0.01	0.03	0.33	0.27	0.42	0.35	0.41	0.14	0.01	0.05	0.14
463	0.01	0.01	0.02	0.11	0.01	0.05	0.3	0.31	0.47	0.35	0.36	0.18	0.01	0.07	0.17
464	0.01	0.01	0.02	0.1	0.01	0.07	0.22	0.35	0.34	0.34	0.32	0.23	0.01	0.1	0.21
465	0.01	0.01	0.02	0.09	0.01	0.08	0.17	0.41	0.29	0.38	0.24	0.26	0.01	0.16	0.28
466	0.01	0.01	0.02	0.08	0.02	0.12	0.16	0.4	0.21	0.45	0.18	0.3	0.01	0.23	0.31
467	0.01	0.01	0.02	0.09	0.02	0.2	0.15	0.36	0.19	0.48	0.16	0.3	0.01	0.32	0.36
468	0.01	0.01	0.02	0.09	0.02	0.23	0.14	0.3	0.17	0.44	0.14	0.3	0.01	0.35	0.37
469	0.02	0.01	0.03	0.08	0.02	0.28	0.09	0.26	0.15	0.35	0.11	0.28	0.01	0.33	0.36
470	0.02	0.01	0.03	0.07	0.03	0.32	0.09	0.26	0.14	0.34	0.09	0.28	0.01	0.31	0.33
471	0.02	0.01	0.03	0.06	0.03	0.38	0.07	0.24	0.12	0.32	0.07	0.33	0.01	0.3	0.33
472	0.02	0.01	0.05	0.06	0.04	0.28	0.06	0.21	0.1	0.29	0.05	0.4	0.01	0.34	0.4
473	0.02	0.01	0.06	0.07	0.03	0.39	0.05	0.2	0.07	0.26	0.04	0.39	0.01	0.41	0.44
474	0.02	0.01	0.07	0.08	0.03	0.41	0.05	0.18	0.05	0.23	0.03	0.33	0.01	0.47	0.47
475	0.01	0.01	0.05	0.09	0.05	0.42	0.04	0.17	0.03	0.19	0.02	0.29	0.01	0.42	0.42
476	0.01	0.01	0.04	0.1	0.05	0.35	0.04	0.12	0.02	0.14	0.01	0.26	0.01	0.37	0.37
477	0.01	0.01	0.05	0.12	0.04	0.45	0.04	0.1	0.02	0.11	0.01	0.24	0.01	0.31	0.31
478	0.01	0.01	0.04	0.12	0.04	0.47	0.04	0.09	0.01	0.08	0.01	0.22	0.02	0.29	0.29
479	0.01	0.01	0.03	0.12	0.03	0.39	0.03	0.07	0.01	0.06	0.01	0.21	0.02	0.28	0.28
480	0.01	0.01	0.03	0.13	0.02	0.51	0.03	0.06	0.01	0.05	0.01	0.2	0.03	0.24	0.24
481	0.01	0.02	0.03	0.15	0.02	0.49	0.03	0.05	0.01	0.04	0.01	0.16	0.04	0.23	0.23
482	0.01	0.01	0.03	0.15	0.02	0.45	0.03	0.04	0.01	0.03	0.01	0.14	0.06	0.21	0.2
483	0.01	0.01	0.02	0.15	0.02	0.26	0.02	0.03	0.01	0.02	0.01	0.1	0.1	0.18	0.18
484	0.01	0.01	0.02	0.15	0.01	0.27	0.02	0.02	0.01	0.02	0.01	0.08	0.16	0.13	0.13
485	0.02	0.01	0.01	0.15	0.01	0.29	0.02	0.01	0.01	0.01	0.01	0.07	0.24	0.11	0.1
486	0.02	0.01	0.01	0.14	0.01	0.23	0.01	0.01	0.01	0.01	0.02	0.06	0.28	0.09	0.08
487	0.02	0.01	0.01	0.13	0.01	0.23	0.01	0.02	0.02	0.01	0.02	0.05	0.29	0.08	0.07
488	0.03	0.01	0.01	0.11	0.01	0.19	0.01	0.02	0.02	0.01	0.02	0.05	0.28	0.07	0.06
489	0.03	0.01	0.01	0.1	0.01	0.19	0.01	0.02	0.02	0.01	0.02	0.04	0.27	0.07	0.05
490	0.04	0.01	0.01	0.09	0.01	0.12	0.01	0.02	0.02	0.01	0.02	0.03	0.29	0.06	0.04
491	0.06	0.01	0.01	0.08	0.01	0.17	0.01	0.02	0.02	0.01	0.02	0.02	0.33	0.04	0.03
492	0.08	0.01	0.01	0.08	0.02	0.24	0.01	0.02	0.02	0.01	0.01	0.02	0.38	0.03	0.02
493	0.09	0.01	0.01	0.07	0.02	0.22	0.01	0.02	0.01	0.01	0.01	0.02	0.35	0.03	0.01
494	0.12	0.01	0.01	0.05	0.02	0.2	0.01	0.02	0.01	0.01	0.01	0.02	0.31	0.02	0.01
495	0.13	0.02	0.01	0.04	0.02	0.28	0.01	0.02	0.01	0.01	0.01	0.02	0.28	0.02	0.01
496	0.14	0.02	0.01	0.03	0.03	0.23	0.01	0.02	0.01	0.01	0.01	0.02	0.26	0.02	0.01
497	0.17	0.02	0.01	0.03	0.04	0.19	0.01	0.02	0.01	0.01	0.01	0.02	0.25	0.02	0.01
498	0.19	0.02	0.01	0.03	0.04	0.25	0.01	0.02	0.01	0.01	0.01	0.02	0.23	0.02	0.01
499	0.19	0.02	0.02	0.03	0.05	0.31	0.02	0.01	0.01	0.01	0.01	0.02	0.21	0.02	0.01
500	0.17	0.02	0.02	0.03	0.05	0.25	0.02	0.01	0.01	0.01	0.01	0.02	0.17	0.02	0.01
501	0.19	0.02	0.02	0.03	0.06	0.22	0.02	0.01	0.01	0.01	0.01	0.02	0.14	0.02	0.01
502	0.2	0.03	0.02	0.02	0.06	0.28	0.02	0.01	0.01	0.01	0.01	0.02	0.1	0.02	0.01
503	0.19	0.03	0.03	0.02	0.06	0.34	0.03	0.01	0.01	0.01	0.01	0.02	0.08	0.02	0.01
504	0.21	0.03	0.03	0.02	0.06	0.34	0.03	0.01	0.01	0.01	0.01	0.02	0.07	0.02	0.01
505	0.2	0.03	0.04	0.03	0.07	0.4	0.03	0.01	0.01	0.01	0.01	0.02	0.05	0.01	0.01
506	0.18	0.03	0.04	0.03	0.07	0.58	0.04	0.01	0.01	0.02	0.01	0.01	0.05	0.01	0.01
507	0.15	0.03	0.05	0.03	0.07	0.52	0.04	0.01	0.01	0.01	0.01	0.01	0.04	0.01	0.01
508	0.15	0.03	0.07	0.02	0.06	0.47	0.04	0.01	0.01	0.01	0.01	0.01	0.04	0.01	0.01
509	0.13	0.03	0.05	0.02	0.05	0.61	0.05	0.01	0.01	0.01	0.01	0.01	0.02	0.01	0.01
510	0.12	0.04	0.05	0.02	0.05	0.63	0.04	0.01	0.01	0.01	0.01	0.01	0.02	0.01	0.01
511	0.12	0.04	0.06	0.02	0.05	0.63	0.04	0.01	0.01	0.01	0.01	0.01	0.02	0.01	0.01
512	0.11	0.04	0.07	0.02	0.05	0.6	0.03	0.01	0.01	0.01	0.01	0.01	0.02	0.01	0.01
513	0.09	0.05	0.07	0.02	0.05	0.66	0.04	0.01	0.01	0.01	0.01	0.01	0.02	0.01	0.01
514	0.08	0.06	0.09	0.01	0.04	0.52	0.03	0.01	0.01	0.01	0.01	0.01	0.02	0.01	0.01
515	0.07	0.07	0.11	0.01	0.04	0.51	0.03	0.01	0.02	0.01	0.01	0.01	0.02	0.01	0.01
516	0.06	0.08	0.12	0.01	0.03	0.64	0.02	0.01	0.02	0.01	0.01	0.01	0.01	0.01	0.01
517	0.06	0.11	0.15	0.02	0.03	0.75	0.02	0.01	0.02	0.01	0.01	0.01	0.01	0.01	0.01
518	0.05	0.14	0.19	0.02	0.03	0.75	0.02	0.01	0.02	0.01	0.01	0.01	0.01	0.01	0.01
519	0.04	0.15	0.19	0.01	0.04	0.72	0.01	0.01	0.02	0.01	0.01	0.01	0.01	0.01	0.01
520	0.04	0.19	0.19	0.01	0.04	0.83	0.01	0.01	0.01	0.01	0.01	0.01	0.01	0.01	0.01
521	0.04	0.19	0.26	0.01	0.03		0.01	0.01	0.01	0.01	0.01	0.01	0.01	0.01	0.01
522	0.03	0.22	0.27	0.01	0.03		0.01	0.01	0.01	0.01	0.01	0.01	0.01	0.01	0.01
523	0.03	0.24	0.28	0.01	0.03		0.01	0.01	0.01	0.01	0.01	0.01	0.01	0.01	0.01
524	0.04	0.24	0.3	0.01	0.02		0.01	0.02	0.01	0.01	0.01	0.02	0.01	0.01	0.01
525	0.03	0.22	0.32	0.01	0.02		0.01	0.02	0.01	0.01	0.01	0.02	0.01	0.01	0.01
526	0.03	0.19	0.25	0.01	0.02		0.01	0.02	0.01	0.01	0.01	0.02	0.01	0.01	0.01
527	0.03	0.2	0.25	0.01	0.02		0.01	0.02	0.01	0.01	0.01	0.02	0.01	0.01	0.01
528	0.03	0.2	0.28	0.01	0.02		0.02	0.02	0.01	0.01	0.01	0.02	0.01	0.01	0.01
529	0.03	0.2	0.26	0.01	0.01		0.02	0.01	0.01	0.01	0.01	0.02	0.01	0.01	0.01
530	0.03	0.19	0.25	0.01	0.01		0.02	0.01	0.01	0.01	0.01	0.02	0.01	0.01	0.01
531	0.04	0.16	0.22	0.01	0.01		0.03	0.01	0.02	0.01	0.01	0.02	0.01	0.02	0.02
532	0.04	0.14	0.19	0.01	0.01		0.04	0.01	0.02	0.01	0.01	0.03	0.01	0.02	0.02
533	0.04	0.11	0.17	0.01	0.01		0.05	0.01	0.03	0.01	0.02	0.02	0.01	0.02	0.02
534	0.04	0.1	0.15	0.01	0.01		0.07	0.01	0.03	0.01	0.02	0.02	0.01	0.02	0.02
535	0.05	0.08	0.15	0.01	0.01		0.09	0.01	0.05	0.01	0.04	0.02	0.01	0.01	0.02
536	0.05	0.06	0.11	0.01	0.01		0.08	0.01	0.06	0.01	0.05	0.02	0.01	0.01	0.01
537	0.05	0.05	0.09	0.01	0.01		0.08	0.01	0.08	0.01	0.07	0.01	0.01	0.01	0.01
538	0.04	0.05	0.06	0.01	0.01		0.09	0.01	0.1	0.01	0.1	0.01	0.01	0.01	0.01
539	0.04	0.03	0.05	0.01	0.01		0.1	0.01	0.09	0.01	0.12	0.01	0.01	0.01	0.01
540	0.04	0.03	0.04	0.01	0.01		0.11	0.01	0.1	0.01	0.16	0.01	0.01	0.01	0.01
541	0.04	0.02	0.03	0.01	0.01		0.1	0.01	0.11	0.01	0.18	0.01	0.01	0.01	0.01
542	0.04	0.02	0.03	0.01	0.01		0.1	0.01	0.1	0.02	0.17	0.01	0.01	0.01	0.01
543	0.04	0.02	0.03	0.01	0.01		0.08	0.01	0.11	0.02	0.17	0.01	0.01	0.01	0.01
544	0.03	0.02	0.03	0.01	0.01		0.07	0.02	0.1	0.02	0.16	0.01	0.01	0.01	0.01
545	0.03	0.03	0.03	0.01	0.01		0.06	0.02	0.09	0.03	0.15	0.01	0.01	0.01	0.01
546	0.02	0.03	0.02	0.01	0.01		0.06	0.03	0.07	0.05	0.15	0.02	0.01	0.01	0.01
547	0.02	0.03	0.02	0.01	0.01		0.05	0.03	0.06	0.06	0.15	0.02	0.01	0.02	0.02
548	0.02	0.03	0.02	0.01	0.01		0.04	0.04	0.05	0.08	0.14	0.03	0.01	0.02	0.02
549	0.02	0.02	0.02	0.01	0.01		0.03	0.04	0.04	0.12	0.13	0.05	0.02	0.03	0.03
550	0.02	0.02	0.01	0.01	0.01		0.03	0.04	0.03	0.14	0.1	0.07	0.02	0.04	0.04
551	0.02	0.02	0.01	0.02	0.01		0.02	0.04	0.02	0.16	0.08	0.09	0.02	0.06	0.06
552	0.02	0.02	0.01	0.02	0.01		0.02	0.03	0.02	0.19	0.07	0.12	0.02	0.09	0.08
553	0.02	0.01	0.01	0.03	0.01		0.02	0.03	0.02	0.2	0.05	0.14	0.02	0.13	0.11
554	0.02	0.01	0.02	0.04	0.01		0.02	0.02	0.02	0.19	0.04	0.13	0.01	0.15	0.13
555	0.02	0.01	0.01	0.06	0.01		0.01	0.02	0.02	0.22	0.03	0.14	0.01	0.15	0.13
556	0.02	0.01	0.01	0.08	0.01		0.01	0.02	0.02	0.21	0.02	0.15	0.01	0.16	0.13
557	0.02	0.01	0.01	0.12	0.01		0.01	0.02	0.02	0.2	0.02	0.15	0.01	0.16	0.13
558	0.02	0.02	0.01	0.13	0.01		0.01	0.02	0.02	0.21	0.02	0.14	0.01	0.15	0.13
559	0.02	0.02	0.01	0.15	0.01		0.01	0.02	0.02	0.19	0.01	0.14	0.01	0.16	0.13
560	0.02	0.02	0.02	0.18	0.01		0.01	0.02	0.01	0.19	0.01	0.14	0.01	0.17	0.13
561	0.01	0.01	0.02	0.18	0.01		0.01	0.02	0.01	0.13	0.01	0.12	0.01	0.17	0.13
562	0.01	0.01	0.02	0.2	0.01		0.01	0.02	0.01	0.12	0.01	0.12	0.01	0.14	0.1
563	0.01	0.02	0.02	0.21	0.01		0.01	0.02	0.01	0.12	0.01	0.09	0.01	0.13	0.09
564	0.01	0.02	0.02	0.22	0.01		0.01	0.02	0.01	0.1	0.01	0.06	0.01	0.11	0.07
565	0.01	0.02	0.01	0.22	0.01		0.01	0.02	0.01	0.08	0.01	0.04	0.01	0.09	0.06
566	0.01	0.02	0.01	0.23	0.01		0.01	0.02	0.01	0.06	0.01	0.04	0.02	0.07	0.04
567	0.01	0.02	0.01	0.26	0.01		0.01	0.02	0.01	0.04	0.01	0.03	0.02	0.07	0.04
568	0.01	0.01	0.01	0.24	0.01		0.01	0.02	0.01	0.03	0.01	0.03	0.03	0.06	0.04
569	0.01	0.01	0.01	0.25	0.01		0.01	0.01	0.01	0.02	0.01	0.03	0.05	0.05	0.03
570	0.01	0.01	0.01	0.24	0.01		0.01	0.01	0.01	0.02	0.01	0.03	0.06	0.04	0.03
571	0.01	0.01	0.01	0.27	0.01		0.01	0.01	0.01	0.01	0.01	0.03	0.1	0.04	0.04
572	0.01	0.01	0.01	0.22	0.01		0.01	0.01	0.01	0.01	0.01	0.03	0.12	0.04	0.04
573	0.01	0.01	0.01	0.19	0.01		0.01	0.01	0.01	0.01	0.01	0.03	0.11	0.04	0.03
574	0.01	0.01	0.01	0.19	0.01		0.01	0.01	0.01	0.01	0.01	0.03	0.12	0.04	0.03
575	0.01	0.01	0.01	0.18	0.01		0.01	0.01	0.01	0.01	0.01	0.03	0.13	0.04	0.03
576	0.01	0.01	0.01	0.21	0.01		0.01	0.01	0.01	0.01	0.01	0.03	0.12	0.04	0.03
577	0.01	0.01	0.01	0.16	0.01		0.01	0.01	0.01	0.01	0.01	0.02	0.13	0.03	0.03
578	0.01	0.01	0.01	0.14	0.01		0.01	0.01	0.01	0.01	0.01	0.02	0.13	0.03	0.02
579	0.01	0.01	0.01	0.13	0.01		0.01	0.01	0.01	0.01	0.01	0.02	0.13	0.03	0.02
580	0.02	0.01	0.01	0.11	0.01		0.01	0.01	0.01	0.01	0.01	0.02	0.11	0.02	0.02
581	0.03	0.01	0.01	0.13	0.02		0.01	0.01	0.01	0.01	0.01	0.01	0.09	0.02	0.02
582	0.03	0.01	0.01	0.12	0.02		0.01	0.01	0.01	0.01	0.01	0.01	0.08	0.02	0.02
583	0.04	0.01	0.01	0.1	0.02		0.01	0.01	0.01	0.01	0.01	0.01	0.06	0.03	0.02
584	0.04	0.02	0.01	0.09	0.02		0.02	0.01	0.01	0.01	0.01	0.01	0.04	0.03	0.02
585	0.05	0.02	0.01	0.07	0.02		0.02	0.01	0.01	0.01	0.02	0.01	0.03	0.02	0.01
586	0.07	0.02	0.01	0.04	0.02		0.02	0.01	0.02	0.01	0.02	0.01	0.03	0.02	0.01
587	0.09	0.02	0.01	0.04	0.03		0.02	0.01	0.02	0.01	0.02	0.01	0.02	0.02	0.01
588	0.11	0.02	0.01	0.04	0.04		0.02	0.01	0.02	0.01	0.02	0.01	0.02	0.02	0.02
589	0.09	0.02	0.01	0.03	0.06		0.02	0.01	0.03	0.01	0.02	0.01	0.02	0.02	0.02
590	0.09	0.03	0.01	0.04	0.06		0.02	0.01	0.02	0.01	0.02	0.01	0.02	0.02	0.02
591	0.06	0.03	0.01	0.03	0.08		0.02	0.01	0.02	0.01	0.02	0.01	0.02	0.02	0.02
592	0.05	0.03	0.01	0.02	0.11		0.02	0.01	0.03	0.01	0.02	0.01	0.02	0.01	0.01
593	0.03	0.03	0.02	0.02	0.12		0.02	0.01	0.03	0.01	0.02	0.01	0.02	0.01	0.01
594	0.03	0.03	0.02	0.02	0.15		0.02	0.02	0.03	0.01	0.02	0.01	0.02	0.01	0.01
595	0.02	0.03	0.02	0.02	0.13		0.01	0.02	0.02	0.02	0.01	0.01	0.01	0.01	0.01
596	0.01	0.03	0.03	0.02	0.13		0.01	0.02	0.02	0.02	0.01	0.01	0.01	0.01	0.01
597	0.01	0.03	0.03	0.02	0.1		0.01	0.03	0.02	0.02	0.01	0.01	0.01	0.01	0.01
598	0.01	0.03	0.04	0.02	0.09		0.01	0.02	0.01	0.02	0.01	0.01	0.01	0.01	0.01
599	0.01	0.02	0.04	0.02	0.08		0.01	0.02	0.01	0.02	0.01	0.01	0.01	0.01	0.01
600	0.01	0.02	0.05	0.01	0.11		0.01	0.03	0.01	0.02	0.01	0.01	0.01	0.01	0.01
601	0.01	0.02	0.05	0.01	0.07		0.01	0.03	0.01	0.02	0.01	0.01	0.01	0.01	0.01
602	0.01	0.02	0.05	0.01	0.05		0.01	0.02	0.01	0.02	0.01	0.01	0.01	0.01	0.01
603	0.01	0.02	0.06	0.01	0.04		0.01	0.02	0.01	0.01	0.01	0.01	0.01	0.01	0.01
604	0.02	0.02	0.06	0.01	0.03		0.01	0.02	0.01	0.01	0.01	0.02	0.01	0.02	0.02
605	0.02	0.02	0.08	0.01	0.03		0.01	0.02	0.01	0.01	0.01	0.02	0.01	0.02	0.02
606	0.03	0.02	0.08	0.01	0.03		0.02	0.01	0.01	0.01	0.01	0.02	0.01	0.02	0.02
607	0.05	0.02	0.09	0.01	0.03		0.02	0.01	0.01	0.01	0.01	0.02	0.02	0.02	0.02
608	0.07	0.02	0.08	0.01	0.03		0.01	0.01	0.01	0.01	0.01	0.02	0.01	0.03	0.02
609	0.11	0.02	0.06	0.01	0.03		0.01	0.01	0.01	0.01	0.01	0.02	0.01	0.03	0.03
610	0.16	0.03	0.05	0.01	0.03		0.01	0.01	0.01	0.01	0.01	0.02	0.01	0.02	0.02
611	0.23	0.03	0.04	0.01	0.05		0.02	0.01	0.01	0.01	0.01	0.02	0.01	0.02	0.02
612	0.29	0.03	0.02	0.01	0.08		0.02	0.01	0.01	0.01	0.01	0.01	0.01	0.02	0.02
613	0.33	0.03	0.02	0.01	0.12		0.02	0.01	0.01	0.01	0.01	0.01	0.01	0.02	0.02
614	0.37	0.02	0.01	0.01	0.19		0.01	0.01	0.01	0.01	0.01	0.01	0.01	0.02	0.01
615	0.39	0.02	0.01	0.01	0.21		0.01	0.01	0.01	0.01	0.02	0.01	0.01	0.01	0.01
616	0.41	0.02	0.01	0.01	0.24		0.02	0.01	0.01	0.01	0.02	0.01	0.01	0.01	0.01
617	0.46	0.01	0.01	0.01	0.26		0.02	0.01	0.02	0.02	0.02	0.01	0.01	0.01	0.01
618	0.57	0.01	0.01	0.01	0.2		0.02	0.01	0.02	0.02	0.02	0.01	0.01	0.01	0.01
619	0.57	0.01	0.01	0.01	0.19		0.02	0.01	0.01	0.02	0.02	0.01	0.01	0.01	0.01
620	0.53	0.01	0.01	0.01	0.17		0.02	0.01	0.01	0.02	0.03	0.01	0.01	0.01	0.01
621	0.42	0.01	0.01	0.01	0.11		0.02	0.01	0.01	0.02	0.04	0.01	0.01	0.01	0.01
622	0.37	0.01	0.01	0.01	0.1		0.02	0.01	0.01	0.02	0.05	0.01	0.02	0.01	0.01
623	0.34	0.01	0.01	0.01	0.09		0.02	0.01	0.01	0.02	0.05	0.01	0.02	0.01	0.01
624	0.3	0.01	0.01	0.01	0.07		0.02	0.01	0.02	0.02	0.04	0.01	0.02	0.01	0.01
625	0.3	0.01	0.01	0.01	0.05		0.01	0.01	0.02	0.02	0.03	0.01	0.02	0.01	0.01
626	0.3	0.01	0.02	0.01	0.04		0.01	0.01	0.02	0.02	0.03	0.01	0.02	0.01	0.01
627	0.26	0.02	0.02	0.01	0.03		0.01	0.01	0.02	0.02	0.02	0.01	0.02	0.02	0.01
628	0.18	0.02	0.02	0.01	0.02		0.01	0.01	0.01	0.03	0.02	0.01	0.02	0.01	0.02
629	0.12	0.03	0.02	0.01	0.01		0.01	0.01	0.01	0.03	0.01	0.01	0.02	0.01	0.02
630	0.1	0.07	0.02	0.01	0.01		0.01	0.02	0.01	0.03	0.01	0.01	0.02	0.01	0.02
631	0.08	0.11	0.02	0.01	0.01		0.01	0.02	0.01	0.04	0.01	0.01	0.02	0.01	0.02
632	0.06	0.18	0.02	0.01	0.01		0.01	0.03	0.01	0.03	0.01	0.01	0.01	0.02	0.02
633	0.04	0.24	0.02	0.01	0.01		0.01	0.03	0.01	0.03	0.01	0.02	0.01	0.02	0.02
634	0.03	0.39	0.02	0.01	0.01		0.01	0.03	0.01	0.03	0.01	0.02	0.01	0.02	0.02
635	0.02	0.42	0.01	0.01	0.01		0.01	0.03	0.01	0.03	0.01	0.02	0.01	0.02	0.02
636	0.02	0.43	0.01	0.01	0.01		0.01	0.02	0.01	0.02	0.01	0.02	0.01	0.02	0.02
637	0.02	0.44	0.01	0.01	0.01		0.01	0.02	0.01	0.02	0.01	0.02	0.01	0.02	0.02
638	0.02	0.41	0.01	0.01	0.01		0.01	0.02	0.01	0.02	0.01	0.03	0.01	0.02	0.03
639	0.02	0.39	0.01	0.01	0.01		0.01	0.01	0.01	0.02	0.01	0.03	0.01	0.02	0.03
640	0.02	0.4	0.01	0.01	0.01		0.02	0.01	0.01	0.01	0.01	0.04	0.01	0.03	0.03
641	0.02	0.52	0.01	0.01	0.02		0.02	0.01	0.01	0.01	0.01	0.03	0.01	0.04	0.04
642	0.02	0.5	0.01	0.01	0.02		0.02	0.01	0.01	0.01	0.01	0.03	0.01	0.03	0.03
643	0.02	0.48	0.01	0.01	0.04		0.03	0.01	0.01	0.01	0.01	0.02	0.01	0.03	0.03
644	0.02	0.41	0.01	0.02	0.06		0.03	0.01	0.01	0.01	0.02	0.02	0.01	0.02	0.02
645	0.01	0.39	0.01	0.02	0.1		0.03	0.01	0.01	0.01	0.02	0.01	0.01	0.02	0.02
646	0.02	0.34	0.01	0.02	0.13		0.03	0.01	0.01	0.01	0.02	0.01	0.01	0.01	0.02
647	0.02	0.28	0.01	0.03	0.16		0.03	0.01	0.01	0.01	0.02	0.01	0.01	0.01	0.01
648	0.02	0.25	0.01	0.04	0.18		0.03	0.01	0.01	0.01	0.02	0.01	0.01	0.01	0.01
649	0.02	0.2	0.01	0.04	0.14		0.02	0.01	0.01	0.01	0.02	0.01	0.01	0.01	0.01
650	0.03	0.13	0.01	0.04	0.17		0.02	0.01	0.01	0.01	0.01	0.01	0.01	0.01	0.01
651	0.05	0.08	0.02	0.03	0.14		0.01	0.01	0.01	0.01	0.01	0.01	0.01	0.01	0.01
652	0.08	0.07	0.04	0.02	0.13		0.01	0.02	0.01	0.02	0.01	0.01	0.01	0.01	0.01
653	0.12	0.06	0.05	0.02	0.14		0.01	0.02	0.01	0.02	0.01	0.01	0.01	0.01	0.01
654	0.15	0.04	0.08	0.02	0.12		0.01	0.02	0.01	0.02	0.01	0.01	0.01	0.01	0.01
655	0.17	0.04	0.11	0.01	0.1		0.01	0.02	0.01	0.02	0.01	0.01	0.02	0.01	0.01
656	0.19	0.03	0.13	0.01	0.05		0.01	0.03	0.01	0.02	0.01	0.01	0.02	0.01	0.01
657	0.23	0.02	0.15	0.01	0.04		0.01	0.03	0.01	0.02	0.01	0.01	0.03	0.01	0.01
658	0.23	0.02	0.17	0.01	0.03		0.01	0.03	0.01	0.02	0.01	0.01	0.03	0.01	0.01
659	0.23	0.02	0.16	0.01	0.02		0.01	0.03	0.01	0.02	0.01	0.02	0.03	0.01	0.01
660	0.2	0.02	0.16	0.01	0.01		0.01	0.02	0.01	0.02	0.01	0.02	0.03	0.01	0.01
661	0.18	0.02	0.15	0.01	0.01		0.01	0.02	0.01	0.02	0.01	0.02	0.03	0.01	0.01
662	0.17	0.03	0.14	0.01	0.01		0.02	0.02	0.01	0.01	0.01	0.02	0.02	0.01	0.01
663	0.15	0.03	0.12	0.01	0.01		0.03	0.02	0.01	0.01	0.01	0.03	0.02	0.01	0.01
664	0.1	0.03	0.1	0.01	0.01		0.03	0.01	0.01	0.01	0.02	0.03	0.02	0.01	0.01
665	0.06	0.04	0.06	0.01	0.01		0.04	0.01	0.01	0.01	0.02	0.03	0.01	0.01	0.01
666	0.04	0.06	0.04	0.02	0.02		0.05	0.01	0.01	0.01	0.04	0.03	0.01	0.01	0.01
667	0.02	0.09	0.02	0.03	0.02		0.07	0.01	0.02	0.01	0.05	0.02	0.01	0.01	0.01
668	0.02	0.12	0.02	0.05	0.02		0.08	0.01	0.03	0.01	0.07	0.02	0.01	0.01	0.01
669	0.01	0.13	0.01	0.07	0.01		0.1	0.01	0.04	0.01	0.09	0.02	0.01	0.01	0.01
670	0.01	0.13	0.01	0.09	0.01		0.11	0.01	0.05	0.01	0.08	0.02	0.01	0.01	0.01
671	0.01	0.14	0.01	0.13	0.01		0.09	0.01	0.07	0.01	0.09	0.01	0.01	0.01	0.01
672	0.01	0.14	0.01	0.14	0.01		0.07	0.01	0.08	0.01	0.09	0.01	0.01	0.01	0.01
673	0.01	0.14	0.01	0.15	0.01		0.05	0.02	0.07	0.01	0.08	0.01	0.01	0.01	0.01
674	0.01	0.14	0.01	0.2	0.01		0.04	0.02	0.08	0.02	0.06	0.01	0.01	0.01	0.01
675	0.01	0.13	0.01	0.16	0.01		0.03	0.02	0.07	0.02	0.04	0.01	0.01	0.01	0.01
676	0.01	0.11	0.01	0.13	0.01		0.02	0.02	0.07	0.03	0.03	0.01	0.01	0.01	0.01
677	0.01	0.07	0.01	0.12	0.01		0.02	0.03	0.05	0.05	0.02	0.01	0.01	0.01	0.01
678	0.01	0.05	0.01	0.13	0.01		0.01	0.04	0.04	0.06	0.01	0.01	0.01	0.01	0.01
679	0.01	0.03	0.01	0.1	0.01		0.01	0.05	0.03	0.06	0.01	0.02	0.01	0.01	0.01
680	0.01	0.02	0.01	0.07	0.01		0.01	0.06	0.02	0.06	0.01	0.02	0.01	0.01	0.01
681	0.01	0.02	0.01	0.04	0.01		0.01	0.06	0.01	0.06	0.01	0.02	0.01	0.01	0.01
682	0.01	0.01	0.01	0.03	0.01		0.01	0.07	0.01	0.05	0.01	0.02	0.02	0.01	0.01
683	0.01	0.01	0.01	0.02	0.01		0.01	0.07	0.01	0.04	0.01	0.03	0.01	0.01	0.01
684	0.01	0.01	0.01	0.01	0.01		0.01	0.07	0.01	0.03	0.01	0.04	0.01	0.02	0.02
685	0.01	0.01	0.01	0.01	0.01		0.01	0.05	0.01	0.02	0.01	0.05	0.01	0.02	0.03
686	0.01	0.01	0.01	0.01	0.01		0.01	0.04	0.01	0.02	0.01	0.07	0.01	0.03	0.04
687	0.01	0.01	0.01	0.01	0.01		0.01	0.03	0.01	0.01	0.01	0.09	0.01	0.05	0.06
688	0.01	0.01	0.01	0.01	0.01		0.01	0.02	0.01	0.01	0.01	0.08	0.01	0.06	0.07
689	0.01	0.01	0.01	0.01	0.01		0.01	0.02	0.01	0.01	0.01	0.09	0.01	0.05	0.06
690	0.01	0.01	0.01	0.01	0.01		0.01	0.02	0.01	0.01	0.01	0.08	0.01	0.06	0.07
691	0.01	0.01	0.01	0.01	0.01		0.01	0.01	0.01	0.01	0.01	0.07	0.01	0.06	0.06
692	0.01	0.01	0.01	0.01	0.01		0.01	0.01	0.01	0.01	0.01	0.06	0.01	0.05	0.06
693	0.01	0.01	0.01	0.01	0.01		0.01	0.01	0.01	0.01	0.01	0.04	0.01	0.04	0.04
694	0.01	0.01	0.01	0.01	0.01		0.01	0.01	0.01	0.01	0.01	0.03	0.01	0.03	0.03
695	0.01	0.01	0.01	0.01	0.01		0.01	0.01	0.01	0.01	0.01	0.02	0.01	0.02	0.02
696	0.01	0.01	0.01	0.01	0.01		0.01	0.01	0.01	0.01	0.01	0.02	0.01	0.02	0.02
697	0.01	0.01	0.01	0.01	0.01		0.01	0.01	0.01	0.01	0.01	0.01	0.01	0.01	0.01
698	0.01	0.01	0.01	0.01	0.01		0.01	0.01	0.01	0.01	0.01	0.01	0.01	0.01	0.01
699	0.01	0.01	0.01	0.02	0.01		0.01	0.01	0.01	0.01	0.01	0.01	0.01	0.01	0.01
700	0.01	0.01	0.01	0.03	0.01		0.01	0.01	0.01	0.01	0.01	0.01	0.01	0.01	0.01
701	0.01	0.01	0.01	0.04	0.01		0.01	0.01	0.01	0.01	0.01	0.01	0.01	0.01	0.01
702	0.01	0.01	0.01	0.06	0.01		0.01	0.01	0.01	0.01	0.01	0.01	0.01	0.01	0.01
703	0.01	0.01	0.01	0.11	0.01		0.01	0.01	0.01	0.01	0.01	0.01	0.02	0.01	0.01
704	0.01	0.01	0.01	0.17	0.01		0.01	0.01	0.01	0.01	0.01	0.01	0.02	0.01	0.01
705	0.01	0.01	0.01	0.21	0.01		0.01	0.01	0.01	0.01	0.01	0.01	0.03	0.01	0.01
706	0.01	0.01	0.01	0.25	0.01		0.01	0.01	0.01	0.01	0.01	0.01	0.04	0.01	0.01
707	0.01	0.01	0.01	0.29	0.01		0.01	0.01	0.01	0.01	0.01	0.01	0.04	0.01	0.01
708	0.01	0.01	0.01	0.33	0.01		0.01	0.01	0.01	0.01	0.01	0.01	0.04	0.01	0.01
709	0.01	0.01	0.01	0.45	0.01		0.01	0.01	0.01	0.01	0.01	0.01	0.04	0.01	0.01
710	0.01	0.01	0.01	0.61	0.01		0.01	0.01	0.01	0.01	0.01	0.01	0.04	0.01	0.01
711	0.01	0.01	0.01	0.56	0.01		0.01	0.01	0.01	0.01	0.01	0.01	0.03	0.01	0.01
712	0.01	0.01	0.01	0.54	0.01		0.01	0.01	0.01	0.01	0.01	0.01	0.02	0.01	0.01
713	0.01	0.01	0.01	0.52	0.01		0.01	0.01	0.01	0.01	0.01	0.01	0.02	0.01	0.01
714	0.01	0.01	0.01	0.57	0.01		0.01	0.01	0.01	0.01	0.01	0.01	0.01	0.01	0.01
715	0.01	0.02	0.01	0.51	0.01		0.01	0.01	0.01	0.01	0.02	0.01	0.01	0.01	0.01
716	0.01	0.02	0.01	0.56	0.02		0.01	0.01	0.01	0.01	0.02	0.01	0.01	0.01	0.01
717	0.01	0.02	0.01	0.49	0.02		0.01	0.01	0.01	0.01	0.02	0.01	0.01	0.01	0.01
718	0.01	0.02	0.01	0.25	0.02		0.01	0.01	0.01	0.01	0.02	0.01	0.01	0.01	0.01
719	0.01	0.02	0.01	0.13	0.02		0.01	0.01	0.01	0.01	0.01	0.01	0.01	0.01	0.01
720	0.01	0.01	0.01	0.06	0.02		0.01	0.01	0.01	0.01	0.01	0.01	0.01	0.01	0.01
721	0.01	0.01	0.01	0.03	0.02		0.01	0.01	0.01	0.01	0.01	0.01	0.01	0.01	0.01
722	0.02	0.01	0.01	0.02	0.02		0.01	0.01	0.01	0.01	0.01	0.01	0.01	0.01	0.01
723	0.02	0.01	0.01	0.02	0.03		0.01	0.01	0.01	0.01	0.01	0.01	0.01	0.01	0.01
724	0.02	0.01	0.01	0.01	0.04		0.01	0.01	0.01	0.01	0.01	0.01	0.01	0.01	0.01
725	0.01	0.01	0.01	0.01	0.05		0.01	0.01	0.01	0.01	0.01	0.01	0.01	0.01	0.01
726	0.01	0.01	0.01	0.01	0.09		0.01	0.01	0.01	0.01	0.01	0.01	0.01	0.01	0.01
727	0.01	0.01	0.01	0.01	0.08		0.01	0.01	0.01	0.01	0.01	0.01	0.01	0.01	0.01
728	0.01	0.01	0.01	0.01	0.06		0.01	0.01	0.01	0.01	0.01	0.01	0.01	0.01	0.01
729	0.01	0.01	0.01	0.01	0.07		0.01	0.01	0.01	0.01	0.01	0.01	0.01	0.01	0.01
730	0.02	0.01	0.01	0.01	0.07		0.01	0.01	0.01	0.01	0.01	0.01	0.01	0.01	0.01
731	0.02	0.01	0.01	0.01	0.06		0.01	0.01	0.01	0.01	0.01	0.01	0.01	0.01	0.01
732	0.02	0.01	0.01	0.01	0.05		0.01	0.01	0.01	0.01	0.01	0.01	0.01	0.01	0.01
733	0.04	0.01	0.01	0.01	0.06		0.01	0.01	0.01	0.01	0.01	0.02	0.01	0.01	0.01
734	0.07	0.01	0.02	0.01	0.05		0.01	0.01	0.01	0.01	0.01	0.02	0.01	0.01	0.01
735	0.06	0.01	0.02	0.01	0.04		0.01	0.01	0.01	0.01	0.01	0.02	0.01	0.01	0.02
736	0.07	0.01	0.04	0.01	0.07		0.01	0.01	0.01	0.01	0.01	0.02	0.01	0.01	0.02
737	0.07	0.01	0.05	0.01	0.08		0.01	0.01	0.01	0.01	0.01	0.01	0.01	0.01	0.02
738	0.08	0.01	0.06	0.01	0.08		0.01	0.01	0.01	0.01	0.01	0.01	0.01	0.01	0.01
739	0.07	0.01	0.09	0.01	0.09		0.01	0.01	0.01	0.01	0.01	0.01	0.01	0.01	0.01
740	0.08	0.01	0.09	0.01	0.16		0.01	0.01	0.01	0.01	0.01	0.01	0.01	0.01	0.01
741	0.11	0.01	0.1	0.01	0.19		0.01	0.01	0.01	0.01	0.01	0.01	0.01	0.01	0.01
742	0.08	0.01	0.1	0.01	0.21		0.01	0.01	0.01	0.01	0.01	0.01	0.01	0.01	0.01
743	0.09	0.01	0.15	0.01	0.39		0.01	0.01	0.01	0.01	0.01	0.01	0.01	0.01	0.01
744	0.13	0.01	0.12	0.01	0.47		0.01	0.01	0.01	0.01	0.02	0.01	0.01	0.01	0.01
745	0.18	0.01	0.15	0.01	0.44		0.02	0.01	0.01	0.01	0.02	0.01	0.01	0.01	0.01
746	0.19	0.01	0.19	0.01	0.53		0.02	0.01	0.01	0.01	0.03	0.01	0.01	0.01	0.01
747	0.21	0.01	0.2	0.01	0.68		0.02	0.01	0.01	0.01	0.07	0.01	0.01	0.01	0.01
748	0.28	0.01	0.21	0.01	0.79		0.04	0.01	0.01	0.01	0.07	0.01	0.01	0.01	0.01
749	0.26	0.02	0.22	0.01	0.81		0.05	0.01	0.01	0.01	0.09	0.01	0.01	0.01	0.01
750	0.32	0.02	0.31	0.01	0.87		0.07	0.01	0.01	0.01	0.11	0.01	0.01	0.01	0.01
751	0.49	0.04	0.3	0.01	0.9		0.09	0.01	0.01	0.01	0.09	0.01	0.01	0.01	0.01
752	0.65	0.07	0.35	0.01	0.9		0.12	0.01	0.02	0.01	0.09	0.01	0.01	0.01	0.01
753	0.7	0.08	0.44	0.01	0.92		0.12	0.01	0.02	0.01	0.09	0.01	0.01	0.01	0.01
754	0.74	0.1	0.44	0.01	0.95		0.13	0.01	0.02	0.01	0.13	0.01	0.01	0.01	0.01
755	0.82	0.1	0.48	0.01	0.96		0.17	0.01	0.02	0.02	0.12	0.01	0.01	0.01	0.01
756	0.88	0.16	0.52	0.01	0.96		0.18	0.01	0.02	0.03	0.14	0.01	0.01	0.01	0.01
757	0.88	0.13	0.61	0.01	0.96		0.22	0.01	0.03	0.03	0.19	0.01	0.01	0.01	0.01
758	0.93	0.12	0.65	0.01	0.95		0.25	0.02	0.04	0.05	0.16	0.01	0.01	0.01	0.01
759	0.96	0.19	0.62	0.01	0.95		0.32	0.03	0.04	0.07	0.18	0.01	0.01	0.01	0.01
760	0.97	0.2	0.52	0.01	0.94		0.32	0.03	0.06	0.07	0.22	0.01	0.01	0.01	0.01
761	0.97	0.23	0.49	0.01	0.94		0.34	0.05	0.09	0.08	0.32	0.01	0.01	0.02	0.02
762	0.97	0.24	0.49	0.01	0.93		0.4	0.07	0.11	0.09	0.32	0.01	0.01	0.02	0.02
763	0.97	0.37	0.48	0.01	0.93		0.5	0.08	0.16	0.12	0.38	0.01	0.01	0.02	0.02
764	0.97	0.3	0.52	0.01	0.92		0.55	0.09	0.28	0.12	0.5	0.02	0.01	0.03	0.04
765	0.96	0.38	0.58	0.01	0.92		0.61	0.13	0.31	0.14	0.5	0.03	0.01	0.06	0.06
766	0.96	0.55	0.49	0.01	0.91		0.71	0.11	0.3	0.2	0.5	0.04	0.01	0.09	0.1
767	0.97	0.54	0.39	0.01	0.9		0.68	0.11	0.36	0.22	0.59	0.05	0.01	0.08	0.09
768	0.96	0.58	0.26	0.01	0.88		0.65	0.15	0.4	0.26	0.73	0.08	0.01	0.08	0.1
769	0.96	0.63	0.19	0.01	0.87		0.65	0.19	0.41	0.3	0.82	0.08	0.01	0.08	0.09
770	0.94	0.72	0.1	0.01	0.86		0.72	0.21	0.52	0.42	0.85	0.09	0.01	0.06	0.07
771	0.93	0.76	0.05	0.01	0.86		0.71	0.25	0.61	0.45	0.88	0.1	0.01	0.06	0.08
772	0.89	0.77	0.04	0.01	0.89		0.8	0.33	0.65	0.49	0.89	0.14	0.01	0.07	0.08
773	0.83	0.81	0.03	0.01	0.87		0.83	0.29	0.55	0.6	0.92	0.13	0.01	0.1	0.12
774	0.8	0.85	0.02	0.01	0.86		0.82	0.3	0.59	0.66	0.95	0.16	0.01	0.09	0.12
775	0.76	0.85	0.01	0.01	0.86		0.84	0.4	0.62	0.69	0.97	0.23	0.01	0.11	0.14
776	0.65	0.87	0.01	0.01	0.86		0.85	0.49	0.62	0.74	0.97	0.22	0.01	0.15	0.18
777	0.51	0.89	0.01	0.01	0.86		0.86	0.51	0.74	0.81	0.97	0.26	0.01	0.15	0.17
778	0.46	0.9	0.01	0.01	0.88		0.81	0.56	0.76	0.84	0.96	0.3	0.01	0.19	0.21
779	0.33	0.91	0.01	0.01	0.9		0.82	0.66	0.82	0.83	0.95	0.44	0.01	0.25	0.27
780	0.16	0.89	0.01	0.01	0.89		0.79	0.66	0.81	0.88	0.92	0.42	0.01	0.38	0.39
781	0.08	0.86	0.01	0.01	0.89		0.78	0.63	0.86	0.89	0.93	0.47	0.01	0.41	0.42
782	0.05	0.85	0.01	0.01	0.9		0.79	0.72	0.87	0.91	0.9	0.6	0.01	0.47	0.49
783	0.03	0.86	0.02	0.01	0.91		0.81	0.8	0.85	0.91	0.87	0.63	0.02	0.61	0.64
784	0.02	0.86	0.02	0.02	0.91		0.77	0.85	0.86	0.91	0.84	0.62	0.04	0.65	0.68
785	0.02	0.87	0.03	0.02	0.89		0.71	0.88	0.85	0.92	0.71	0.69	0.05	0.67	0.7
786	0.01	0.89	0.05	0.03	0.86		0.68	0.88	0.9	0.92	0.62	0.81	0.05	0.73	0.75
787	0.01	0.88	0.09	0.04	0.85		0.62	0.89	0.9	0.92	0.55	0.85	0.07	0.84	0.84
788	0.01	0.86	0.14	0.07	0.82		0.54	0.91	0.93	0.91	0.54	0.87	0.07	0.87	0.88
789	0.01	0.87	0.19	0.06	0.77		0.47	0.94	0.94	0.91	0.44	0.9	0.08	0.87	0.89
790	0.02	0.88	0.24	0.06	0.76		0.61	0.95	0.92	0.91	0.37	0.9	0.1	0.91	0.92
791	0.02	0.9	0.26	0.08	0.72		0.51	0.94	0.92	0.92	0.35	0.9	0.14	0.91	0.93
792	0.04	0.91	0.32	0.07	0.59		0.41	0.93	0.91	0.94	0.35	0.92	0.14	0.92	0.93
793	0.06	0.92	0.29	0.07	0.5		0.4	0.93	0.92	0.94	0.38	0.94	0.14	0.94	0.94
794	0.11	0.93	0.41	0.09	0.49		0.39	0.94	0.94	0.94	0.38	0.95	0.17	0.95	0.95
795	0.14	0.94	0.47	0.14	0.37		0.29	0.94	0.95	0.94	0.45	0.94	0.17	0.94	0.95
796	0.2	0.96	0.47	0.12	0.2		0.18	0.95	0.94	0.94	0.42	0.93	0.18	0.94	0.95
797	0.3	0.97	0.4	0.11	0.1		0.12	0.95	0.93	0.93	0.4	0.91	0.22	0.94	0.95
798	0.36	0.96	0.37	0.17	0.06		0.09	0.94	0.93	0.95	0.38	0.91	0.31	0.92	0.93
799	0.39	0.96	0.51	0.16	0.05		0.07	0.94	0.91	0.96	0.4	0.9	0.35	0.89	0.91
800	0.33	0.96	0.36	0.23	0.03		0.05	0.95	0.88	0.96	0.46	0.88	0.33	0.87	0.89
801	0.41	0.95	0.46	0.31	0.03		0.03	0.95	0.84	0.95	0.5	0.87	0.42	0.85	0.88
802	0.48	0.94	0.47	0.43	0.02		0.02	0.96	0.8	0.95	0.57	0.85	0.45	0.8	0.84
803	0.51	0.95	0.44	0.45	0.01		0.02	0.96	0.72	0.95	0.6	0.77	0.47	0.81	0.84
804	0.47	0.94	0.3	0.38	0.01		0.02	0.96	0.7	0.94	0.63	0.66	0.57	0.74	0.79
805	0.57	0.94	0.27	0.45	0.01		0.02	0.95	0.67	0.94	0.66	0.6	0.67	0.68	0.74
806	0.65	0.94	0.33	0.49	0.01		0.02	0.95	0.6	0.93	0.74	0.61	0.74	0.59	0.64
807	0.51	0.93	0.19	0.59	0.02		0.03	0.95	0.49	0.86	0.81	0.52	0.73	0.53	0.59
808	0.62	0.93	0.2	0.75	0.02		0.03	0.95	0.39	0.79	0.83	0.47	0.76	0.47	0.53
809	0.67	0.91	0.21	0.82	0.03		0.05	0.93	0.34	0.73	0.87	0.44	0.78	0.43	0.48
810	0.59	0.91	0.18	0.82	0.05		0.08	0.9	0.24	0.7	0.89	0.42	0.82	0.41	0.46
811	0.39	0.9	0.14	0.76	0.07		0.1	0.84	0.15	0.68	0.9	0.44	0.89	0.43	0.48
812	0.41	0.91	0.16	0.8	0.1		0.18	0.81	0.11	0.61	0.9	0.5	0.94	0.45	0.5
813	0.46	0.89	0.16	0.85	0.18		0.32	0.78	0.1	0.51	0.92	0.54	0.95	0.47	0.52
814	0.28	0.88	0.13	0.92	0.24		0.36	0.74	0.1	0.36	0.94	0.54	0.96	0.52	0.56
815	0.27	0.89	0.14	0.93	0.27		0.38	0.67	0.09	0.29	0.94	0.53	0.96	0.53	0.57
816	0.26	0.89	0.22	0.94	0.31		0.36	0.55	0.07	0.22	0.94	0.51	0.95	0.51	0.55
817	0.22	0.9	0.16	0.94	0.37		0.4	0.46	0.06	0.12	0.94	0.49	0.96	0.49	0.53
818	0.15	0.9	0.16	0.94	0.32		0.31	0.25	0.07	0.1	0.94	0.5	0.96	0.53	0.56
819	0.15	0.91	0.21	0.94	0.44		0.48	0.12	0.06	0.07	0.94	0.55	0.94	0.56	0.59
820	0.18	0.9	0.22	0.95	0.56		0.6	0.07	0.08	0.06	0.94	0.61	0.93	0.56	0.58
821	0.12	0.9	0.24	0.94	0.52		0.58	0.04	0.15	0.03	0.95	0.68	0.92	0.62	0.64
822	0.09	0.91	0.25	0.93	0.4		0.47	0.03	0.17	0.03	0.93	0.7	0.86	0.66	0.67
823	0.11	0.92	0.29	0.91	0.49		0.53	0.03	0.23	0.02	0.9	0.7	0.8	0.65	0.67
824	0.11	0.93	0.28	0.91	0.6		0.6	0.02	0.22	0.01	0.85	0.79	0.71	0.63	0.64
825	0.12	0.94	0.25	0.88	0.5		0.55	0.01	0.24	0.01	0.83	0.87	0.7	0.75	0.76
826	0.18	0.94	0.3	0.87	0.59		0.69	0.01	0.2	0.01	0.81	0.92	0.62	0.81	0.81
827	0.24	0.94	0.36	0.89	0.63		0.68	0.01	0.27	0.02	0.78	0.91	0.58	0.84	0.84
828	0.2	0.95	0.45	0.88	0.52		0.59	0.01	0.44	0.01	0.73	0.93	0.48	0.88	0.88
829	0.21	0.95	0.49	0.88	0.28		0.37	0.01	0.49	0.02	0.56	0.92	0.49	0.89	0.89
830	0.29	0.95	0.53	0.86	0.3		0.4	0.01	0.49	0.03	0.38	0.9	0.52	0.88	0.88
831	0.28	0.95	0.53	0.88	0.32		0.43	0.02	0.47	0.05	0.25	0.92	0.54	0.86	0.86
832	0.31	0.95	0.62	0.85	0.23		0.35	0.03	0.52	0.06	0.16	0.94	0.6	0.89	0.89
833	0.31	0.93	0.66	0.84	0.22		0.35	0.04	0.35	0.11	0.09	0.94	0.6	0.91	0.91
834	0.36	0.9	0.65	0.82	0.22		0.33	0.06	0.55	0.25	0.06	0.94	0.6	0.91	0.91
835	0.29	0.86	0.63	0.76	0.19		0.3	0.12	0.68	0.32	0.04	0.95	0.52	0.92	0.92
836	0.27	0.83	0.64	0.76	0.13		0.22	0.25	0.65	0.35	0.04	0.95	0.54	0.92	0.92
837	0.34	0.81	0.55	0.68	0.17		0.27	0.32	0.52	0.35	0.03	0.94	0.56	0.92	0.91
838	0.43	0.73	0.54	0.63	0.17		0.31	0.36	0.58	0.37	0.03	0.95	0.61	0.92	0.92
839	0.47	0.65	0.54	0.58	0.13		0.3	0.34	0.59	0.26	0.02	0.95	0.71	0.93	0.93
840	0.44	0.55	0.59	0.56	0.12		0.25	0.37	0.5	0.44	0.02	0.93	0.78	0.93	0.93
841	0.47	0.37	0.52	0.51	0.21		0.28	0.27	0.61	0.6	0.02	0.86	0.81	0.91	0.91
842	0.34	0.2	0.56	0.41	0.16		0.27	0.45	0.67	0.64	0.02	0.83	0.82	0.87	0.86
843	0.32	0.11	0.6	0.42	0.16		0.24	0.58	0.75	0.48	0.04	0.79	0.88	0.81	0.81
844	0.32	0.07	0.45	0.33	0.26		0.29	0.6	0.5	0.59	0.05	0.79	0.93	0.77	0.77
845	0.32	0.05	0.39	0.2	0.27		0.32	0.47	0.57	0.59	0.08	0.77	0.95	0.77	0.77
846	0.25	0.03	0.53	0.13	0.25		0.29	0.54	0.58	0.51	0.12	0.72	0.96	0.75	0.75
847	0.19	0.03	0.43	0.09	0.25		0.2	0.61	0.46	0.66	0.17	0.54	0.96	0.72	0.71
848	0.19	0.02	0.25	0.06	0.34		0.24	0.51	0.51	0.74	0.18	0.32	0.95	0.57	0.57
849	0.13	0.02	0.29	0.04	0.39		0.27	0.67	0.42	0.66	0.27	0.26	0.95	0.4	0.4
850	0.14	0.01	0.33	0.03	0.49		0.25	0.7	0.45	0.37	0.44	0.18	0.95	0.27	0.27
851	0.18	0.01	0.19	0.03	0.63		0.23	0.63	0.25	0.45	0.46	0.1	0.96	0.16	0.17
852	0.19	0.01	0.16	0.02	0.71		0.27	0.37	0.37	0.45	0.45	0.08	0.95	0.09	0.1
853	0.15	0.02	0.21	0.02	0.78		0.28	0.44	0.4	0.37	0.44	0.06	0.96	0.06	0.06
854	0.12	0.02	0.22	0.03	0.84		0.23	0.46	0.31	0.36	0.5	0.06	0.96	0.04	0.05
855	0.11	0.03	0.14	0.04	0.89		0.26	0.33	0.26	0.37	0.38	0.04	0.95	0.04	0.04
856	0.07	0.06	0.21	0.05	0.88		0.29	0.35	0.32	0.32	0.63	0.03	0.95	0.03	0.03
857	0.07	0.07	0.22	0.06	0.93		0.31	0.34	0.42	0.21	0.75	0.03	0.95	0.02	0.02
858	0.06	0.11	0.27	0.12	0.97		0.3	0.29	0.3	0.34	0.7	0.02	0.95	0.02	0.02
859	0.05	0.17	0.21	0.18	0.97		0.35	0.2	0.39	0.38	0.52	0.02	0.91	0.02	0.02
860	0.04	0.21	0.35	0.21	0.98		0.36	0.29	0.36	0.42	0.6	0.02	0.86	0.02	0.02
861	0.04	0.25	0.26	0.33	0.98		0.31	0.33	0.32	0.31	0.59	0.03	0.85	0.02	0.02
862	0.04	0.31	0.27	0.49	0.98		0.34	0.3	0.29	0.43	0.62	0.03	0.81	0.03	0.03
863	0.03	0.38	0.39	0.55	0.97		0.4	0.25	0.29	0.34	0.74	0.05	0.79	0.04	0.03
864	0.04	0.39	0.4	0.54	0.96		0.35	0.31	0.33	0.31	0.81	0.07	0.76	0.05	0.04
865	0.04	0.35	0.42	0.5	0.96		0.34	0.27	0.37	0.42	0.67	0.1	0.69	0.07	0.07
866	0.04	0.5	0.37	0.57	0.94		0.45	0.25	0.37	0.39	0.41	0.11	0.5	0.1	0.09
867	0.04	0.45	0.49	0.54	0.92		0.55	0.33	0.34	0.39	0.53	0.15	0.34	0.13	0.12
868	0.04	0.36	0.48	0.73	0.89		0.44	0.3	0.42	0.34	0.48	0.34	0.29	0.19	0.18
869	0.05	0.42	0.51	0.84	0.87		0.47	0.29	0.41	0.43	0.44	0.41	0.2	0.38	0.37
870	0.04	0.51	0.6	0.83	0.79		0.43	0.25	0.4	0.39	0.43	0.42	0.13	0.43	0.41
871	0.05	0.42	0.63	0.73	0.66		0.47	0.26	0.47	0.39	0.42	0.42	0.08	0.42	0.41
872	0.05	0.28	0.65	0.79	0.59		0.53	0.29	0.55	0.46	0.29	0.42	0.06	0.42	0.41
873	0.05	0.33	0.59	0.86	0.56		0.64	0.33	0.6	0.49	0.2	0.33	0.05	0.45	0.43
874	0.05	0.31	0.7	0.67	0.5		0.78	0.32	0.62	0.5	0.33	0.52	0.04	0.42	0.38
875	0.06	0.23	0.69	0.75	0.44			0.34	0.68	0.53	0.33	0.73	0.03	0.58	0.54
876	0.08	0.2		0.77	0.41			0.37	0.69	0.56	0.34	0.71	0.02	0.75	0.7
877	0.07	0.2		0.68	0.39			0.34	0.63	0.6	0.26	0.55	0.02	0.71	0.66
878	0.09	0.14		0.41	0.41			0.33	0.72	0.65	0.33	0.62	0.02	0.56	0.51
879	0.09	0.1		0.53	0.4			0.36	0.71	0.69	0.24	0.6	0.02	0.64	0.59
880	0.09	0.1		0.56	0.37			0.46	0.73	0.64	0.26	0.45	0.03	0.64	0.6
881	0.11	0.09		0.36	0.35			0.5	0.76	0.67	0.36	0.58	0.03	0.54	0.49
882	0.13	0.07		0.4	0.39			0.5	0.85	0.75	0.29	0.63	0.04	0.61	0.55
883	0.12	0.06		0.43	0.39			0.51	0.85	0.7	0.27	0.58	0.06	0.64	0.6
884	0.11	0.08		0.37	0.4			0.59	0.66	0.75	0.24	0.4	0.08	0.55	0.51
885	0.11	0.06		0.24	0.42			0.56	0.82	0.75	0.32	0.47	0.1	0.4	0.38
886	0.11	0.08		0.36	0.45			0.67	0.91	0.85	0.3	0.48	0.16	0.45	0.43
887	0.11	0.12		0.43	0.54			0.68	0.92	0.87	0.3	0.4	0.3	0.47	0.47
888	0.11	0.14		0.34	0.61			0.66	0.93	0.88	0.35	0.43	0.33	0.42	0.4
889	0.1	0.17		0.36	0.64			0.71	0.94	0.88	0.39	0.35	0.32	0.41	0.41
890	0.07	0.2		0.48	0.68			0.75	0.95	0.86	0.4	0.28	0.33	0.34	0.33
891	0.05	0.27		0.45	0.73			0.82		0.94	0.41	0.17	0.39	0.25	0.25
892	0.05	0.25		0.38	0.81			0.67		0.93	0.43	0.21	0.36	0.17	0.16
893	0.03	0.35		0.54	0.83			0.83		0.95	0.51	0.18	0.5	0.2	0.2
894	0.03	0.42		0.5	0.85			0.92		0.94	0.58	0.16	0.64	0.2	0.2
895	0.03	0.46		0.51	0.91			0.92		0.95	0.66	0.13	0.63	0.19	0.19
896	0.03	0.47		0.52	0.93			0.92			0.62	0.2	0.52	0.15	0.16
897	0.03	0.53		0.57	0.94			0.93			0.66	0.19	0.55	0.35	0.3
898	0.03	0.57		0.56	0.95			0.96			0.71	0.18	0.6	0.32	0.3
899	0.04	0.55		0.62	0.96						0.69	0.26	0.51	0.32	0.31
900	0.05	0.59		0.72	0.97						0.76	0.23	0.59	0.4	0.4
901	0.05	0.58		0.78	0.97						0.72	0.23	0.63	0.43	0.38
902	0.06	0.62		0.79	0.97						0.82	0.23	0.56	0.43	0.36
903	0.11	0.64		0.84	0.97						0.86	0.28	0.42	0.38	0.32
904	0.14	0.69		0.89	0.97						0.88	0.29	0.45	0.42	0.35
905	0.15	0.62		0.9	0.97						0.89	0.33	0.5	0.37	0.33
906	0.17	0.55		0.94	0.97						0.76	0.34	0.42	0.39	0.35
907	0.17	0.52		0.94	0.98						0.89	0.36	0.43	0.42	0.39
908	0.14	0.45		0.95	0.98						0.93	0.41	0.36	0.46	0.42
909	0.14	0.47		0.95	0.98						0.94	0.49	0.26	0.49	0.46
910	0.16	0.39		0.95	0.98						0.93	0.59	0.17	0.61	0.56
911	0.17	0.41		0.94	0.97						0.94	0.62	0.19	0.75	0.65
912	0.17	0.37		0.91	0.96						0.95	0.7	0.19	0.75	0.71
913	0.15	0.35		0.83	0.94							0.73	0.17	0.76	0.73
914	0.16	0.41		0.79	0.93							0.73	0.15	0.76	0.75
915	0.12	0.37		0.81	0.9							0.78	0.26	0.77	0.73
916	0.12	0.46		0.78	0.87							0.83	0.19	0.78	0.74
917	0.12	0.39		0.76	0.91							0.83	0.18	0.83	0.81
918	0.07	0.39		0.69	0.82							0.87	0.26	0.81	0.8
919	0.05	0.34		0.63	0.69							0.88	0.24	0.81	0.83
920	0.04	0.36		0.55	0.63							0.91	0.25	0.81	0.83
921	0.03	0.45		0.45	0.63							0.93	0.24	0.84	0.86
922	0.02	0.43		0.49	0.66							0.95	0.3	0.9	0.91
923	0.02	0.41		0.41	0.72							0.96	0.27	0.92	0.92
924	0.02	0.39		0.36								0.92	0.28	0.94	0.95
925	0.03	0.48		0.28								0.95	0.29	0.86	0.86
926	0.03	0.5		0.3								0.96	0.31	0.92	0.92
927	0.05	0.45		0.27								0.96	0.37	0.95	0.96
928	0.07	0.51		0.23								0.95	0.44	0.95	0.95
929	0.1	0.49		0.26								0.96	0.49	0.95	0.95
930	0.16	0.44		0.22								0.96	0.54	0.96	0.96
931	0.2	0.46		0.22									0.61	0.95	0.95
